# Supplementary material for: Oxidative phosphorylation is a metabolic vulnerability of endocrine therapy and palbociclib resistant metastatic breast cancers
Source: Nat Commun. 2023 Jul 14;14:4221. doi: 10.1038/s41467-023-40022-5 (PMC10349040; doi:10.1038/s41467-023-40022-5)
Supplement: Supplementary file 5 — Supplementary Data 1 [file 41467_2023_40022_MOESM5_ESM.xlsx]

## Sheet: Pathway - Heat Map
										Fold of Change			Statistical Values
										Welch's t-Test	Matched Pairs t-Test		Welch's t-Test		Matched Pairs t-Test			Mean Values					% Filled Values
	Pathway Sort Order	Super Pathway	Sub Pathway	Biochemical Name	Platform	Comp ID	KEGG	HMDB	PUBCHEM	PDX / PT Fold Change	PDX / PT matched pairs Fold Change		PDX		PDX_MP			PDX	PDX_MP	TUMOR	TUMOR_MP		PDX	PDX_MP	TUMOR	TUMOR_MP		Super Pathway	Sub Pathway	Chemical ID	CAS
													PRIMARY TUMOURS		PRIMARY TUMOUR_MP
												X	p-value	q-value	p-value	q-value	X					X					X
	1	Amino Acid	Glycine, Serine and Threonine Metabolism	glycine	LC/MS pos early	58	C00037	HMDB0000123	750	4.48	3.52		0.0011	0.0024	0.0022	0.0119		1.7889	1.1438	0.3991	0.3254		100	100	100	100		Amino Acid	Glycine, Serine and Threonine Metabolism	340	56-40-6
	2			N-acetylglycine	LC/MS pos early	27710		HMDB0000532	10972	0.55	0.3		0.0494	0.0281	0.0188	0.0222		1.148	0.713	2.0765	2.3975		100	100	100	100		Amino Acid	Glycine, Serine and Threonine Metabolism	100001006	543-24-8
	5			sarcosine	LC/MS pos early	1516	C00213	HMDB0000271	1088	8.23	5.81		0.0008	0.0021	0.0067	0.0157		1.7008	1.0393	0.2067	0.1788		100	100	67	50		Amino Acid	Glycine, Serine and Threonine Metabolism	1023	107-97-1
	6			dimethylglycine	LC/MS pos early	5086	C03626	HMDB0000092	673	3.51	3.47		3.4802e-05	0.0005	0.0302	0.0267		1.1292	1.1059	0.3217	0.3187		100	100	100	100		Amino Acid	Glycine, Serine and Threonine Metabolism	806	1118-68-9
	7			betaine	LC/MS pos early	3141	C00719	HMDB0000043	247	3.72	6.24		0.0849	0.0402	0.0447	0.0319		2.5411	2.6379	0.6838	0.4226		100	100	100	100		Amino Acid	Glycine, Serine and Threonine Metabolism	799	107-43-7
	8			betaine aldehyde	LC/MS pos early	15499	C00576	HMDB0001252	249	1.82	3.4		0.1402	0.0578	0.1438	0.0615		0.6935	0.6307	0.3803	0.1857		83	75	67	75		Amino Acid	Glycine, Serine and Threonine Metabolism	1219	7758-31-8
	10			serine	LC/MS pos early	1648	C00065	HMDB0000187	5951	2.05	1.6		0.0172	0.0132	0.227	0.0809		1.3587	1.006	0.6624	0.6281		100	100	100	100		Amino Acid	Glycine, Serine and Threonine Metabolism	503	56-45-1
	11			N-acetylserine	LC/MS pos early	37076		HMDB0002931	65249	1.45	1.6		0.2633	0.0937	0.2944	0.0965		1.1892	1.2601	0.8211	0.7858		100	100	100	100		Amino Acid	Glycine, Serine and Threonine Metabolism	100001851	97-14-3
	17			threonine	LC/MS pos early	1284	C00188	HMDB0000167	6288	3.14	3.11		0.0012	0.0025	0.0452	0.0319		1.1321	0.9404	0.3609	0.3022		100	100	100	100		Amino Acid	Glycine, Serine and Threonine Metabolism	564	72-19-5
	18			N-acetylthreonine	LC/MS neg	33939		HMDB0062557	152204	3.15	4.9		0.0128	0.0108	0.023	0.0239		1.2711	1.2234	0.4038	0.2497		100	100	100	100		Amino Acid	Glycine, Serine and Threonine Metabolism	100001274	17093-74-2
	29		Alanine and Aspartate Metabolism	alanine	LC/MS pos early	1126	C00041	HMDB0000161	5950	2.25	2.92		0.0035	0.0044	0.0032	0.0132		1.047	1.0451	0.4654	0.3582		100	100	100	100		Amino Acid	Alanine and Aspartate Metabolism	811	56-41-7
	33			N,N-dimethylalanine	LC/MS pos early	63151			5488191	5.63	5.96		0.0003	0.0012	0.0086	0.0159		1.0972	0.9452	0.1949	0.1585		100	100	50	50		Amino Acid	Alanine and Aspartate Metabolism	100020371	2812-31-9
	36			aspartate	LC/MS pos early	443	C00049	HMDB0000191	5960	2.51	1.7		0.0602	0.0315	0.2065	0.076		1.4959	0.919	0.5969	0.541		100	100	100	100		Amino Acid	Alanine and Aspartate Metabolism	234	56-84-8
	40			asparagine	LC/MS pos early	512	C00152	HMDB0000168	6267	2.73	2.31		0.0006	0.0018	0.0415	0.0309		1.2275	0.9857	0.4501	0.4261		100	100	100	100		Amino Acid	Alanine and Aspartate Metabolism	917	70-47-3
	42			N-acetylasparagine	LC/MS pos early	33942		HMDB0006028	99715	0.83	0.35		0.4486	0.1394	0.1172	0.055		1.6167	0.7046	1.9429	2.0182		100	100	100	100		Amino Acid	Alanine and Aspartate Metabolism	100001257	4033-40-3
	43			hydroxyasparagine**	LC/MS pos early	62060	C20631	HMDB32332	15991574	1.21	1.03		0.3081	0.1056	0.7357	0.1871		1.0734	0.9	0.8852	0.8746		100	100	100	100		Amino Acid	Alanine and Aspartate Metabolism	100020205
	44		Glutamate Metabolism	glutamate	LC/MS pos early	57	C00025 C00217	HMDB0000148	33032	2.68	2.71		0.003	0.0042	0.0624	0.0383		1.2867	1.1395	0.4795	0.4204		100	100	100	100		Amino Acid	Glutamate Metabolism	561	56-86-0
	45			glutamine	LC/MS pos early	53	C00064	HMDB0000641	5961	2.43	2.81		0.0092	0.0086	0.0227	0.0239		1.2887	1.1223	0.5313	0.399		100	100	100	100		Amino Acid	Glutamate Metabolism	563	56-85-9
	48			N-acetylglutamine	LC/MS pos early	33943	C02716	HMDB0006029	182230	2.38	2.47		0.1005	0.0455	0.0675	0.0397		1.3691	1.4009	0.5742	0.5661		100	100	100	100		Amino Acid	Glutamate Metabolism	100001253	2490-97-3
	51			4-hydroxyglutamate	LC/MS pos early	40499	C03079	HMDB0001344	439902	2.67	2.08		0.0058	0.0065	0.0051	0.0157		1.5237	1.1238	0.5716	0.5415		100	100	83	75		Amino Acid	Glutamate Metabolism	100002544	2485-33-8
	54			glutamate, gamma-methyl ester	LC/MS pos early	33487		HMDB0061715	68662	9.55	9.62		0.0031	0.0042	0.0322	0.0273		1.1539	1.051	0.1208	0.1092		100	100	100	100		Amino Acid	Glutamate Metabolism	100001103	1499-55-4;1499-55-4
	55			N-acetyl-aspartyl-glutamate (NAAG)	LC/MS pos early	35665	C12270	HMDB0001067	188803	2.99	4.22		0.3451	0.1137	0.0571	0.0367		1.5017	1.1715	0.5022	0.2777		100	100	100	100		Amino Acid	Glutamate Metabolism	100001612	3106-85-2
	56			beta-citrylglutamate	LC/MS neg	54923	C20775		189741	1.61	2.77		0.1407	0.0578	0.1019	0.0499		1.9361	1.9735	1.2043	0.713		100	100	100	100		Amino Acid	Glutamate Metabolism	100003271	73590-26-8
	58			carboxyethyl-GABA	LC/MS pos early	40007		HMDB0002201	2572	1.35	1.33		0.1734	0.0689	0.4073	0.1199		1.2095	1.1147	0.8972	0.8367		100	100	67	50		Amino Acid	Glutamate Metabolism	100003260	4386-03-02
	59			N-methyl-GABA	LC/MS pos early	39577	C15987		70703	60.63	33.98		5.0774e-05	0.0006	0.0002	0.0087		2.0252	0.6524	0.0334	0.0192		100	100	33	25		Amino Acid	Glutamate Metabolism	100003152	1119-48-8
	70		Histidine Metabolism	histidine	LC/MS neg	59	C00135	HMDB0000177	6274	3.18	3.54		0.0006	0.0018	0.0147	0.0199		1.1387	1.0435	0.3582	0.2944		100	100	100	100		Amino Acid	Histidine Metabolism	355	5934-29-2
	72			3-methylhistidine	LC/MS pos early	15677	C01152	HMDB0000479	64969	3.84	5.42		0.0019	0.0032	0.0059	0.0157		1.0862	1.0539	0.2826	0.1946		100	100	100	100		Amino Acid	Histidine Metabolism	100000042	368-16-1
	73			N-acetylhistidine	LC/MS pos early	33946	C02997	HMDB0032055	75619	5.01	4.97		0.0016	0.0028	0.0275	0.0254		0.8465	0.9185	0.1689	0.1849		100	100	83	75		Amino Acid	Histidine Metabolism	100001293	39145-52-3
	78			trans-urocanate	LC/MS pos early	607	C00785	HMDB0000301	736715	10.89	9.85		0.0004	0.0014	0.0298	0.0267		0.9472	1.083	0.087	0.1099		100	100	100	100		Amino Acid	Histidine Metabolism	537	104-98-3
	80			imidazole propionate	LC/MS pos early	40730		HMDB0002271	70630	14	22.92		1.8724e-05	0.0003	0.0009	0.0119		0.9914	1.1483	0.0708	0.0501		100	100	50	25		Amino Acid	Histidine Metabolism	100003434	1074-59-5
	81			formiminoglutamate	LC/MS pos early	43493	C00439	HMDB0000854	439233	4.9	4.17		0.0003	0.0012	0.0222	0.0237		1.1304	1.1283	0.2306	0.2707		100	100	33	50		Amino Acid	Histidine Metabolism	100002500	816-90-0
	83			imidazole lactate	LC/MS pos early	15716	C05568	HMDB0002320	793	3.25	1.93		0.0885	0.0414	0.4878	0.1362		2.1269	1.2809	0.6551	0.6624		100	100	100	100		Amino Acid	Histidine Metabolism	100000263	14403-45-3
	84			carnosine	LC/MS pos early	1768	C00386	HMDB0000033	439224	1.85	1.85		0.6708	0.192	0.7629	0.1927		3.6934	4.9166	1.9976	2.6547		100	100	100	100		Amino Acid	Histidine Metabolism	249	305-84-0
	87			anserine	LC/MS pos early	15747	C01262	HMDB0000194	112072	70.25	113.83		0.0145	0.0119	0.0969	0.0486		15.7648	22.1165	0.2244	0.1943		100	100	50	50		Amino Acid	Histidine Metabolism	100000044	10030-52-1
	88			histamine	LC/MS pos early	1574	C00388	HMDB0000870	774	0.14	0.12		0.0388	0.0244	0.0722	0.0418		0.8781	0.8664	6.3278	7.2777		100	100	100	100		Amino Acid	Histidine Metabolism	354	51-45-6
	90			1-methylhistamine	LC/MS pos early	43831	C05127	HMDB0000898	3614	0.41	0.35		0.0083	0.008	0.0447	0.0319		0.8288	0.6477	2.0329	1.8749		100	100	100	100		Amino Acid	Histidine Metabolism	100001204	501-75-7
	91			1-methyl-4-imidazoleacetate	LC/MS pos early	32350	C05828	HMDB0002820	75810	0.46	1		0.4253	0.1341	0.7128	0.1824		1.3112	1.1492	2.8219	1.1521		100	100	100	100		Amino Acid	Histidine Metabolism	100001208	2625-49-2
	92			1-methyl-5-imidazoleacetate	LC/MS pos early	62946		HMDB04988	6451814	1.37	1.18		0.0926	0.0428	0.1589	0.0649		1.271	1.0211	0.9256	0.8628		100	100	100	100		Amino Acid	Histidine Metabolism	100002910	4200-48-0
	93			1-methyl-5-imidazolelactate	LC/MS pos early	64596				0.85	1.26		0.6338	0.1845	0.3265	0.103		0.8498	0.9686	0.9982	0.7693		83	100	100	100		Amino Acid	Histidine Metabolism	100021478	2022510-60-5
	96			1-ribosyl-imidazoleacetate*	LC/MS pos early	61868	C05131	HMDB0002331	440569	4.28	3.18		0.0107	0.0094	0.1986	0.074		1.9417	1.8536	0.4538	0.5826		100	100	83	100		Amino Acid	Histidine Metabolism	100001668	29605-99-0
	97			4-imidazoleacetate	LC/MS pos early	32349	C02835	HMDB0002024	96215	1.19	0.89		0.692	0.1956	0.641	0.1693		1.3814	1.2722	1.1566	1.4222		100	100	83	100		Amino Acid	Histidine Metabolism	100001207	645-65-8
	102			histidine methyl ester	LC/MS pos early	32493			92893	3.04	3.63		0.0168	0.0129	0.0739	0.0422		1.3118	1.0858	0.4314	0.2988		100	100	100	100		Amino Acid	Histidine Metabolism	100001124	1499-46-3
	105		Lysine Metabolism	lysine	LC/MS pos early	1301	C00047 C00739	HMDB0003405	5962	1.66	1.89		0.0415	0.0252	0.1819	0.0703		1.1002	1.2724	0.6614	0.6724		100	100	100	100		Amino Acid	Lysine Metabolism	407	56-87-1
	107			N6-acetyllysine	LC/MS neg	36752	C02727	HMDB0000206	92832	0.87	1.9		0.6491	0.1873	0.1411	0.0615		0.9062	0.9274	1.0359	0.4875		100	100	100	100		Amino Acid	Lysine Metabolism	100001734	692-04-6
	114			N6-methyllysine	LC/MS pos early	62860	C02728	HMDB0002038	164795	2.38	3.27		0.0571	0.0306	0.143	0.0615		1.172	1.4495	0.4925	0.4439		100	100	100	100		Amino Acid	Lysine Metabolism	100003415	1188-07-4
	115			N6,N6-dimethyllysine	LC/MS pos early	62862	C05545	HMDB0013287	193344	1.14	5.16		0.346	0.1137	0.0648	0.0389		0.9777	1.2152	0.8561	0.2357		83	100	83	75		Amino Acid	Lysine Metabolism	100020417	2259-86-1
	116			N6,N6,N6-trimethyllysine	LC/MS pos early	1498	C03793	HMDB0001325	440120	4.83	12.09		0.0015	0.0028	0.0006	0.0119		1.031	1.2203	0.2134	0.1009		100	100	100	100		Amino Acid	Lysine Metabolism	189	23284-33-5
	117			hydroxy-N6,N6,N6-trimethyllysine*	LC/MS pos early	62959				2.14	2.21		0.0153	0.0122	0.1432	0.0615		1.2602	1.2041	0.59	0.5443		100	100	100	100		Amino Acid	Lysine Metabolism	100021123
	119			5-hydroxylysine	LC/MS pos early	15685	C16741	HMDB0000450	3032849	1.44	1.49		0.7384	0.2048	0.9719	0.2321		1.5386	1.8432	1.0692	1.2359		100	100	100	100		Amino Acid	Lysine Metabolism	100000054	13204-98-3
	120			5-(galactosylhydroxy)-L-lysine	LC/MS pos early	43582			66995551	0.98	0.6		0.8433	0.2246	0.5065	0.1404		1.867	1.4082	1.9135	2.3618		100	100	100	100		Amino Acid	Lysine Metabolism	100002462	32448-36-5
	121			fructosyllysine	LC/MS pos early	46227		HMDB0034879	9839580	1.96	1.89		0.0538	0.0295	0.2	0.0743		0.6843	0.748	0.3489	0.3968		100	100	83	100		Amino Acid	Lysine Metabolism	100005373	21291-40-7
	123			2-aminoadipate	LC/MS polar	6146	C00956	HMDB0000510	92136	1.36	1.2		0.2037	0.0772	0.4823	0.1353		1.0983	1.0195	0.8052	0.8523		100	100	100	100		Amino Acid	Lysine Metabolism	381	542-32-5;1118-90-7
	131			pipecolate	LC/MS pos early	1444		HMDB0000070		12.6	12.52		2.0379e-06	9.8633e-05	0.0021	0.0119		1.275	1.1646	0.1012	0.093		100	100	100	100		Amino Acid	Lysine Metabolism	1025	4043-87-2
	136			5-aminovalerate	LC/MS pos early	18319	C00431	HMDB0003355	138	5.65	7.64		0.0002	0.0009	0.0124	0.0193		1.1039	1.0507	0.1953	0.1375		100	100	67	50		Amino Acid	Lysine Metabolism	100000454	660-88-8
	138			N,N,N-trimethyl-5-aminovalerate	LC/MS pos early	57687			14274897	11.23	18.72		0.0004	0.0015	0.0017	0.0119		0.961	0.938	0.0856	0.0501		100	100	100	100		Amino Acid	Lysine Metabolism	100015962
	140		Phenylalanine Metabolism	phenylalanine	LC/MS pos early	64	C00079	HMDB0000159	6140	1.73	1.79		0.0107	0.0094	0.09	0.0464		1.0982	1.0123	0.6362	0.564		100	100	100	100		Amino Acid	Phenylalanine Metabolism	460	63-91-2
	141			N-acetylphenylalanine	LC/MS neg	33950	C03519	HMDB0000512	74839	3.16	4.11		0.002	0.0033	0.0085	0.0159		0.9468	1.0766	0.2998	0.2618		100	100	100	100		Amino Acid	Phenylalanine Metabolism	100001256	2018-61-3
	150			phenylpyruvate	LC/MS polar	566	C00166	HMDB0000205	997	0.24	0.21		0.0442	0.026	0.1075	0.0518		0.2415	0.2415	1.0186	1.1266		17	25	67	75		Amino Acid	Phenylalanine Metabolism	241	156-06-9
	162		Tyrosine Metabolism	tyrosine	LC/MS pos early	1299	C00082	HMDB0000158	6057	2.05	2.11		0.0066	0.007	0.1173	0.055		1.01	0.9155	0.4915	0.4329		100	100	100	100		Amino Acid	Tyrosine Metabolism	815	60-18-4
	163			N-acetyltyrosine	LC/MS neg	32390		HMDB0000866	68310	1.8	1.92		0.0669	0.0338	0.2266	0.0809		0.8236	0.915	0.4567	0.4759		100	100	67	75		Amino Acid	Tyrosine Metabolism	100001104	537-55-3
	175			4-hydroxyphenylpyruvate	LC/MS neg	1669	C01179	HMDB0000707	979	0.78	0.98		0.3952	0.1263	0.611	0.1628		0.9579	0.9696	1.2333	0.9921		100	100	100	100		Amino Acid	Tyrosine Metabolism	1141	156-39-8
	181			3-(4-hydroxyphenyl)lactate	LC/MS neg	32197	C03672	HMDB0000755	9378	2.06	1.42		0.1988	0.0758	0.4545	0.1293		2.5335	1.3362	1.2326	0.9384		100	100	100	100		Amino Acid	Tyrosine Metabolism	240	6482-98-0
	190			phenol sulfate	LC/MS neg	32553	C02180	HMDB0060015	74426	6.4	10.32		0.0096	0.0088	0.0192	0.0222		1.3142	1.6537	0.2052	0.1602		100	100	100	100		Amino Acid	Tyrosine Metabolism	100001510	937-34-8
	204			3-methoxytyrosine	LC/MS pos early	12017		HMDB0001434	9307	1.48	1.6		0.1161	0.0503	0.1782	0.0694		1.1433	0.9977	0.7721	0.6217		100	100	100	100		Amino Acid	Tyrosine Metabolism	1342	300-48-1
	225			p-cresol glucuronide*	LC/MS neg	48841		HMDB0011686	154035	18	22.5		0.0665	0.0337	0.0937	0.0477		2.4825	3.6019	0.1379	0.1601		67	75	50	50		Amino Acid	Tyrosine Metabolism	100006191	17680-99-8
	254		Tryptophan Metabolism	tryptophan	LC/MS pos early	54	C00078	HMDB0000929	6305	2.91	3.28		0.001	0.0023	0.0458	0.0322		1.0564	0.9813	0.3632	0.2989		100	100	100	100		Amino Acid	Tryptophan Metabolism	565	73-22-3
	261			C-glycosyltryptophan	LC/MS pos early	48782		HMDB0240296	10981970	1.94	1.7		0.08	0.0387	0.3551	0.1094		1.2353	1.104	0.6352	0.6481		100	100	100	100		Amino Acid	Tryptophan Metabolism	100006379	180509-18-6
	263			oxindolylalanine	LC/MS pos early	64568			20977764	2.93	3.76		0.0017	0.003	0.002	0.0119		1.1355	1.2528	0.3881	0.3331		100	100	83	75		Amino Acid	Tryptophan Metabolism	100022120
	267			kynurenine	LC/MS pos early	15140	C00328	HMDB0000684	161166	0.39	0.47		0.0316	0.0208	0.1621	0.0652		0.8221	0.9534	2.1176	2.0421		100	100	100	100		Amino Acid	Tryptophan Metabolism	100000265	2922-83-0
	272			kynurenate	LC/MS neg	1417	C01717	HMDB0000715	3845	1.1	1.35		0.8317	0.2227	0.5662	0.1536		1.0312	1.0583	0.94	0.7819		100	100	67	50		Amino Acid	Tryptophan Metabolism	98	492-27-3
	275			anthranilate	LC/MS pos early	57746	C00108	HMDB0001123	227	1.54	1.83		0.3672	0.1186	0.3547	0.1094		0.8323	0.7881	0.5406	0.4304		50	50	50	25		Amino Acid	Tryptophan Metabolism	1258	118-92-3
	282			picolinate	LC/MS pos early	1512	C10164	HMDB0002243	1018	3.61	2.8		0.0009	0.0021	0.0075	0.0158		0.9655	0.7507	0.2673	0.2684		100	100	33	50		Amino Acid	Tryptophan Metabolism	1022	98-98-6
	287			serotonin	LC/MS pos early	2342	C00780	HMDB0000259	5202	30.3	22.96		0.0005	0.0016	0.0096	0.0168		1.3573	1.0287	0.0448	0.0448		100	100	0	0		Amino Acid	Tryptophan Metabolism	504	153-98-0
	298			indolelactate	LC/MS neg	18349	C02043	HMDB0000671	92904	4.11	4.48		0.002	0.0034	0.0172	0.0212		1.1773	1.357	0.2861	0.3028		100	100	100	100		Amino Acid	Tryptophan Metabolism	100000463	832-97-3
	299			indoleacetate	LC/MS neg	27513	C00954	HMDB0000197	802	0.63	0.73		0.9307	0.2418	0.926	0.2233		0.709	0.7776	1.1242	1.07		100	100	67	50		Amino Acid	Tryptophan Metabolism	100001034	6505-45-9
	305			indolepropionate	LC/MS neg	32405		HMDB0002302	3744	6.77	7.06		0.0051	0.0059	0.0469	0.0326		1.2294	1.3433	0.1816	0.1902		100	100	67	100		Amino Acid	Tryptophan Metabolism	100001083	830-96-6
	322			3-indoxyl sulfate	LC/MS neg	27672		HMDB0000682	10258	17.26	21.81		0.0002	0.0008	0.0069	0.0157		1.1164	1.3586	0.0647	0.0623		100	100	100	100		Amino Acid	Tryptophan Metabolism	100000467	2642-37-7
	332		Leucine, Isoleucine and Valine Metabolism	leucine	LC/MS pos early	60	C00123	HMDB0000687	6106	1.39	1.42		0.1017	0.0457	0.2522	0.0868		1.0771	0.9719	0.7737	0.6845		100	100	100	100		Amino Acid	Leucine, Isoleucine and Valine Metabolism	397	61-90-5
	343			4-methyl-2-oxopentanoate	LC/MS neg	22116	C00233	HMDB0000695	70	3.29	4.21		0.4141	0.1308	0.0602	0.0374		1.5198	2.1243	0.4613	0.5048		67	75	83	75		Amino Acid	Leucine, Isoleucine and Valine Metabolism	100000551	816-66-0
	347			alpha-hydroxyisocaproate	LC/MS neg	22132	C03264	HMDB0000665 HMDB0000624 HMDB00746	92779;83697;439960	3.75	3.85		0.0023	0.0035	0.0246	0.0241		1.6997	1.6867	0.4537	0.4376		100	100	33	25		Amino Acid	Leucine, Isoleucine and Valine Metabolism	100000706	10303-64-7
	353			isovalerylglycine	LC/MS neg	35107		HMDB00678	546304	1.63	2.37		0.1617	0.065	0.0437	0.0315		0.802	0.9376	0.4919	0.3948		100	100	50	50		Amino Acid	Leucine, Isoleucine and Valine Metabolism	100001452	16284-60-9
	354			isovalerylcarnitine (C5)	LC/MS pos early	34407	C20826	HMDB0000688	169235	6.61	12.18		0.0068	0.0071	0.0077	0.0158		1.82	2.4605	0.2755	0.202		100	100	83	100		Amino Acid	Leucine, Isoleucine and Valine Metabolism	100001393	31023-24-2
	364			beta-hydroxyisovaleroylcarnitine	LC/MS pos early	35433				5.27	7.55		0.0047	0.0055	0.0144	0.0199		1.1545	1.2189	0.2191	0.1615		100	100	100	100		Amino Acid	Leucine, Isoleucine and Valine Metabolism	100001594	99159-87-2
	385			isoleucine	LC/MS pos early	1125	C16424 C00407 C06418	HMDB0000172	6306	1.5	1.49		0.0583	0.0309	0.1729	0.0681		1.0323	0.9004	0.6882	0.604		100	100	100	100		Amino Acid	Leucine, Isoleucine and Valine Metabolism	376	73-32-5
	387			N-acetylisoleucine	LC/MS neg	33967		HMDB0061684	306109	3.76	3.88		0.0002	0.0008	0.0008	0.0119		1.0613	1.0964	0.2826	0.2826		100	100	17	0		Amino Acid	Leucine, Isoleucine and Valine Metabolism	100001276	3077-46-1
	394			3-methyl-2-oxovalerate	LC/MS neg	15676	C00671 C06008 C03465	HMDB0000491	440877;439286	6.02	8.48		0.2167	0.0804	0.1539	0.0637		1.9197	2.6945	0.3188	0.3176		67	75	67	50		Amino Acid	Leucine, Isoleucine and Valine Metabolism	100000036	1460-34-0;51829-07-3
	395			2-hydroxy-3-methylvalerate	LC/MS neg	36746		HMDB0000317	164623	3.01	3.94		0.0629	0.0325	0.0343	0.0281		0.8758	1.1748	0.2914	0.2981		83	100	17	25		Amino Acid	Leucine, Isoleucine and Valine Metabolism	100001541	488-15-3
	397			2-methylbutyrylcarnitine (C5)	LC/MS pos early	45095		HMDB0000378	6426901	2.24	4.22		0.0467	0.0271	0.0094	0.0166		1.5776	1.9261	0.7031	0.4563		100	100	100	100		Amino Acid	Leucine, Isoleucine and Valine Metabolism	100001509	31023-25-3
	400			tiglylcarnitine (C5:1-DC)	LC/MS pos early	35428		HMDB0002366	22833596	2.8	4.17		0.0102	0.0091	0.0238	0.024		0.9476	0.9634	0.3386	0.2311		100	100	100	100		Amino Acid	Leucine, Isoleucine and Valine Metabolism	100001597	64191-86-2
	405			3-hydroxy-2-ethylpropionate	LC/MS neg	32397		HMDB0000396	188979	1.17	1.33		0.5222	0.1572	0.713	0.1824		0.6551	0.4996	0.558	0.3746		67	50	33	25		Amino Acid	Leucine, Isoleucine and Valine Metabolism	100001170	4374-62-3
	407			ethylmalonate	LC/MS polar	15765		HMDB0000622	11756	5.6	11.11		0.0156	0.0123	0.0123	0.0193		3.9164	2.4139	0.6989	0.2173		100	100	100	100		Amino Acid	Leucine, Isoleucine and Valine Metabolism	2054	601-75-2
	410			methylsuccinate	LC/MS polar	15745		HMDB0001844	10349	20.41	17.66		0.0001	0.0008	0.0144	0.0199		3.2781	3.0518	0.1606	0.1728		100	100	100	100		Amino Acid	Leucine, Isoleucine and Valine Metabolism	2051	498-21-5
	416			valine	LC/MS pos early	1649	C00183	HMDB0000883	6287	1.79	1.82		0.0284	0.0191	0.2257	0.0809		1.0652	0.9496	0.5939	0.521		100	100	100	100		Amino Acid	Leucine, Isoleucine and Valine Metabolism	566	72-18-4
	417			N-acetylvaline	LC/MS neg	1591		HMDB0011757	66789	2.22	2.78		0.0046	0.0054	0.0628	0.0385		1.2754	1.2475	0.5758	0.4487		100	100	100	100		Amino Acid	Leucine, Isoleucine and Valine Metabolism	1084	96-81-1
	423			3-methyl-2-oxobutyrate	LC/MS polar	44526	C00141	HMDB0000019	49	3.96	4.79		0.2105	0.0788	0.0865	0.0458		1.9871	2.7635	0.5013	0.5767		100	100	100	100		Amino Acid	Leucine, Isoleucine and Valine Metabolism	100000936	3715-29-5
	424			alpha-hydroxyisovalerate	LC/MS polar	46537		HMDB0000407	99823	1.16	1.37		0.708	0.1989	0.1625	0.0652		0.8683	1.0903	0.7468	0.7966		100	100	100	100		Amino Acid	Leucine, Isoleucine and Valine Metabolism	100001300	600-37-3
	426			isobutyrylcarnitine (C4)	LC/MS pos early	33441		HMDB0000736	168379	7.76	12.95		0.0043	0.0051	0.0067	0.0157		1.8742	2.4546	0.2415	0.1896		100	100	83	100		Amino Acid	Leucine, Isoleucine and Valine Metabolism	100001055	25518-49-4
	428			3-hydroxyisobutyrate	LC/MS polar	1549	C01188 C06001	HMDB0000023 HMDB0000336	11966314	5.44	6.79		0.0034	0.0043	0.0192	0.0222		1.3152	1.6191	0.2416	0.2384		100	100	50	25		Amino Acid	Leucine, Isoleucine and Valine Metabolism	111	2068-83-9
	429			2,3-dihydroxy-2-methylbutyrate	LC/MS polar	57547		HMDB0029576	301941	6.48	4.85		0.0209	0.0149	0.1071	0.0517		0.9855	0.5726	0.1521	0.118		83	75	33	25		Amino Acid	Leucine, Isoleucine and Valine Metabolism	100010869	14868-24-7
	434		Methionine, Cysteine, SAM and Taurine Metabolism	methionine	LC/MS pos early	1302	C00073	HMDB0000696	6137	2.74	3.05		0.002	0.0034	0.0736	0.0422		1.1894	1.1646	0.4344	0.3814		100	100	100	100		Amino Acid	Methionine, Cysteine, SAM and Taurine Metabolism	415	63-68-3
	435			N-acetylmethionine	LC/MS neg	1589	C02712	HMDB0011745	448580	1.43	1.69		0.1651	0.066	0.1959	0.0735		1.2226	1.0397	0.8542	0.6166		100	100	100	100		Amino Acid	Methionine, Cysteine, SAM and Taurine Metabolism	1083	65-82-7
	437			N-formylmethionine	LC/MS neg	2829	C03145	HMDB0001015	439750	2.76	3.71		0.0114	0.0098	0.0663	0.0394		1.2214	1.3001	0.4429	0.35		100	100	100	100		Amino Acid	Methionine, Cysteine, SAM and Taurine Metabolism	194	4289-98-9
	439			methionine sulfone	LC/MS pos early	44878		HMDB0062174	69961	5.46	6.29		0.0006	0.002	0.0025	0.0124		1.2515	1.0295	0.2294	0.1638		100	100	100	100		Amino Acid	Methionine, Cysteine, SAM and Taurine Metabolism	100004635	820-10-0
	440			methionine sulfoxide	LC/MS pos early	18374	C02989	HMDB0002005	158980	5.54	5.32		8.988e-05	0.0007	0.0241	0.024		1.0934	0.9002	0.1974	0.1692		100	100	100	100		Amino Acid	Methionine, Cysteine, SAM and Taurine Metabolism	100000039	3226-65-1
	441			N-acetylmethionine sulfoxide	LC/MS pos early	45428			11902949	0.8	1.21		0.8163	0.2198	0.6759	0.1762		1.2095	1.0029	1.5163	0.8282		100	100	100	100		Amino Acid	Methionine, Cysteine, SAM and Taurine Metabolism	100005463	108646-71-5
	445			S-adenosylmethionine (SAM)	LC/MS pos early	15915	C00019	HMDB0001185	34755	4.45	4.01		0.0163	0.0127	0.0492	0.0333		1.5269	1.5333	0.3428	0.3819		100	100	67	75		Amino Acid	Methionine, Cysteine, SAM and Taurine Metabolism	1263	24346-00-7;86867-01-8;86867-0108
	446			S-adenosylhomocysteine (SAH)	LC/MS neg	42382	C00021	HMDB0000939	439155	1.64	1.79		0.1959	0.0749	0.2964	0.0968		1.6079	1.3545	0.9791	0.7554		100	100	100	100		Amino Acid	Methionine, Cysteine, SAM and Taurine Metabolism	197	979-92-0
	448			2,3-dihydroxy-5-methylthio-4-pentenoate (DMTPA)*	LC/MS neg	62805		HMDB0240388		0.86	0.69		0.7409	0.2049	0.3379	0.1057		2.0245	1.7381	2.3482	2.5372		100	100	100	100		Amino Acid	Methionine, Cysteine, SAM and Taurine Metabolism	100020893
	450			homocysteine	LC/MS pos early	15128	C00155	HMDB0000742	778	3.88	3.8		0.1327	0.0562	0.4155	0.1213		2.4755	2.1509	0.6379	0.5653		100	100	50	50		Amino Acid	Methionine, Cysteine, SAM and Taurine Metabolism	311	454-29-5
	453			cystathionine	LC/MS pos early	15705	C02291	HMDB0000099	439258	22.26	21.15		0.0071	0.0072	0.0547	0.0355		0.886	1.121	0.0398	0.053		100	100	83	100		Amino Acid	Methionine, Cysteine, SAM and Taurine Metabolism	310	535-34-2
	455			cysteine	LC/MS pos early	1868	C00097	HMDB0000574	5862	8.78	8.06		0.0007	0.002	0.0293	0.0266		3.889	2.371	0.443	0.2943		100	100	100	100		Amino Acid	Methionine, Cysteine, SAM and Taurine Metabolism	800	52-90-4;56-89-3
	456			N-acetylcysteine	LC/MS pos early	1586	C06809	HMDB0001890	12035	2.33	1.67		0.1912	0.0736	0.7127	0.1824		1.792	1.2734	0.7679	0.7641		83	75	100	100		Amino Acid	Methionine, Cysteine, SAM and Taurine Metabolism	1107	616-91-1
	457			S-methylcysteine	LC/MS pos early	39592		HMDB0002108	88180;7058174;24417	0.93	0.58		0.2796	0.0986	0.194	0.0735		2.2269	1.2485	2.385	2.1562		100	100	100	100		Amino Acid	Methionine, Cysteine, SAM and Taurine Metabolism	100002749	1187-84-4
	458			S-methylcysteine sulfoxide	LC/MS pos early	43378		HMDB0029432	82142	0.13	0.11		0.0012	0.0025	0.0121	0.0192		1.2826	1.0015	9.75	9.4841		100	100	100	100		Amino Acid	Methionine, Cysteine, SAM and Taurine Metabolism	100002927	6853-87-8
	461			cysteine s-sulfate	LC/MS polar	22176	C05824	HMDB0000731	115015	6.3	6.72		0.0081	0.008	0.0774	0.0433		1.2834	1.2358	0.2038	0.1838		83	75	17	0		Amino Acid	Methionine, Cysteine, SAM and Taurine Metabolism	100000808	1637-71-4
	462			cystine	LC/MS pos early	56	C00491	HMDB0000192	67678	4.93	12.11		0.1899	0.0735	0.1553	0.0641		2.3115	2.6112	0.4686	0.2157		83	75	100	100		Amino Acid	Methionine, Cysteine, SAM and Taurine Metabolism	279	56-89-3
	466			lanthionine	LC/MS pos early	42002			98504	2.51	2.98		0.2259	0.0825	0.1425	0.0615		0.754	0.9995	0.3002	0.3353		67	75	67	75		Amino Acid	Methionine, Cysteine, SAM and Taurine Metabolism	100003892	3183-08-02
	468			cysteine sulfinic acid	LC/MS pos early	37443	C00606	HMDB0000996	109	0.82	1.35		0.8389	0.2237	0.3274	0.1032		1.1461	1.0856	1.3899	0.803		100	100	100	100		Amino Acid	Methionine, Cysteine, SAM and Taurine Metabolism	100002113	207121-48-0
	470			hypotaurine	LC/MS pos early	590	C00519	HMDB0000965	107812	3.25	5.39		0.0148	0.012	0.0182	0.0219		1.4592	1.0134	0.4495	0.1879		100	100	100	100		Amino Acid	Methionine, Cysteine, SAM and Taurine Metabolism	358	300-84-5
	471			taurine	LC/MS neg	2125	C00245	HMDB0000251	1123	3.5	4.07		0.0013	0.0025	0.0533	0.0348		1.1959	1.1247	0.3418	0.2765		100	100	100	100		Amino Acid	Methionine, Cysteine, SAM and Taurine Metabolism	512	107-35-7
	473			N-acetyltaurine	LC/MS neg	48187		HMDB0240253	159864	4.26	1.68		0.1062	0.0472	0.1622	0.0652		2.446	0.9036	0.5747	0.5381		100	100	100	100		Amino Acid	Methionine, Cysteine, SAM and Taurine Metabolism	100005466
	481			3-sulfo-L-alanine	LC/MS polar	47089	C00506	HMDB0002757	72886	1.65	2.49		0.0904	0.0422	0.1427	0.0615		2.3129	1.8882	1.3983	0.7596		100	100	50	50		Amino Acid	Methionine, Cysteine, SAM and Taurine Metabolism	382	498-40-8
	482			cyano-alanine	LC/MS polar	35660	C02512		13538	2.97	1.73		0.0799	0.0387	0.391	0.1164		0.6631	0.3849	0.2229	0.2229		50	25	0	0		Amino Acid	Methionine, Cysteine, SAM and Taurine Metabolism	100001645	6232-19-5
	483		Urea cycle; Arginine and Proline Metabolism	arginine	LC/MS pos early	1638	C00062	HMDB0000517	6322	1.27	1.32		0.2236	0.0821	0.5164	0.1427		1.0813	1.1589	0.8535	0.8803		100	100	100	100		Amino Acid	Urea cycle; Arginine and Proline Metabolism	231	1119-34-2
	485			urea	LC/MS pos early	1670	C00086	HMDB0000294	1176	2.38	2.43		0.0029	0.0042	0.0269	0.0254		0.887	0.894	0.3725	0.3686		100	100	100	100		Amino Acid	Urea cycle; Arginine and Proline Metabolism	533	57-13-6
	487			ornithine	LC/MS pos early	1493	C00077	HMDB0000214	6262	4.45	5.16		0.0019	0.0033	0.0334	0.0277		1.0841	1.2305	0.2434	0.2384		100	100	100	100		Amino Acid	Urea cycle; Arginine and Proline Metabolism	444	3184-13-2
	489			3-amino-2-piperidone	LC/MS pos early	62853		HMDB0000323	5200225	1.11	1.13		0.7533	0.2067	0.7757	0.1955		1.0554	0.9221	0.949	0.8125		100	100	100	100		Amino Acid	Urea cycle; Arginine and Proline Metabolism	100020361	1892-22-4
	491			2-oxoarginine*	LC/MS pos early	55072	C03771	HMDB0004225	558	1.23	1.49		0.765	0.2089	0.6782	0.1764		1.043	1.1797	0.8492	0.7928		100	100	100	100		Amino Acid	Urea cycle; Arginine and Proline Metabolism	100002784	3715-10-04
	492			citrulline	LC/MS pos early	2132	C00327	HMDB0000904	9750	3.79	5.99		0.0022	0.0034	0.0271	0.0254		1.0917	1.0995	0.2877	0.1836		100	100	100	100		Amino Acid	Urea cycle; Arginine and Proline Metabolism	391	372-75-8
	494			homocitrulline	LC/MS polar	22138	C02427	HMDB0000679	65072	6.04	5.89		0.0064	0.0069	0.0015	0.0119		0.9854	0.9614	0.1631	0.1631		100	100	0	0		Amino Acid	Urea cycle; Arginine and Proline Metabolism	100000963	1190-49-4
	495			proline	LC/MS pos early	1898	C00148 C000763	HMDB0000162 HMDB0003411	145742;614;8988	1.99	2.35		0.0086	0.0082	0.0523	0.0344		1.0525	1.0005	0.5277	0.4264		100	100	100	100		Amino Acid	Urea cycle; Arginine and Proline Metabolism	480	147-85-3
	498			dimethylarginine (SDMA + ADMA)	LC/MS pos early	36808	C21189 C03626	HMDB0003334 HMDB0001539	123831;169148	1.32	2.43		0.1465	0.06	0.0612	0.0378		1.0956	1.0884	0.8313	0.4477		100	100	100	100		Amino Acid	Urea cycle; Arginine and Proline Metabolism	100001810	102783-24-4
	499			N-acetylarginine	LC/MS pos early	33953	C02562	HMDB0004620	67427	3.26	2.77		0.0007	0.002	0.1085	0.0519		1.1585	1.0568	0.3553	0.3818		100	100	100	100		Amino Acid	Urea cycle; Arginine and Proline Metabolism	100001266	155-84-0
	508			N-delta-acetylornithine	LC/MS neg	43249	C00437	HMDB0003357	9920500	58.86	89.31		2.8275e-06	0.0001	0.0003	0.0103		1.0771	1.1699	0.0183	0.0131		100	100	100	100		Amino Acid	Urea cycle; Arginine and Proline Metabolism	100004523
	513			trans-4-hydroxyproline	LC/MS pos early	32306	C01157	HMDB0000725	5810	1.63	1.54		0.1118	0.049	0.4111	0.1206		1.3348	1.1842	0.8181	0.7669		100	100	100	100		Amino Acid	Urea cycle; Arginine and Proline Metabolism	1001	51-35-4
	515			pro-hydroxy-pro	LC/MS pos early	35127		HMDB0006695	11902893	1.18	0.65		0.4431	0.1384	0.9208	0.2231		1.3768	0.8426	1.1669	1.3029		100	100	100	100		Amino Acid	Urea cycle; Arginine and Proline Metabolism	100001167	18684-24-7
	518			N-methylproline	LC/MS pos early	37431		HMDB0094696	643474	0.44	0.52		0.006	0.0066	0.1386	0.061		0.9056	0.9472	2.0625	1.8244		100	100	100	100		Amino Acid	Urea cycle; Arginine and Proline Metabolism	100001956	475-11-6
	519			N,N,N-trimethyl-alanylproline betaine (TMAP)	LC/MS pos early	62947		HMDB0240365		2.7	3.59		0.1375	0.0576	0.3021	0.0974		1.4622	1.6632	0.5416	0.4633		100	100	100	100		Amino Acid	Urea cycle; Arginine and Proline Metabolism	100020217
	521			N-monomethylarginine	LC/MS pos early	43586	C03884	HMDB0029416	132862	1.78	2.28		0.0252	0.0174	0.077	0.0432		1.1721	1.1815	0.6581	0.5193		100	100	100	100		Amino Acid	Urea cycle; Arginine and Proline Metabolism	100004488	53308-83-1
	527		Creatine Metabolism	guanidinoacetate	LC/MS pos early	43802	C00581	HMDB0000128	763	7.17	6.4		0.0009	0.0021	0.0134	0.0197		2.2095	1.2369	0.3083	0.1932		100	100	100	100		Amino Acid	Creatine Metabolism	344	352-97-6
	528			creatine	LC/MS pos early	27718	C00300	HMDB0000064	586	1.55	1.88		0.0392	0.0246	0.0241	0.024		1.1271	1.1986	0.7254	0.6392		100	100	100	100		Amino Acid	Creatine Metabolism	1221	57-00-1
	529			creatinine	LC/MS pos early	513	C00791	HMDB0000562	588	0.39	0.43		0.0015	0.0028	0.0107	0.0182		0.9519	1.0334	2.4343	2.4003		100	100	100	100		Amino Acid	Creatine Metabolism	275	60-27-5
	530			creatine phosphate	LC/MS polar	33951	C02305	HMDB0001511	587;9548602	0.95	0.86		0.6839	0.1939	0.9264	0.2233		0.8836	1.1542	0.9282	1.3377		100	100	83	100		Amino Acid	Creatine Metabolism	100000112	922-32-7
	537		Polyamine Metabolism	putrescine	LC/MS pos early	1408	C00134	HMDB0001414	1045	3.86	3.32		0.1255	0.0538	0.2113	0.0771		1.4185	1.3393	0.3676	0.4037		100	100	100	100		Amino Acid	Polyamine Metabolism	49	110-60-1
	538			N-acetylputrescine	LC/MS pos early	37496	C02714	HMDB0002064	122356	10.26	11.44		0.1374	0.0576	0.2476	0.0857		5.0409	6.5937	0.4912	0.5766		100	100	100	100		Amino Acid	Polyamine Metabolism	192	18233-70-0
	545			spermidine	LC/MS pos early	485	C00315	HMDB0001257	1102	3.63	3.71		0.0026	0.0038	0.1256	0.0573		0.9422	0.8815	0.2597	0.2379		100	100	100	100		Amino Acid	Polyamine Metabolism	50	124-20-9
	552			spermine	LC/MS pos early	603	C00750	HMDB0001256	1103	2.13	3.12		0.0531	0.0294	0.0494	0.0333		0.9856	0.8698	0.4632	0.279		100	100	100	100		Amino Acid	Polyamine Metabolism	507	71-44-3
	554			N1,N12-diacetylspermine	LC/MS pos early	52987	C03413	HMDB0002172	132680	4.49	120.69		0.6053	0.1778	0.1586	0.0649		26.6709	39.8763	5.9436	0.3304		83	100	67	50		Amino Acid	Polyamine Metabolism	100002132	61345-83-3
	556			5-methylthioadenosine (MTA)	LC/MS pos early	1419	C00170	HMDB0001173	439176	3.44	2.99		0.0141	0.0117	0.0356	0.0287		1.1282	1.1529	0.328	0.385		100	100	100	100		Amino Acid	Polyamine Metabolism	212	2457-80-9
	560			4-acetamidobutanoate	LC/MS pos early	1558	C02946	HMDB0003681	18189	8.75	12.99		0.3389	0.1122	0.4619	0.1305		7.7627	10.4219	0.8871	0.8023		83	75	83	75		Amino Acid	Polyamine Metabolism	1113	3025-96-5
	562		Guanidino and Acetamido Metabolism	1-methylguanidine	LC/MS pos early	48114	C02294	HMDB0001522	10111	2.44	3.57		0.042	0.0253	0.0026	0.0124		0.6529	0.8589	0.2676	0.2409		83	100	17	0		Amino Acid	Guanidino and Acetamido Metabolism	100000715	22661-87-6
	563			4-guanidinobutanoate	LC/MS pos early	15681	C01035	HMDB0003464	500	65.68	11.51		0.0022	0.0035	0.0001	0.0087		4.8403	0.8208	0.0737	0.0713		100	100	100	100		Amino Acid	Guanidino and Acetamido Metabolism	100000096	463-003;463-00-3
	566		Glutathione Metabolism	glutathione, reduced (GSH)	LC/MS pos early	2127	D00014 C00051	HMDB0000125	124886	3.88	6.24		0.2288	0.0831	0.527	0.1449		15.0801	19.0022	3.8882	3.0454		100	100	100	100		Amino Acid	Glutathione Metabolism	496	70-18-8
	567			glutathione, oxidized (GSSG)	LC/MS pos early	27727	D00031 C00127	HMDB0003337	65359	0.8	0.88		0.9582	0.2469	0.45	0.1287		0.9637	0.9886	1.1989	1.1294		100	100	100	100		Amino Acid	Glutathione Metabolism	448	103239-24-3
	573			cysteine-glutathione disulfide	LC/MS pos early	35159	R00900	HMDB0000656	3080690	3.76	3.15		0.0977	0.0445	0.1463	0.0621		2.4606	2.0402	0.6543	0.648		100	100	100	100		Amino Acid	Glutathione Metabolism	100001437	13081-14-6
	574			S-methylglutathione	LC/MS neg	33944	C11347		115260	6.19	6.52		0.3562	0.1159	0.6438	0.1698		6.0496	7.8778	0.9773	1.209		100	100	67	75		Amino Acid	Glutathione Metabolism	100001259	2922-56-7
	576			cysteinylglycine	LC/MS pos early	35637	C01419	HMDB0000078	439498	5.37	7.82		0.0255	0.0176	0.1514	0.0628		3.0251	2.9214	0.5633	0.3735		100	100	100	100		Amino Acid	Glutathione Metabolism	278	19246-18-5
	577			cysteinylglycine disulfide*	LC/MS pos early	62103		HMDB0000709	22833544	1.48	3.12		0.3626	0.1178	0.2307	0.0819		0.6683	0.6914	0.453	0.2214		67	75	50	50		Amino Acid	Glutathione Metabolism	100002466	70555-24-7
	579			5-oxoproline	LC/MS neg	1494	C01879 C02237	HMDB0000267	439685;7405	3.91	10.14		0.0096	0.0088	0.0007	0.0119		2.1496	1.6815	0.5494	0.1659		100	100	100	100		Amino Acid	Glutathione Metabolism	1021	98-79-3
	582			2-hydroxybutyrate/2-hydroxyisobutyrate	LC/MS polar	52281	C21297 C05984	HMDB0000729 HMDB00008	4277439;440864	0.17	0.16		8.1652e-05	0.0007	0.0094	0.0166		0.7871	0.8088	4.6133	5.1107		100	100	100	100		Amino Acid	Glutathione Metabolism	100008928
	584			ophthalmate	LC/MS pos early	34592		HMDB0005765	7018721	0.27	0.35		0.0757	0.0375	0.2182	0.0787		1.9084	2.0961	7.1101	6.057		83	75	100	100		Amino Acid	Glutathione Metabolism	100001311	495-27-2
	590			S-(1,2-dicarboxyethyl)glutathione	LC/MS neg	63009			9802383	6.47	8.34		0.0916	0.0424	0.3182	0.1015		3.875	4.4315	0.5988	0.5315		100	100	83	100		Amino Acid	Glutathione Metabolism	100020967	1115-52-2
	591			4-hydroxy-nonenal-glutathione	LC/MS neg	48487		HMDB0240578	92970719	1.47	2.12		0.729	0.2031	0.4377	0.1258		0.5617	0.5575	0.3831	0.263		67	75	50	50		Amino Acid	Glutathione Metabolism	100006240	99927-70-5
	592			3'-dephospho-CoA-glutathione*	LC/MS neg	62807				3.26	6.73		0.0258	0.0176	0.0201	0.0227		1.4556	0.6238	0.446	0.0927		100	100	67	75		Amino Acid	Glutathione Metabolism	100020899
	593			CoA-glutathione*	LC/MS neg	62804	C00920		46873828	4.37	7.92		0.0126	0.0107	0.0227	0.0239		1.3747	0.6045	0.3145	0.0763		100	100	67	75		Amino Acid	Glutathione Metabolism	269	6477-52-7
	632	Peptide	Gamma-glutamyl Amino Acid	gamma-glutamylalanine	LC/MS pos early	37063	C03738	HMDB0029142	440103	7.86	7.22		0.0076	0.0076	0.0322	0.0273		1.5507	1.433	0.1973	0.1984		100	100	67	75		Peptide	Gamma-glutamyl Amino Acid	100001843	5875-41-2
	633			gamma-glutamylcysteine	LC/MS pos early	1778	C00669	HMDB0001049	123938	9.38	6.45		0.003	0.0042	0.0449	0.0319		1.8667	1.2183	0.199	0.1889		100	100	50	50		Peptide	Gamma-glutamyl Amino Acid	1036	636-58-8
	634			gamma-glutamylglutamate	LC/MS pos early	36738	C05282	HMDB0011737	92865	4.44	6.03		0.0021	0.0034	0.0116	0.0187		1.4378	1.3299	0.3236	0.2205		100	100	100	100		Peptide	Gamma-glutamyl Amino Acid	331	1116-22-9
	635			gamma-glutamylglutamine	LC/MS pos early	2730	C05283	HMDB0011738	150914	6.57	6.99		0.0031	0.0042	0.018	0.0219		1.7663	1.7533	0.2688	0.2508		100	100	100	100		Peptide	Gamma-glutamyl Amino Acid	1140	10148-81-9
	636			gamma-glutamylglycine	LC/MS pos early	33949		HMDB0011667	100099	17.22	26.8		0.0001	0.0008	0.0033	0.0132		2.7083	1.9459	0.1573	0.0726		100	100	100	100		Peptide	Gamma-glutamyl Amino Acid	100001294	1948-29-4
	637			gamma-glutamylhistidine	LC/MS pos early	18245		HMDB0029151	7017195	13.81	14.58		9.8411e-06	0.0002	0.0017	0.0119		1.3924	1.143	0.1008	0.0784		100	100	83	75		Peptide	Gamma-glutamyl Amino Acid	1235	37460-15-4
	638			gamma-glutamylisoleucine*	LC/MS pos early	34456		HMDB0011170	22885096	6.09	8.64		8.448e-05	0.0007	0.0019	0.0119		1.0828	0.9318	0.1778	0.1079		100	100	67	50		Peptide	Gamma-glutamyl Amino Acid	100001485
	640			gamma-glutamyl-alpha-lysine	LC/MS pos early	55015			65254	5.45	7.89		0.0003	0.0013	0.004	0.0146		0.872	1.0346	0.1599	0.1312		100	100	83	100		Peptide	Gamma-glutamyl Amino Acid	100010901
	641			gamma-glutamyl-epsilon-lysine	LC/MS pos early	33934		HMDB0003869	7015685	2.11	2.3		0.0397	0.0247	0.0819	0.0447		0.7696	0.7119	0.3645	0.3093		100	100	100	100		Peptide	Gamma-glutamyl Amino Acid	100001262	17105-15-6
	642			gamma-glutamylmethionine	LC/MS pos early	44872		HMDB0029155	7009567	9.78	8.89		0.0003	0.0012	0.0009	0.0119		1.2228	1.0069	0.125	0.1132		100	100	100	100		Peptide	Gamma-glutamyl Amino Acid	100001313	17663-87-5
	643			gamma-glutamylphenylalanine	LC/MS neg	33422		HMDB0000594	111299	5.81	11.34		0.0008	0.0021	0.0004	0.0119		1.1831	1.0547	0.2035	0.093		100	100	100	100		Peptide	Gamma-glutamyl Amino Acid	100000491	7432-24-8
	644			gamma-glutamylthreonine	LC/MS pos early	33364		HMDB0029159	76078708	7.33	9.12		0.0001	0.0008	0.0064	0.0157		1.5825	1.2913	0.2158	0.1416		100	100	100	100		Peptide	Gamma-glutamyl Amino Acid	100001314	5652-48-2
	645			gamma-glutamyltryptophan	LC/MS neg	33947		HMDB0029160	3989307	5.5	9.53		0.0021	0.0034	0.0032	0.0132		1.0224	0.7592	0.1858	0.0797		100	100	50	25		Peptide	Gamma-glutamyl Amino Acid	100001295	66471-20-3
	647			gamma-glutamylvaline	LC/MS pos early	43829		HMDB0011172	7015683	6.19	9.6		0.0007	0.002	0.0015	0.0119		1.1677	0.9714	0.1887	0.1012		100	100	100	100		Peptide	Gamma-glutamyl Amino Acid	100001126	2746-34-1
	649			gamma-glutamylcitrulline*	LC/MS pos early	62104				7.7	7.06		0.0184	0.0138	0.0321	0.0273		0.786	0.7207	0.1021	0.1021		83	100	17	25		Peptide	Gamma-glutamyl Amino Acid	100020241
	652		Dipeptide Derivative	isoleucylhydroxyproline*	LC/MS pos early	63051		HMDB0028908	61158802	2.24	1.64		0.0426	0.0255	0.4598	0.1304		1.3609	1.0366	0.6069	0.6322		100	100	67	75		Peptide	Dipeptide Derivative	100021262
	653			leucylhydroxyproline*	LC/MS pos early	63052		HMDB0028930	20847829	1.56	0.99		0.198	0.0756	0.8972	0.2192		1.2156	0.8581	0.7806	0.8684		100	100	83	75		Peptide	Dipeptide Derivative	100021261
	663		Dipeptide	alanylleucine	LC/MS pos early	37093		HMDB0028691	259583	0.72	0.83		0.8522	0.2266	0.6821	0.1765		0.9939	0.6556	1.3763	0.7892		83	75	83	75		Peptide	Dipeptide	100001890	1638-60-4
	819			glycylleucine	LC/MS pos early	34398	C02155	HMDB0000759	92843	0.71	0.65		0.6812	0.1934	0.8278	0.205		1.3329	1.0702	1.8703	1.6542		100	100	100	100		Peptide	Dipeptide	100001258	869-19-2
	829			glycylvaline	LC/MS pos early	18357		HMDB0028854	2724807	0.76	0.58		0.6673	0.1914	0.524	0.1443		1.3368	0.9238	1.7635	1.5903		100	100	100	100		Peptide	Dipeptide	100000487	1963-21-9
	853			isoleucylglycine	LC/MS neg	40008		HMDB0028907	342532	0.92	0.51		0.7185	0.201	0.6983	0.1799		0.7365	0.479	0.8042	0.9302		67	50	67	75		Peptide	Dipeptide	100003169	868-28-0
	872			leucylglycine	LC/MS pos early	40045		HMDB0028929	79070	0.97	0.65		0.7552	0.2067	0.9563	0.229		1.0285	0.6781	1.0567	1.0429		100	100	100	100		Peptide	Dipeptide	100003185	686-50-0
	921			phenylalanylalanine	LC/MS pos early	41374		HMDB0028988	5488196	1.19	1.29		0.2999	0.1035	0.4052	0.1195		1.082	0.8511	0.9086	0.6582		100	100	67	50		Peptide	Dipeptide	100003589	3918-87-4
	926			phenylalanylglycine	LC/MS pos early	41370		HMDB0028995	6992304	0.84	0.58		0.7291	0.2031	0.613	0.1631		1.8952	1.3857	2.2529	2.3732		100	100	100	100		Peptide	Dipeptide	100003588	721-90-4
	947			prolylglycine	LC/MS pos early	40703		HMDB0011178	6426709	2.43	1.97		0.0058	0.0065	0.1275	0.0578		1.2422	1.004	0.5103	0.5103		100	100	100	100		Peptide	Dipeptide	100003674	2578-57-6
	1016			tyrosylglycine	LC/MS neg	41375		HMDB0029105	7021854	0.87	0.64		0.906	0.237	0.7521	0.1905		1.2441	1.0052	1.4362	1.5689		100	100	100	100		Peptide	Dipeptide	100003598	673-05-5
	1034			valylglycine	LC/MS pos early	40475		HMDB0029127	136487	1.23	0.66		0.6713	0.192	0.7863	0.1972		0.8167	0.4444	0.662	0.6703		67	50	67	50		Peptide	Dipeptide	100003641	686-43-1
	1037			valylleucine	LC/MS pos early	39994		HMDB0029131	352039	0.99	1.6		0.3214	0.1077	0.2497	0.0862		1.2111	1.0264	1.2274	0.6396		100	100	100	100		Peptide	Dipeptide	100003210	22906-55-4
	1047			leucylglutamine*	LC/MS pos early	48189		HMDB0028927	4305457	0.79	0.58		0.9357	0.2425	0.9827	0.2337		0.8696	0.5839	1.0951	1.0147		100	100	100	100		Peptide	Dipeptide	100003183
	1219		Modified Peptides	N,N-dimethyl-pro-pro	LC/MS pos early	64571				1.96	2.97		0.0578	0.0309	0.0818	0.0447		0.8266	0.7825	0.4219	0.2631		100	100	100	100		Peptide	Modified Peptides	100022041
	1220	Carbohydrate	Glycolysis, Gluconeogenesis, and Pyruvate Metabolism	1,5-anhydroglucitol (1,5-AG)	LC/MS neg	20675	C07326	HMDB0002712	64960	1.22	1.42		0.2174	0.0805	0.1893	0.0724		0.8686	0.9366	0.7126	0.6587		100	100	100	100		Carbohydrate	Glycolysis, Gluconeogenesis, and Pyruvate Metabolism	100000580	154-58-5
	1223			glucose	LC/MS polar	48152	C00031	HMDB0000122	5793	1.3	0.89		0.4638	0.1434	0.8688	0.2131		1.5389	1.3555	1.1804	1.5289		100	100	100	100		Carbohydrate	Glycolysis, Gluconeogenesis, and Pyruvate Metabolism	572	50-99-7
	1224			glucose 6-phosphate	LC/MS polar	31260	C00092	HMDB0001401	5958	6.21	3.62		0.027	0.0183	0.2853	0.0941		3.2378	2.2547	0.5216	0.6232		100	100	83	100		Carbohydrate	Glycolysis, Gluconeogenesis, and Pyruvate Metabolism	291	103192-55-8
	1230			fructose 1,6-diphosphate/glucose 1,6-diphosphate/myo-inositol diphosphates	LC/MS neg	46896	C05378 C00354 C01231	HMDB0003514 HMDB0001058	10404962;3934;90658350;124383956;4453;445557;718;82400	33.79	18.93		0.0007	0.002	0.039	0.0303		5.1598	3.46	0.1527	0.1828		100	100	83	100		Carbohydrate	Glycolysis, Gluconeogenesis, and Pyruvate Metabolism	100002180
	1232			dihydroxyacetone phosphate (DHAP)	LC/MS pos early	15522	C00111	HMDB0001473	668	3.15	1.84		0.1908	0.0736	0.9194	0.2231		1.6302	1.3057	0.5175	0.7078		83	75	100	100		Carbohydrate	Glycolysis, Gluconeogenesis, and Pyruvate Metabolism	309	102783-56-2
	1237			3-phosphoglycerate	LC/MS neg	1414	C00597	HMDB0000807	724	0.4	0.28		0.4717	0.1449	0.0158	0.0207		0.8863	0.8519	2.1938	3.0149		100	100	100	100		Carbohydrate	Glycolysis, Gluconeogenesis, and Pyruvate Metabolism	132	80731-10-8
	1238			phosphoenolpyruvate (PEP)	LC/MS neg	597	C00074	HMDB0000263	1005	0.44	0.33		0.9376	0.2427	0.0164	0.0209		0.8436	0.8973	1.8969	2.7215		100	100	100	100		Carbohydrate	Glycolysis, Gluconeogenesis, and Pyruvate Metabolism	463	10526-80-4
	1239			pyruvate	LC/MS polar	48990	C00022	HMDB0000243	1060	1.71	1.66		0.2987	0.1035	0.6814	0.1765		1.2843	1.3966	0.7489	0.8407		100	100	100	100		Carbohydrate	Glycolysis, Gluconeogenesis, and Pyruvate Metabolism	823	127-17-3
	1240			lactate	LC/MS neg	527	C00186	HMDB0000190	612	1.88	2.19		0.0339	0.0219	0.1084	0.0519		1.2179	1.2344	0.647	0.5638		100	100	100	100		Carbohydrate	Glycolysis, Gluconeogenesis, and Pyruvate Metabolism	482	79-33-4
	1243			glycerate	LC/MS polar	1572	C00258	HMDB0006372 HMDB0000139	752;439194	1.76	2.04		0.0602	0.0315	0.0925	0.0473		1.0853	0.9017	0.6181	0.4428		100	100	100	100		Carbohydrate	Glycolysis, Gluconeogenesis, and Pyruvate Metabolism	1052	600-19-1
	1246		Pentose Phosphate Pathway	6-phosphogluconate	LC/MS neg	15442	C00345	HMDB0001316	91493	6.95	1.62		0.0651	0.0333	0.5969	0.1595		6.1243	1.918	0.8813	1.1807		100	100	83	100		Carbohydrate	Pentose Phosphate Pathway	100000341	921-62-0;53411-70-4
	1255			ribose 1-phosphate	LC/MS polar	1763	C00620	HMDB0001489	439236	4.57	5.74		0.0037	0.0047	0.0894	0.0463		1.2061	1.2175	0.2639	0.2121		100	100	83	100		Carbohydrate	Pentose Phosphate Pathway	219	50-99-7;58459-37-3
	1261		Pentose Metabolism	ribose	LC/MS polar	1471	C00121	HMDB0000283	5779	2.33	1.7		0.1443	0.0592	0.5867	0.1574		1.5769	1.151	0.6768	0.6785		100	100	100	100		Carbohydrate	Pentose Metabolism	914	50-69-1
	1262			ribitol	LC/MS polar	15772	C00532 C01904 C00474 C00379	HMDB0002917 HMDB0000508 HMDB0001851 HMDB0000568	6912	3.03	2.2		0.1697	0.0676	0.5409	0.1476		0.9126	0.6011	0.3009	0.2732		50	25	67	75		Carbohydrate	Pentose Metabolism	100000406	488-81-3
	1263			ribonate	LC/MS polar	27731	C01685	HMDB0000867	5460677	4.95	3.84		0.0017	0.003	0.0209	0.0231		1.2013	0.9497	0.2427	0.2474		100	100	100	100		Carbohydrate	Pentose Metabolism	100001007	5336-08-03
	1277			arabitol/xylitol	LC/MS polar	48885	C00542 C01904 C00379	HMDB0002917 HMDB0001851 HMDB0000568	6912;94154	1.75	1.6		0.2813	0.099	0.5187	0.1431		1.454	0.9153	0.8331	0.572		100	100	100	100		Carbohydrate	Pentose Metabolism	100006430
	1283			arabonate/xylonate	LC/MS polar	48255	C00502 C05411	HMDB0000539	122045;6602431	1.46	1.57		0.1592	0.0643	0.2064	0.076		0.9864	0.8794	0.6764	0.5604		100	100	100	100		Carbohydrate	Pentose Metabolism	100006115
	1290			lyxonate	LC/MS polar	61858		HMDB0060255		2.12	2.3		0.0606	0.0316	0.1956	0.0735		1.2468	1.1944	0.588	0.5193		100	100	100	100		Carbohydrate	Pentose Metabolism	100019968
	1297		Glycogen Metabolism	maltotriose	LC/MS polar	44688	C01835	HMDB0001262	439586	2.17	2.04		0.0487	0.028	0.0864	0.0458		1.5478	1.6823	0.712	0.8245		100	100	100	100		Carbohydrate	Glycogen Metabolism	100000276	1109-28-0
	1300			maltose	LC/MS polar	15586	C00208	HMDB0000163	10991489	1.96	1.63		0.0407	0.025	0.0956	0.0484		1.3115	1.4169	0.6698	0.8688		100	100	100	100		Carbohydrate	Glycogen Metabolism	913	6363-53-7
	1347		Fructose, Mannose and Galactose Metabolism	fructose	LC/MS polar	577	C00095	HMDB0000660	2723872	1.83	1.84		0.5245	0.1576	0.8308	0.2052		1.4829	1.0986	0.8121	0.5967		83	75	100	100		Carbohydrate	Fructose, Mannose and Galactose Metabolism	878	57-48-7
	1352			mannitol/sorbitol	LC/MS polar	46142	C00392 C00794	HMDB0000247 HMDB0000765	6251;5780	0.04	0.03		0.0849	0.0402	0.1441	0.0615		1.2674	1.1926	30.4378	40.9177		100	100	100	100		Carbohydrate	Fructose, Mannose and Galactose Metabolism	100001740
	1353			mannose	LC/MS polar	584	C00159 C02209 C00936	HMDB0000169	185698;82308;18950;439680	0.71	0.51		0.2293	0.0831	0.1252	0.0573		1.0295	0.8282	1.4582	1.623		100	100	100	100		Carbohydrate	Fructose, Mannose and Galactose Metabolism	803	3458-28-4
	1364			galactose 1-phosphate	LC/MS polar	15706	C00446	HMDB0000645	123912	3.02	1.67		0.0805	0.0388	0.6659	0.1744		1.7834	1.2922	0.5914	0.7729		83	75	67	100		Carbohydrate	Fructose, Mannose and Galactose Metabolism	100000300	19046-60-7
	1373			galactonate	LC/MS polar	27719	C15930 C00880	HMDB0000565	12310779;128869	3.86	3.45		0.0007	0.002	0.0882	0.0462		1.6922	1.4938	0.4387	0.4327		100	100	83	100		Carbohydrate	Fructose, Mannose and Galactose Metabolism	100001026	299-28-5
	1380		Nucleotide Sugar	UDP-glucose	LC/MS polar	32344	C00029	HMDB0000286	8629	9.42	17.58		0.0023	0.0035	0.0089	0.016		1.5249	1.5732	0.1619	0.0895		100	100	83	100		Carbohydrate	Nucleotide Sugar	1096	117756-22-6
	1384			UDP-galactose	LC/MS polar	15860	C00052	HMDB0000302	18068	5.63	8.23		0.0067	0.0071	0.0156	0.0205		1.3652	1.2722	0.2425	0.1545		100	100	67	75		Carbohydrate	Nucleotide Sugar	100000298	2956-16-3;91183-98-1;137868-52-1
	1385			UDP-glucuronate	LC/MS neg	2763	C00167	HMDB0000935	17473	5.73	15.43		0.016	0.0126	0.0083	0.0159		1.4067	1.671	0.2457	0.1083		100	100	67	75		Carbohydrate	Nucleotide Sugar	1097	28053-08-9;63700-19-6
	1388			guanosine 5'-diphospho-fucose	LC/MS polar	15903				4.12	4.55		0.0001	0.0008	0.0023	0.0119		1.1682	1.0643	0.2834	0.2338		100	100	33	25		Carbohydrate	Nucleotide Sugar	335	15839-70-0
	1392			UDP-N-acetylglucosamine/galactosamine	LC/MS polar	46148	C00203 C00043	HMDB0000304 HMDB0000290	44576;1167	4.11	11.13		0.0157	0.0123	0.0164	0.0209		0.9956	0.9328	0.2423	0.0838		100	100	100	100		Carbohydrate	Nucleotide Sugar	100002957
	1393			cytidine 5'-monophospho-N-acetylneuraminic acid	LC/MS polar	36831	C00128	HMDB0001176	448209	5.96	17.09		0.003	0.0042	0.0058	0.0157		1.2566	1.2046	0.211	0.0705		100	100	100	100		Carbohydrate	Nucleotide Sugar	1223	3063-71-6
	1403		Aminosugar Metabolism	glucosamine-6-phosphate	LC/MS polar	580	C00352	HMDB0001254	440997	5.54	2.16		0.08	0.0387	0.7829	0.1966		3.9778	2.2244	0.7184	1.0321		100	100	83	100		Carbohydrate	Aminosugar Metabolism	290	3616-42-0
	1407			glucuronate	LC/MS polar	15443	C16245	HMDB0000127	441478;94715;23677976;65041;444791	0.8	1.11		0.5499	0.1635	0.4674	0.1317		1.1005	1.2785	1.3822	1.1475		100	100	100	100		Carbohydrate	Aminosugar Metabolism	100000257	207300-70-7
	1412			N-acetylglucosamine 6-phosphate	LC/MS polar	15107	C00357	HMDB0002817	439219	1.09	0.64		0.9005	0.2362	0.0657	0.0392		1.6148	1.0936	1.4766	1.7002		100	100	83	100		Carbohydrate	Aminosugar Metabolism	1213	102029-88-9
	1413			N-acetyl-glucosamine 1-phosphate	LC/MS polar	15741	C04256	HMDB0001367	440364	1.67	0.85		0.2103	0.0788	0.5692	0.1541		1.6485	0.978	0.9894	1.147		100	100	83	100		Carbohydrate	Aminosugar Metabolism	1212	31281-59-1
	1431			N-acetylglucosaminylasparagine	LC/MS pos early	48149	C04540	HMDB0000489	123826	1.5	3.38		0.1117	0.049	0.0021	0.0119		1.3489	1.4279	0.8984	0.4221		100	100	100	100		Carbohydrate	Aminosugar Metabolism	1215	2776-93-4
	1432			erythronate*	LC/MS polar	42420		HMDB0000613	2781043	7.59	8.15		0.0007	0.002	0.0234	0.0239		1.1319	1.0238	0.1492	0.1256		100	100	100	100		Carbohydrate	Aminosugar Metabolism	100001320	88759-55-1
	1434			N-acetylglucosamine/N-acetylgalactosamine	LC/MS pos early	46539	C01074	HMDB0000212 HMDB0000215	84265;439174	0.75	1.7		0.771	0.2101	0.0242	0.024		1.2077	1.0489	1.6147	0.6168		100	100	100	100		Carbohydrate	Aminosugar Metabolism	100006435
	1436		Advanced Glycation End-product	N6-carboxymethyllysine	LC/MS pos early	36713		HMDB0240347	123800	15.54	17.24		0.0001	0.0008	0.0114	0.0187		1.246	1.4103	0.0802	0.0818		100	100	83	75		Carbohydrate	Advanced Glycation End-product	100001768	5746-04-03
	1440	Energy	TCA Cycle	citrate	LC/MS neg	1564	C00158	HMDB0000094	311	4.6	3.37		0.0004	0.0015	0.0396	0.0305		1.4446	1.1733	0.3139	0.3482		100	100	100	100		Energy	TCA Cycle	1124	77-92-9
	1442			aconitate [cis or trans]	LC/MS neg	46173	C02341 C004174	HMDB0000958 HMDB000072	643757;444212	4.64	3.58		0.0016	0.0028	0.0588	0.0371		1.3466	1.2005	0.2905	0.3358		100	100	100	100		Energy	TCA Cycle	100001359
	1446			alpha-ketoglutarate	LC/MS polar	528	C00026	HMDB0000208	51	1.74	1.88		0.0278	0.0188	0.0052	0.0157		1.0173	1.1893	0.5839	0.6329		100	100	100	100		Energy	TCA Cycle	93	305-72-6;328-50-7;22202-68-2
	1448			succinylcarnitine (C4-DC)	LC/MS pos early	37058		HMDB0061717	71464481	2.91	13.91		0.0358	0.0228	0.0211	0.0231		0.8004	0.6927	0.2749	0.0498		100	100	83	75		Energy	TCA Cycle	100001948	256928-74-2
	1449			succinate	LC/MS polar	1437	C00042	HMDB0000254	1110	2.49	2.68		0.0521	0.0292	0.0511	0.0341		2.0176	1.7739	0.8093	0.6631		100	100	100	100		Energy	TCA Cycle	252	110-15-6
	1450			fumarate	LC/MS polar	1643	C00122	HMDB0000134	444972	3.1	3.04		0.0003	0.0013	0.0328	0.0275		1.1606	1.0797	0.3745	0.3556		100	100	100	100		Energy	TCA Cycle	330	100-17-8
	1456			itaconate	LC/MS polar	18373	C00490	HMDB0002092	811	2.92	24.84		0.0166	0.0128	0.0076	0.0158		1.6813	1.6615	0.5758	0.0669		100	100	83	75		Energy	TCA Cycle	100000455	97-65-4
	1461			2-methylcitrate/homocitrate	LC/MS neg	52282	C01251	HMDB0003518 HMDB0000379	515;439459	1.32	2.09		0.4947	0.1511	0.2446	0.0853		1.576	1.9222	1.1955	0.9218		100	100	100	100		Energy	TCA Cycle	100008929
	1467		Oxidative Phosphorylation	acetylphosphate	LC/MS polar	15488	C00227	HMDB0001494	186	1.6	1.03		0.2394	0.0863	0.8763	0.2147		1.7301	1.4066	1.0846	1.3672		100	100	83	100		Energy	Oxidative Phosphorylation	1211	94249-01-1
	1472	Lipid	Fatty Acid Synthesis	malonylcarnitine	LC/MS pos early	37059		HMDB0002095	22833583	1.99	9.69		0.1407	0.0578	0.0048	0.0157		1.2769	0.6573	0.6406	0.0678		100	100	100	100		Lipid	Fatty Acid Synthesis	100001526	853728-01-5
	1473			malonate	LC/MS polar	15872	C00383	HMDB0000691	867	0.93	0.75		0.9854	0.2523	0.296	0.0968		0.9739	0.9404	1.0485	1.2567		100	100	100	100		Lipid	Fatty Acid Synthesis	818	141-82-2;26522-22-85-0
	1474		Fatty Acid Metabolism	acetyl CoA	LC/MS neg	43840	C00024	HMDB0001206	444493	9.51	8.4		0.0007	0.002	0.015	0.0199		2.1992	1.5817	0.2313	0.1883		100	100	17	0		Lipid	Fatty Acid Metabolism	1830	102029-73-2
	1490		Medium Chain Fatty Acid	caproate (6:0)	LC/MS neg	32489	C01585	HMDB0000535	8892	0.88	0.99		0.716	0.2007	0.9648	0.2307		1.1774	1.1921	1.3456	1.209		100	100	100	100		Lipid	Medium Chain Fatty Acid	926	142-62-1
	1491			heptanoate (7:0)	LC/MS neg	1644	C17714	HMDB0000666	8094	0.75	0.57		0.3013	0.1038	0.1253	0.0573		1.1196	0.8469	1.4841	1.478		100	100	100	100		Lipid	Medium Chain Fatty Acid	925	111-14-8
	1492			caprylate (8:0)	LC/MS neg	32492	C06423	HMDB0000482	379	0.25	0.22		0.018	0.0136	0.0611	0.0378		0.8201	0.7526	3.2312	3.348		100	100	100	100		Lipid	Medium Chain Fatty Acid	932	124-07-2
	1495			caprate (10:0)	LC/MS neg	1642	C01571	HMDB0000511	2969	0.26	0.22		0.0149	0.012	0.0843	0.0453		1.0942	0.9361	4.2499	4.2647		100	100	100	100		Lipid	Medium Chain Fatty Acid	888	334-48-5
	1496			cis-4-decenoate (10:1n6)*	LC/MS neg	62873		HMDB0004980	5282726	1.43	2.35		0.6864	0.1943	0.3566	0.1096		1.145	1.5045	0.7987	0.6409		83	75	83	75		Lipid	Medium Chain Fatty Acid	100002796	505-90-8
	1499			(2 or 3)-decenoate (10:1n7 or n8)	LC/MS neg	63436				3.54	3.47		0.0565	0.0306	0.1639	0.0655		0.6207	0.6693	0.1753	0.1928		67	75	33	25		Lipid	Medium Chain Fatty Acid	100021502
	1503			laurate (12:0)	LC/MS neg	1645	C02679	HMDB0000638	3893	0.54	0.59		0.0496	0.0281	0.3411	0.1065		0.9341	0.9075	1.7164	1.5394		100	100	100	100		Lipid	Medium Chain Fatty Acid	181	143-07-7
	1505			5-dodecenoate (12:1n7)	LC/MS neg	33968		HMDB0000529	5312378	1.54	1.49		0.6658	0.1912	0.5076	0.1404		1.8158	1.4242	1.1763	0.9545		100	100	100	100		Lipid	Medium Chain Fatty Acid	100001232	2430-94-6
	1508		Long Chain Saturated Fatty Acid	myristate (14:0)	LC/MS neg	1365	C06424	HMDB0000806	11005	0.73	0.85		0.3831	0.1231	0.8868	0.217		0.937	1.1209	1.2913	1.3113		100	100	100	100		Lipid	Long Chain Saturated Fatty Acid	519	544-63-8
	1510			pentadecanoate (15:0)	LC/MS neg	1361	C16537	HMDB0000826	13849	1.45	2.01		0.9266	0.2417	0.395	0.1172		1.6532	2.0824	1.1385	1.0373		100	100	100	100		Lipid	Long Chain Saturated Fatty Acid	980	1002-84-2;10002-84-2
	1511			palmitate (16:0)	LC/MS neg	1336	C00249	HMDB0000220	985	1.39	1.95		0.8844	0.2339	0.4346	0.1253		1.1145	1.4166	0.8014	0.7266		100	100	100	100		Lipid	Long Chain Saturated Fatty Acid	424	57-10-3
	1513			margarate (17:0)	LC/MS neg	1121		HMDB0002259	10465	1.76	2.68		0.8653	0.2298	0.2653	0.09		2.0905	2.8274	1.1853	1.0563		100	100	100	100		Lipid	Long Chain Saturated Fatty Acid	891	506-12-7
	1515			stearate (18:0)	LC/MS neg	1358	C01530	HMDB0000827	5281	1.73	2.32		0.7396	0.2048	0.4615	0.1305		1.5944	2.0905	0.9233	0.9022		100	100	100	100		Lipid	Long Chain Saturated Fatty Acid	439	57-11-4
	1517			nonadecanoate (19:0)	LC/MS neg	1356	C16535	HMDB0000772	12591	4.28	6.03		0.0768	0.0376	0.0324	0.0273		2.4161	3.2626	0.5641	0.5414		100	100	100	100		Lipid	Long Chain Saturated Fatty Acid	892	646-30-0
	1518			arachidate (20:0)	LC/MS neg	1118	C06425	HMDB0002212	10467	3.05	4.35		0.2551	0.0909	0.1754	0.0688		1.5062	2.0703	0.4942	0.4755		100	100	100	100		Lipid	Long Chain Saturated Fatty Acid	893	506-30-9
	1530		Long Chain Monounsaturated Fatty Acid	palmitoleate (16:1n7)	LC/MS neg	33447	C08362	HMDB0003229	445638	1.4	1.76		0.6749	0.1927	0.4996	0.1391		1.5626	1.9662	1.1187	1.1165		100	100	100	100		Lipid	Long Chain Monounsaturated Fatty Acid	452	373-49-9
	1532			10-heptadecenoate (17:1n7)	LC/MS neg	33971		HMDB0060038	5312435	2.44	3.79		0.7845	0.2121	0.2532	0.0869		2.9109	4.0794	1.1941	1.0765		100	100	100	100		Lipid	Long Chain Monounsaturated Fatty Acid	100001278	29743-97-3
	1534			oleate/vaccenate (18:1)	LC/MS neg	52285	C01712 C08367 C00712 C21944	HMDB0000207 HMDB0000573 HMDB0003231 HMDB0240219	637517;445639;5281127;5282761	1.38	1.89		0.8244	0.2214	0.6664	0.1744		1.3751	1.8576	0.9985	0.9847		100	100	100	100		Lipid	Long Chain Monounsaturated Fatty Acid	100008930
	1541			10-nonadecenoate (19:1n9)	LC/MS neg	33972		HMDB0013622	5312513	2.33	3.34		0.812	0.2189	0.334	0.1049		2.6092	3.5679	1.1204	1.0682		100	100	100	100		Lipid	Long Chain Monounsaturated Fatty Acid	100001277	73033-09-7
	1544			eicosenoate (20:1)	LC/MS neg	33587	C16526	HMDB0002231 HMDB0062436	5282769;5282768;94159	2.38	3.29		0.7816	0.2116	0.4294	0.1244		2.288	3.2058	0.9596	0.9732		100	100	100	100		Lipid	Long Chain Monounsaturated Fatty Acid	100001335
	1548			erucate (22:1n9)	LC/MS neg	1552	C08316	HMDB0002068	8216;5281116	2.45	3.5		0.5099	0.1545	0.3176	0.1015		1.7272	2.3404	0.7036	0.669		100	100	100	100		Lipid	Long Chain Monounsaturated Fatty Acid	1087	112-86-7
	1551		Long Chain Polyunsaturated Fatty Acid (n3 and n6)	tetradecadienoate (14:2)*	LC/MS neg	62850		HMDB0000560	5312409	1.6	4.56		0.4974	0.1515	0.3106	0.0998		1.2737	1.2907	0.7968	0.2828		100	100	100	100		Lipid	Long Chain Polyunsaturated Fatty Acid (n3 and n6)	100020343	39039-37-7
	1561			eicosapentaenoate (EPA; 20:5n3)	LC/MS neg	18467	C06428	HMDB0001999	446284	2.22	4.95		0.3653	0.1185	0.1249	0.0573		1.4899	1.9131	0.671	0.3862		100	100	100	100		Lipid	Long Chain Polyunsaturated Fatty Acid (n3 and n6)	2050	10-2005-9;10417-94-4
	1563			docosapentaenoate (n3 DPA; 22:5n3)	LC/MS neg	32504	C16513	HMDB0001976 HMDB0006528	6441454	4.14	8.35		0.2249	0.0825	0.0779	0.0433		2.9045	3.9894	0.7024	0.4776		100	100	100	100		Lipid	Long Chain Polyunsaturated Fatty Acid (n3 and n6)	100001181	2234-74-4
	1564			docosahexaenoate (DHA; 22:6n3)	LC/MS neg	44675	C06429	HMDB0002183	445580	12.65	24.38		0.0033	0.0043	0.0127	0.0193		2.0884	2.8452	0.1651	0.1167		100	100	100	100		Lipid	Long Chain Polyunsaturated Fatty Acid (n3 and n6)	100000665	6217-54-5
	1566			nisinate (24:6n3)	LC/MS neg	57810		HMDB0013025	11792612	31.44	47.67		0.0061	0.0067	0.0478	0.0328		2.4555	3.3747	0.0781	0.0708		100	100	33	25		Lipid	Long Chain Polyunsaturated Fatty Acid (n3 and n6)	100015785	68378-49-4
	1567			hexadecadienoate (16:2n6)	LC/MS neg	57652		HMDB0000477	13932172	1.66	2.49		0.7476	0.2062	0.4356	0.1254		1.8215	2.4974	1.0975	1.0034		100	100	100	100		Lipid	Long Chain Polyunsaturated Fatty Acid (n3 and n6)	100009394	28290-73-5
	1568			linoleate (18:2n6)	LC/MS neg	1105	C01595	HMDB0000673 HMDB0006270	5280450	2.43	3.74		0.575	0.1697	0.2368	0.0834		1.7312	2.3971	0.7125	0.6409		100	100	100	100		Lipid	Long Chain Polyunsaturated Fatty Acid (n3 and n6)	180	60-33-3
	1570			linolenate [alpha or gamma; (18:3n3 or 6)]	LC/MS neg	34035	C06426 C06427	HMDB0001388 HMDB0003073	5280933;5280934	0.91	0.96		0.8917	0.2355	0.9205	0.2231		1.0108	1.2584	1.112	1.313		100	100	100	100		Lipid	Long Chain Polyunsaturated Fatty Acid (n3 and n6)	100001337
	1571			dihomo-linoleate (20:2n6)	LC/MS neg	17805	C16525	HMDB0005060	6439848	3	4.37		0.0962	0.044	0.088	0.0462		1.9531	2.4422	0.6517	0.559		100	100	100	100		Lipid	Long Chain Polyunsaturated Fatty Acid (n3 and n6)	1231	2091-39-6
	1573			dihomo-linolenate (20:3n3 or n6)	LC/MS neg	35718	C03242	HMDB0002925	5280581	2.45	3.87		0.1277	0.0546	0.0323	0.0273		1.485	1.6808	0.6052	0.434		100	100	100	100		Lipid	Long Chain Polyunsaturated Fatty Acid (n3 and n6)	100001739	17046-59-2
	1576			adrenate (22:4n6)	LC/MS neg	32980	C16527	HMDB0002226	5497181;5282844	4.15	5.18		0.0781	0.0382	0.075	0.0427		1.9188	1.989	0.4628	0.3843		100	100	100	100		Lipid	Long Chain Polyunsaturated Fatty Acid (n3 and n6)	100001193	2091-25-0
	1577			docosapentaenoate (n6 DPA; 22:5n6)	LC/MS neg	37478	C16513	HMDB0001976	6441454	4.77	5.97		0.0395	0.0246	0.0984	0.049		2.288	2.5284	0.4796	0.4235		100	100	100	100		Lipid	Long Chain Polyunsaturated Fatty Acid (n3 and n6)	100001580	25182-74-5
	1578			docosadienoate (22:2n6)	LC/MS neg	32415	C16533	HMDB0061714	5282807	4.45	6.24		0.0306	0.0202	0.0751	0.0427		2.1746	2.6329	0.4891	0.4218		100	100	100	100		Lipid	Long Chain Polyunsaturated Fatty Acid (n3 and n6)	100001182	7370-49-2
	1580			mead acid (20:3n9)	LC/MS neg	35174		HMDB0010378	5312531	3.07	3.56		0.0551	0.03	0.034	0.028		2.3169	1.8064	0.7537	0.5069		100	100	100	100		Lipid	Long Chain Polyunsaturated Fatty Acid (n3 and n6)	100001472	20590-32-3
	1638		Fatty Acid, Branched	(12 or 13)-methylmyristate (a15:0 or i15:0)	LC/MS neg	38293		HMDB0061707	151014	0.26	0.36		0.0265	0.018	0.274	0.0913		0.7977	0.8676	3.1202	2.3899		83	75	100	100		Lipid	Fatty Acid, Branched	100002344	2485-71-4
	1643			(14 or 15)-methylpalmitate (a17:0 or i17:0)	LC/MS neg	38768	C16995	HMDB0061859	8181;17903417	0.49	0.97		0.2024	0.0768	0.9818	0.2337		1.1227	1.431	2.299	1.4765		100	100	100	100		Lipid	Fatty Acid, Branched	100002945
	1649			(16 or 17)-methylstearate (a19:0 or i19:0)	LC/MS neg	38296		HMDB0037397	3083779	1.05	1.92		0.8963	0.2361	0.2983	0.097		1.2966	1.6852	1.2348	0.8759		100	100	100	100		Lipid	Fatty Acid, Branched	100002356	2724-59-6
	1658		Fatty Acid, Dicarboxylate	dimethylmalonic acid	LC/MS polar	42978		HMDB0002001	11686	17.44	30.34		0.0643	0.0329	0.224	0.0804		8.2057	11.129	0.4706	0.3668		83	75	33	25		Lipid	Fatty Acid, Dicarboxylate	100004251	595-46-0
	1660			glutarate (C5-DC)	LC/MS polar	396	C00489	HMDB0000661	743;4418048	2.87	4.56		0.0188	0.0139	0.0272	0.0254		1.2899	1.2455	0.4488	0.2729		100	100	100	100		Lipid	Fatty Acid, Dicarboxylate	339	110-94-1
	1668			2-hydroxyadipate	LC/MS polar	31934	C02360	HMDB0000321	193530	3.5	3.06		0.0475	0.0274	0.1011	0.0499		1.0263	0.8962	0.2931	0.2931		67	75	0	0		Lipid	Fatty Acid, Dicarboxylate	100001153	18294-85-4
	1669			3-hydroxyadipate	LC/MS polar	62069		HMDB0000345	151913	2.38	1.38		0.0412	0.0252	0.3222	0.1024		1.1747	0.7217	0.4944	0.5242		83	75	50	75		Lipid	Fatty Acid, Dicarboxylate	100004396
	1680			azelate (C9-DC)	LC/MS neg	18362	C08261	HMDB0000784	2266	0.85	0.83		0.5476	0.1634	0.6556	0.1724		0.9801	1.0301	1.15	1.2449		100	100	100	100		Lipid	Fatty Acid, Dicarboxylate	2029	123-99-9
	1682			sebacate (C10-DC)	LC/MS neg	32398	C08277	HMDB0000792	5192	0.53	0.53		0.0582	0.0309	0.3238	0.1027		1.1418	1.1245	2.1654	2.1407		100	100	100	100		Lipid	Fatty Acid, Dicarboxylate	100001211	111-20-6
	1690			dodecadienoate (12:2)*	LC/MS neg	62276			25480	1.05	0.94		0.9121	0.2383	0.6685	0.1747		1.0554	1.0395	1.0054	1.1029		83	75	100	100		Lipid	Fatty Acid, Dicarboxylate	100020478
	1692			tetradecanedioate (C14-DC)	LC/MS neg	35669		HMDB0000872	13185	0.86	0.75		0.9287	0.2418	0.6796	0.1764		0.9744	1.0702	1.1341	1.4215		83	75	83	100		Lipid	Fatty Acid, Dicarboxylate	100001613	821-38-5
	1696			hexadecanedioate (C16-DC)	LC/MS neg	35678	C19615	HMDB0000672	10459	1.61	1.32		0.0586	0.031	0.2187	0.0787		1.0127	1.0292	0.6287	0.7782		100	100	67	75		Lipid	Fatty Acid, Dicarboxylate	100001614	505-54-4
	1700			octadecenedioate (C18:1-DC)	LC/MS neg	61861			9543674	0.49	0.39		0.9825	0.2522	0.5855	0.1574		1.1364	1.2739	2.331	3.2657		100	100	83	100		Lipid	Fatty Acid, Dicarboxylate	100019978
	1708			3-carboxy-4-methyl-5-pentyl-2-furanpropionate (3-CMPFP)**	LC/MS neg	61871		HMDB0061643	194501	0.05	0.05		0.0002	0.0008	0.0358	0.0287		0.4541	0.5572	9.5423	10.9188		33	50	100	100		Lipid	Fatty Acid, Dicarboxylate	100020004
	1710			2-hydroxysebacate	LC/MS neg	63357		HMDB0000424	128458	1.79	1.34		0.043	0.0257	0.1242	0.0573		0.9829	0.9088	0.549	0.6788		100	100	33	50		Lipid	Fatty Acid, Dicarboxylate	100020378	103963-71-9
	1751		Fatty Acid, Amino	2-aminoheptanoate	LC/MS pos early	43761		HMDB0094649	227939	4.41	4.36		0.0009	0.0021	0.0405	0.0309		1.1464	0.8853	0.2599	0.203		100	100	100	100		Lipid	Fatty Acid, Amino	100004542	1115-90-8
	1769		Fatty Acid Metabolism (also BCAA Metabolism)	butyrylcarnitine (C4)	LC/MS pos early	32412	C02862	HMDB0002013	439829	2.99	5.03		0.1162	0.0503	0.1788	0.0695		2.6986	3.1871	0.9012	0.6334		100	100	100	100		Lipid	Fatty Acid Metabolism (also BCAA Metabolism)	100001054	25576-40-3
	1772			propionylcarnitine (C3)	LC/MS pos early	32452	C03017	HMDB0000824	107738	2.58	6.31		0.0215	0.0152	0.0178	0.0218		1.1253	1.2503	0.4358	0.198		100	100	100	100		Lipid	Fatty Acid Metabolism (also BCAA Metabolism)	100001162	17298-37-2
	1776			2-methylmalonylcarnitine (C4-DC)	LC/MS pos early	35482		HMDB0013133	53481628	0.32	1.57		0.6786	0.1934	0.3505	0.1087		0.6663	0.6142	2.0649	0.3924		67	50	50	25		Lipid	Fatty Acid Metabolism (also BCAA Metabolism)	100001596	149181-64-6
	1806		Fatty Acid Metabolism (Acyl Glycine)	hexanoylglycine	LC/MS neg	35436		HMDB0000701	99463	3.69	3.98		0.0593	0.0312	0.2625	0.0893		1.4344	1.697	0.3884	0.4268		100	100	17	25		Lipid	Fatty Acid Metabolism (Acyl Glycine)	100001527	24003-67-6
	1824			N-palmitoylglycine	LC/MS neg	42092		HMDB0013034	151008	2.59	3.56		0.0193	0.0142	0.063	0.0385		0.7712	0.7297	0.2976	0.2051		83	75	50	25		Lipid	Fatty Acid Metabolism (Acyl Glycine)	100003686	2441-41-0
	1841		Fatty Acid Metabolism (Acyl Carnitine, Short Chain)	acetylcarnitine (C2)	LC/MS pos early	32198	C02571	HMDB0000201	7045767	1.69	1.91		0.0689	0.0345	0.0526	0.0345		0.8141	0.7768	0.4831	0.4073		100	100	100	100		Lipid	Fatty Acid Metabolism (Acyl Carnitine, Short Chain)	100000802	5080-50-2
	1843			isocaproylcarnitine	LC/MS pos early	61779				4.95	6.19		0.0152	0.0121	0.0249	0.0241		1.0847	1.3427	0.2192	0.2168		83	100	33	0		Lipid	Fatty Acid Metabolism (Acyl Carnitine, Short Chain)	100016063
	1845		Fatty Acid Metabolism (Acyl Carnitine, Medium Chain)	hexanoylcarnitine (C6)	LC/MS pos early	32328		HMDB0000756	6426853	1.41	2.4		0.1349	0.057	0.128	0.0579		1.7746	1.156	1.2586	0.4816		100	100	100	100		Lipid	Fatty Acid Metabolism (Acyl Carnitine, Medium Chain)	100000781	6920-35-0
	1853			octanoylcarnitine (C8)	LC/MS pos late	33936	C02838	HMDB0000791	11953814;123701	1.56	3.74		0.0802	0.0387	0.0987	0.049		1.627	1.532	1.0411	0.41		100	100	83	75		Lipid	Fatty Acid Metabolism (Acyl Carnitine, Medium Chain)	100001247	3671-77-0
	1858			nonanoylcarnitine (C9)	LC/MS pos late	61775		HMDB0013288	91825642	4.81	5.47		0.0009	0.0021	0.0047	0.0157		1.7522	2.1028	0.3641	0.3842		100	100	17	25		Lipid	Fatty Acid Metabolism (Acyl Carnitine, Medium Chain)	100006620
	1861			decanoylcarnitine (C10)	LC/MS pos late	33941		HMDB0000651	10245190	1.04	1.75		0.5682	0.1682	0.3606	0.1107		1.805	1.8905	1.7427	1.0793		100	100	100	100		Lipid	Fatty Acid Metabolism (Acyl Carnitine, Medium Chain)	100001251	1492-27-9
	1862			laurylcarnitine (C12)	LC/MS pos late	34534		HMDB000225	168381	1.81	3.19		0.29	0.1012	0.2667	0.0904		2.4274	2.2569	1.3379	0.708		100	100	100	100		Lipid	Fatty Acid Metabolism (Acyl Carnitine, Medium Chain)	100001392	25518-54-1
	1863		Fatty Acid Metabolism (Acyl Carnitine, Long Chain Saturated)	myristoylcarnitine (C14)	LC/MS pos late	33952		HMDB0005066	6426854	1.86	2.89		0.3088	0.1056	0.4169	0.1215		2.0848	2.0663	1.1198	0.7141		100	100	100	100		Lipid	Fatty Acid Metabolism (Acyl Carnitine, Long Chain Saturated)	100001270	18822-89-4
	1864			pentadecanoylcarnitine (C15)*	LC/MS pos late	57522		HMDB0062517	123132011	1.83	3.01		0.3366	0.1116	0.3727	0.1132		2.3302	2.6264	1.2729	0.8738		100	100	100	100		Lipid	Fatty Acid Metabolism (Acyl Carnitine, Long Chain Saturated)	100015842
	1865			palmitoylcarnitine (C16)	LC/MS pos late	44681	C02990	HMDB0000222	461	2.01	2.96		0.3124	0.1063	0.3887	0.1161		2.3788	2.4169	1.1848	0.816		100	100	100	100		Lipid	Fatty Acid Metabolism (Acyl Carnitine, Long Chain Saturated)	100000776	6865-14-1
	1866			margaroylcarnitine (C17)*	LC/MS pos late	57512		HMDB0006210	53477803	1.8	3.86		0.5251	0.1576	0.2791	0.0926		2.5654	3.3598	1.4222	0.8703		100	100	100	100		Lipid	Fatty Acid Metabolism (Acyl Carnitine, Long Chain Saturated)	100004054	106182-29-0
	1867			stearoylcarnitine (C18)	LC/MS pos late	34409		HMDB0000848	3006797	3.24	6.25		0.121	0.0521	0.1795	0.0696		2.3452	2.7487	0.7244	0.4396		100	100	100	100		Lipid	Fatty Acid Metabolism (Acyl Carnitine, Long Chain Saturated)	100001391	18822-91-8
	1868			arachidoylcarnitine (C20)*	LC/MS pos late	57513		HMDB0006460	53477833	6.52	11.1		0.1218	0.0523	0.2429	0.0848		2.8846	3.8262	0.4426	0.3448		100	100	100	100		Lipid	Fatty Acid Metabolism (Acyl Carnitine, Long Chain Saturated)	100015833
	1869			behenoylcarnitine (C22)*	LC/MS pos late	57514		HMDB0062468	71464577	11.05	18.11		0.0439	0.0259	0.1843	0.0709		4.077	4.5633	0.369	0.252		100	100	100	100		Lipid	Fatty Acid Metabolism (Acyl Carnitine, Long Chain Saturated)	100015832
	1870			lignoceroylcarnitine (C24)*	LC/MS pos late	57515		HMDB0240665		7.69	12.44		0.0492	0.0281	0.0797	0.0442		2.7071	1.5915	0.3522	0.1279		100	100	100	100		Lipid	Fatty Acid Metabolism (Acyl Carnitine, Long Chain Saturated)	100015834
	1871			cerotoylcarnitine (C26)*	LC/MS pos late	57516		HMDB0006347	53477828	6.64	3.93		0.3351	0.1113	0.313	0.1004		3.2557	0.9981	0.4906	0.2541		83	75	100	100		Lipid	Fatty Acid Metabolism (Acyl Carnitine, Long Chain Saturated)	100015835
	1881		Fatty Acid Metabolism (Acyl Carnitine, Monounsaturated)	cis-4-decenoylcarnitine (C10:1)	LC/MS pos late	38178		HMDB0013205	57357170	1.49	1.67		0.4036	0.1279	0.3804	0.1146		1.3261	1.1963	0.8888	0.7143		100	100	100	100		Lipid	Fatty Acid Metabolism (Acyl Carnitine, Monounsaturated)	100002259	98930-66-6
	1883			5-dodecenoylcarnitine (C12:1)	LC/MS pos late	61769		HMDB13326	91825571	1.8	1.91		0.4476	0.1393	0.7924	0.1983		2.0708	1.9598	1.1474	1.0282		100	100	100	100		Lipid	Fatty Acid Metabolism (Acyl Carnitine, Monounsaturated)	100016069
	1885			myristoleoylcarnitine (C14:1)*	LC/MS pos late	48182		HMDB0240588	129691961	1.1	1.84		0.6439	0.1863	0.6256	0.1657		1.8518	1.8116	1.6848	0.985		100	100	100	100		Lipid	Fatty Acid Metabolism (Acyl Carnitine, Monounsaturated)	100006051	889848-55-9
	1886			palmitoleoylcarnitine (C16:1)*	LC/MS pos late	53223		HMDB0013207	71464547	1.49	2.46		0.6971	0.1964	0.7443	0.189		2.2818	2.5771	1.5291	1.0461		100	100	100	100		Lipid	Fatty Acid Metabolism (Acyl Carnitine, Monounsaturated)	100009406
	1887			oleoylcarnitine (C18:1)	LC/MS pos late	35160		HMDB0005065	6441392	1.24	2.02		0.9589	0.2469	0.7804	0.1963		1.672	1.9954	1.3484	0.9875		100	100	100	100		Lipid	Fatty Acid Metabolism (Acyl Carnitine, Monounsaturated)	100001501	38677-66-6
	1888			eicosenoylcarnitine (C20:1)*	LC/MS pos late	57519				0.6	0.92		0.2443	0.0878	0.5285	0.1451		2.5976	3.3788	4.318	3.6728		100	100	100	100		Lipid	Fatty Acid Metabolism (Acyl Carnitine, Monounsaturated)	100015838
	1889			erucoylcarnitine (C22:1)*	LC/MS pos late	57525				0.96	1.2		0.7717	0.2101	0.9178	0.2231		1.5658	1.9256	1.6294	1.5999		100	100	100	100		Lipid	Fatty Acid Metabolism (Acyl Carnitine, Monounsaturated)	100015841
	1890			nervonoylcarnitine (C24:1)*	LC/MS pos late	57531		HMDB0006509		4.24	5.38		0.1381	0.0577	0.3014	0.0973		3.5311	3.1071	0.8329	0.5779		100	100	100	100		Lipid	Fatty Acid Metabolism (Acyl Carnitine, Monounsaturated)	100015846
	1891			ximenoylcarnitine (C26:1)*	LC/MS pos late	57517				5.49	5.42		0.2004	0.0762	0.2477	0.0857		2.8799	1.7716	0.5241	0.327		100	100	100	100		Lipid	Fatty Acid Metabolism (Acyl Carnitine, Monounsaturated)	100015836
	1892		Fatty Acid Metabolism (Acyl Carnitine, Polyunsaturated)	linoleoylcarnitine (C18:2)*	LC/MS pos late	46223		HMDB0006469	6450015	2.38	4.68		0.4516	0.1401	0.2999	0.0971		2.8864	3.8562	1.2129	0.8237		100	100	100	100		Lipid	Fatty Acid Metabolism (Acyl Carnitine, Polyunsaturated)	100003151	36816-10-1
	1893			linolenoylcarnitine (C18:3)*	LC/MS pos late	57511				1.96	2.09		0.1898	0.0735	0.196	0.0735		1.3407	1.165	0.6853	0.5583		100	100	100	100		Lipid	Fatty Acid Metabolism (Acyl Carnitine, Polyunsaturated)	100015831
	1894			dihomo-linoleoylcarnitine (C20:2)*	LC/MS pos late	57520				1.37	2.03		0.8942	0.2358	0.9333	0.2247		2.6912	3.3917	1.9611	1.6714		100	100	100	100		Lipid	Fatty Acid Metabolism (Acyl Carnitine, Polyunsaturated)	100015839
	1895			arachidonoylcarnitine (C20:4)	LC/MS pos late	57518		HMDB0006455	136212424	2.74	6.47		0.028	0.0188	0.0083	0.0159		0.8753	0.8195	0.319	0.1266		100	100	100	100		Lipid	Fatty Acid Metabolism (Acyl Carnitine, Polyunsaturated)	100015837
	1896			dihomo-linolenoylcarnitine (C20:3n3 or 6)*	LC/MS pos late	57521				2.23	4.84		0.1865	0.0728	0.191	0.0725		2.337	2.2165	1.0465	0.458		100	100	100	100		Lipid	Fatty Acid Metabolism (Acyl Carnitine, Polyunsaturated)	100015840
	1898			docosadienoylcarnitine (C22:2)*	LC/MS pos late	57526			71464511	0.65	0.84		0.2757	0.0974	0.5541	0.1507		2.0132	2.595	3.0994	3.0785		100	100	100	100		Lipid	Fatty Acid Metabolism (Acyl Carnitine, Polyunsaturated)	100015848
	1899			docosatrienoylcarnitine (C22:3)*	LC/MS pos late	57527				1.15	1.14		0.756	0.2067	0.6558	0.1724		1.1423	1.0851	0.9932	0.9546		83	75	100	100		Lipid	Fatty Acid Metabolism (Acyl Carnitine, Polyunsaturated)	100015849
	1900			adrenoylcarnitine (C22:4)*	LC/MS pos late	57528				1.76	2.87		0.4026	0.1278	0.3948	0.1172		1.8548	1.8529	1.0564	0.6452		100	100	100	100		Lipid	Fatty Acid Metabolism (Acyl Carnitine, Polyunsaturated)	100015850
	1901			docosapentaenoylcarnitine (C22:5n3)*	LC/MS pos late	57529			71464594	2.32	9.37		0.2213	0.0814	0.1261	0.0573		5.2177	6.8817	2.2516	0.7344		100	100	100	100		Lipid	Fatty Acid Metabolism (Acyl Carnitine, Polyunsaturated)	100015851
	1902			docosapentaenoylcarnitine (C22:5n6)*	LC/MS pos late	57530			71464594	6.29	5.16		0.082	0.0394	0.1476	0.0624		1.6409	0.6095	0.261	0.1182		83	75	83	75		Lipid	Fatty Acid Metabolism (Acyl Carnitine, Polyunsaturated)	100015852
	1903			docosahexaenoylcarnitine (C22:6)*	LC/MS pos late	57523				6.47	24.4		0.0091	0.0086	0.0268	0.0254		3.3856	4.2477	0.5236	0.1741		100	100	83	75		Lipid	Fatty Acid Metabolism (Acyl Carnitine, Polyunsaturated)	100015845
	1904			tetracosadienoylcarnitine (C24:2)*	LC/MS pos late	57524				3.55	4.2		0.2831	0.0991	0.6359	0.1682		3.017	3.4232	0.8492	0.8142		100	100	100	100		Lipid	Fatty Acid Metabolism (Acyl Carnitine, Polyunsaturated)	100015847
	1920		Fatty Acid Metabolism (Acyl Carnitine, Hydroxy)	(R)-3-hydroxybutyrylcarnitine	LC/MS pos early	43264		HMDB0013127	53481617	1.13	1.15		0.5125	0.155	0.663	0.174		0.7474	0.6017	0.663	0.525		100	100	100	100		Lipid	Fatty Acid Metabolism (Acyl Carnitine, Hydroxy)	100003926
	1921			(S)-3-hydroxybutyrylcarnitine	LC/MS pos early	52984		HMDB0013127	71464477	1.09	1.06		0.6408	0.1863	0.3857	0.1154		1.0903	0.7345	0.9963	0.6949		100	100	100	100		Lipid	Fatty Acid Metabolism (Acyl Carnitine, Hydroxy)	100009271
	1922			3-hydroxyhexanoylcarnitine (1)	LC/MS pos early	62557				2.98	3.86		0.1141	0.0496	0.049	0.0333		1.2773	0.6432	0.4284	0.1667		100	100	100	100		Lipid	Fatty Acid Metabolism (Acyl Carnitine, Hydroxy)	100020825
	1923			3-hydroxyhexanoylcarnitine (2)	LC/MS pos early	62556				1.62	1.28		0.9027	0.2365	0.9516	0.2281		1.0688	0.4049	0.6599	0.3151		67	50	83	75		Lipid	Fatty Acid Metabolism (Acyl Carnitine, Hydroxy)	100020826
	1925			3-hydroxyoctanoylcarnitine (1)	LC/MS pos early	64393				6.73	6.65		0.0063	0.0068	0.0116	0.0187		1.2852	0.6198	0.1909	0.0932		100	100	67	50		Lipid	Fatty Acid Metabolism (Acyl Carnitine, Hydroxy)	100021990
	1926			3-hydroxyoctanoylcarnitine (2)	LC/MS pos early	64394				4.27	5.04		0.011	0.0095	0.0136	0.0197		1.1621	0.6579	0.2722	0.1305		100	100	33	25		Lipid	Fatty Acid Metabolism (Acyl Carnitine, Hydroxy)	100021991
	1928			3-hydroxydecanoylcarnitine	LC/MS pos late	63358		HMDB0061636	121454166	2.84	5.85		0.0188	0.0139	0.0166	0.021		0.8974	0.8006	0.3161	0.1369		100	100	67	50		Lipid	Fatty Acid Metabolism (Acyl Carnitine, Hydroxy)	100021141
	1929			3-hydroxypalmitoylcarnitine	LC/MS pos late	61839		HMDB0013336	126456228	2.25	2.1		0.1648	0.066	0.1482	0.0625		1.2377	0.7131	0.5508	0.3393		100	100	100	100		Lipid	Fatty Acid Metabolism (Acyl Carnitine, Hydroxy)	100019800
	1930			3-hydroxyoleoylcarnitine	LC/MS pos late	61840			129637446	1.05	1.34		0.8282	0.2221	0.8063	0.2008		1.3148	1.0702	1.256	0.8004		100	100	100	100		Lipid	Fatty Acid Metabolism (Acyl Carnitine, Hydroxy)	100019801
	1932		Carnitine Metabolism	deoxycarnitine	LC/MS pos early	36747	C01181	HMDB0001161	22620	2.26	3.12		0.0303	0.0201	0.0088	0.016		1.0437	0.9765	0.4614	0.313		100	100	100	100		Lipid	Carnitine Metabolism	100001662	6249-56-5
	1933			carnitine	LC/MS pos early	15500	C00487 C00308	HMDB0000062	288	1.59	2.87		0.0718	0.0357	0.0115	0.0187		0.935	0.8444	0.5891	0.2943		100	100	100	100		Lipid	Carnitine Metabolism	100000007	461-05-2
	1939		Ketone Bodies	3-hydroxybutyrate (BHBA)	LC/MS polar	542	C03197 C01089	HMDB0000011 HMDB0000357 HMDB0000442	441;94318;92135	0.51	0.41		0.2869	0.1002	0.2626	0.0893		1.219	1.2738	2.3984	3.144		100	100	100	100		Lipid	Ketone Bodies	254	625-72-9
	1944		Fatty Acid Metabolism (Acyl Choline)	palmitoylcholine	LC/MS pos late	52944		HMDB0240592	151731	2.55	2.75		0.1874	0.0729	0.098	0.049		3.9721	1.4081	1.5592	0.5126		100	100	83	100		Lipid	Fatty Acid Metabolism (Acyl Choline)	100009233
	1945			oleoylcholine	LC/MS pos late	53260		HMDB0240596	59040790	2.5	1.73		0.4946	0.1511	0.2032	0.0752		4.4984	1.287	1.7963	0.7435		100	100	100	100		Lipid	Fatty Acid Metabolism (Acyl Choline)	100009331
	1946			palmitoloelycholine	LC/MS pos late	53257		HMDB0013208		5.13	1.62		0.3236	0.108	0.1187	0.0555		5.3619	0.7739	1.0459	0.4783		83	75	17	0		Lipid	Fatty Acid Metabolism (Acyl Choline)	100009334
	1949			linoleoylcholine*	LC/MS pos late	57463		HMDB0013213	53481656	3.38	2.83		0.3212	0.1077	0.047	0.0326		4.4915	1.031	1.3279	0.364		83	100	33	25		Lipid	Fatty Acid Metabolism (Acyl Choline)	100015760
	1951			stearoylcholine*	LC/MS pos late	57464		HMDB0240648	90111	2.39	3.66		0.1047	0.0467	0.0591	0.0371		1.6135	1.4204	0.6744	0.3881		67	75	17	0		Lipid	Fatty Acid Metabolism (Acyl Choline)	100015759
	1958		Fatty Acid, Monohydroxy	4-hydroxybutyrate (GHB)	LC/MS polar	34585	C00989	HMDB0000710	10413	1.51	0.82		0.4587	0.1421	0.7352	0.1871		1.0796	0.6871	0.7128	0.8406		83	75	67	75		Lipid	Fatty Acid, Monohydroxy	100001507	502-85-2
	1959			alpha-hydroxycaproate	LC/MS neg	37073		HMDB0001624	99824	0.79	0.62		0.5569	0.1654	0.2003	0.0743		0.6512	0.5143	0.8205	0.8259		67	50	50	50		Lipid	Fatty Acid, Monohydroxy	100001723	6064-63-7
	1961			2-hydroxyoctanoate	LC/MS neg	22036		HMDB0002264	5312860;6995013;94180	0.4	0.35		0.0992	0.045	0.1975	0.0737		0.6258	0.464	1.5843	1.32		100	100	100	100		Lipid	Fatty Acid, Monohydroxy	100000743	617-73-2
	1963			2-hydroxydecanoate	LC/MS neg	42489		HMDB0094656	21488	0.71	0.52		0.2254	0.0825	0.1329	0.0594		0.8171	0.5646	1.1461	1.0927		100	100	100	100		Lipid	Fatty Acid, Monohydroxy	100004089	5393-81-7
	1969			2-hydroxypalmitate	LC/MS neg	35675		HMDB0031057	12575964;92836;11065598	4.18	4.83		0.0062	0.0067	0.0207	0.0231		1.506	1.6146	0.3602	0.3343		100	100	100	100		Lipid	Fatty Acid, Monohydroxy	100001579	764-67-0
	1975			2-hydroxybehenate	LC/MS neg	57663		HMDB0061660	193484	14.1	23.4		0.0034	0.0043	0.0211	0.0231		2.1438	2.8474	0.152	0.1217		100	100	67	50		Lipid	Fatty Acid, Monohydroxy	100015637
	1977			2-hydroxynervonate*	LC/MS neg	61698			5312783	13.48	26.44		0.032	0.0209	0.0355	0.0287		4.6608	6.6128	0.3458	0.2501		100	100	100	100		Lipid	Fatty Acid, Monohydroxy	100015638
	1981			3-hydroxyoctanoate	LC/MS neg	22001	C20793	HMDB0001954	26613	2.12	1.98		0.5096	0.1545	0.4095	0.1203		1.2098	0.9662	0.57	0.4874		100	100	100	100		Lipid	Fatty Acid, Monohydroxy	100000773	88930-08-9
	1983			3-hydroxydecanoate	LC/MS neg	22053		HMDB0002203	26612	4.07	4.02		0.1008	0.0455	0.085	0.0456		1.4741	1.1352	0.3621	0.2821		100	100	100	100		Lipid	Fatty Acid, Monohydroxy	100000997	5561-87-5
	1986			3-hydroxylaurate	LC/MS neg	32457		HMDB0000387	94216	4.73	4.83		0.1199	0.0518	0.1244	0.0573		1.7685	1.3946	0.3741	0.2888		100	100	100	100		Lipid	Fatty Acid, Monohydroxy	100001112	53941-38-1
	1987			3-hydroxymyristate	LC/MS neg	21158		HMDB0061656	16064	3.4	3.31		0.0523	0.0292	0.0886	0.0462		1.1197	0.9747	0.3289	0.2949		100	100	83	75		Lipid	Fatty Acid, Monohydroxy	100000882	3422-31-9
	2015			13-HODE + 9-HODE	LC/MS neg	37752	C14767 C14762	HMDB0004667 HMDB0004670	5312830;1424;5282947;5282944;5282945	1.13	1.97		0.882	0.2336	0.5728	0.1544		1.1195	1.2516	0.9919	0.6346		100	100	100	100		Lipid	Fatty Acid, Monohydroxy	100002196
	2034		Fatty Acid, Dihydroxy	2S,3R-dihydroxybutyrate	LC/MS polar	62950		HMDB0002453	10964471	0.59	0.49		0.2267	0.0826	0.1436	0.0615		1.0342	0.9007	1.7435	1.8527		100	100	100	100		Lipid	Fatty Acid, Dihydroxy	100002284	5057-93-2
	2035			2R,3R-dihydroxybutyrate	LC/MS polar	63109		HMDB0000498	13120901	1.6	1.49		0.1014	0.0457	0.4225	0.123		1.1359	1.1036	0.7102	0.7419		100	100	100	100		Lipid	Fatty Acid, Dihydroxy	100002367	759-06-8
	2037			2,4-dihydroxybutyrate	LC/MS polar	62951		HMDB0000360	192742	3.41	3.2		0.003	0.0042	0.059	0.0371		1.0909	1.0647	0.3198	0.3327		100	100	100	100		Lipid	Fatty Acid, Dihydroxy	100002285	1518-62-3
	2038			3,4-dihydroxybutyrate	LC/MS polar	62952		HMDB0000337	150929	3.52	3.44		0.0001	0.0008	0.0068	0.0157		0.9985	0.9388	0.2833	0.2733		100	100	83	75		Lipid	Fatty Acid, Dihydroxy	100001730	51267-44-8
	2160		Endocannabinoid	oleoyl ethanolamide	LC/MS pos late	38102		HMDB0002088	5283454	2.14	2.55		0.0375	0.0236	0.0506	0.0339		1.1466	0.9453	0.5352	0.3707		100	100	100	100		Lipid	Endocannabinoid	1137	11-58-0;111-58-0
	2163			palmitoyl ethanolamide	LC/MS pos late	38165	C16512	HMDB0002100	4671	0.86	0.93		0.6804	0.1934	0.7764	0.1955		1.1398	0.9182	1.3202	0.9836		100	100	100	100		Lipid	Endocannabinoid	1489	544-31-0
	2164			stearoyl ethanolamide	LC/MS pos late	38625		HMDB0013078	27902	1.07	1.18		0.6801	0.1934	0.5075	0.1404		1.0709	0.9755	1.0023	0.8264		100	100	100	100		Lipid	Endocannabinoid	100002254	111-57-9
	2168			arachidonoyl ethanolamide	LC/MS pos late	32463	C11695	HMDB0004080	5281969	2.94	1.97		0.0497	0.0281	0.2177	0.0787		1.0168	0.6819	0.346	0.346		67	50	0	0		Lipid	Endocannabinoid	1488	94421-68-8
	2173			N-oleoyltaurine	LC/MS neg	39732			6437033	4.32	6.23		0.0069	0.0072	0.0757	0.0429		1.4744	1.8417	0.341	0.2955		100	100	100	100		Lipid	Endocannabinoid	100003119	52514-04-2
	2174			N-stearoyltaurine	LC/MS neg	39730			168274	10.56	25.17		0.0038	0.0048	0.0047	0.0157		1.3299	1.8422	0.1259	0.0732		100	100	83	75		Lipid	Endocannabinoid	100003240	63155-80-6
	2175			N-palmitoyltaurine	LC/MS neg	39835			14504290	8.3	22.26		0.0014	0.0027	0.0034	0.0132		1.0718	1.4045	0.1291	0.0631		100	100	67	50		Lipid	Endocannabinoid	100003239	83982-06-3
	2178			N-linoleoyltaurine*	LC/MS neg	61826			52922081	8.09	9.52		0.0347	0.0223	0.1173	0.055		1.457	1.7915	0.1802	0.1881		83	75	17	25		Lipid	Endocannabinoid	100005814
	2183			linoleoyl ethanolamide	LC/MS neg	52608		HMDB0012252	5283446	7.11	16.41		0.0067	0.0071	0.0253	0.0243		1.5867	2.0791	0.2232	0.1267		100	100	33	25		Lipid	Endocannabinoid	100006726	68171-52-8
	2202		Inositol Metabolism	myo-inositol	LC/MS polar	1124	C00137	HMDB0000211	892	1.03	1.04		0.8988	0.2362	0.9218	0.2231		0.9595	1.099	0.9313	1.0594		100	100	100	100		Lipid	Inositol Metabolism	363	87-89-8
	2211			inositol 1-phosphate (I1P)	LC/MS polar	43849	C01177	HMDB0000213	440194	1.6	2.06		0.0834	0.0398	0.1476	0.0624		1.2902	1.3234	0.806	0.6431		100	100	50	50		Lipid	Inositol Metabolism	370	573-35-3;106032-59-1
	2233		Phospholipid Metabolism	choline	LC/MS pos early	15506	C00114	HMDB0000097	305	1.21	1.32		0.1773	0.0701	0.0458	0.0322		1.0626	1.0638	0.88	0.8074		100	100	100	100		Lipid	Phospholipid Metabolism	1256	67-48-1
	2234			choline phosphate	LC/MS pos early	34396	C00588	HMDB0001565	1014	1.68	3.35		0.0704	0.0351	0.0116	0.0187		1.624	1.2357	0.9676	0.3694		100	100	100	100		Lipid	Phospholipid Metabolism	267	72556-74-2
	2235			cytidine 5'-diphosphocholine	LC/MS polar	34418	C00307	HMDB0001413	13804	1.52	2.52		0.0979	0.0445	0.059	0.0371		1.1179	0.9253	0.7349	0.3676		100	100	100	100		Lipid	Phospholipid Metabolism	1220	33818-15-4
	2237			glycerophosphorylcholine (GPC)	LC/MS pos early	15990	C00670	HMDB0000086	71920	3.22	3.1		0.0354	0.0226	0.1308	0.0588		1.1345	1.3085	0.3523	0.4225		100	100	100	100		Lipid	Phospholipid Metabolism	100000269	28319-77-9
	2239			phosphoethanolamine	LC/MS neg	1600	C00346	HMDB0000224	1015	2.05	1.84		0.1616	0.065	0.3252	0.1028		1.2778	1.1349	0.622	0.6163		100	100	100	100		Lipid	Phospholipid Metabolism	1026	1071-23-4
	2240			cytidine-5'-diphosphoethanolamine	LC/MS polar	34410	C00570	HMDB0001564	123727	2.24	3.18		0.04	0.0248	0.05	0.0337		1.3247	1.0435	0.5918	0.3284		100	100	100	100		Lipid	Phospholipid Metabolism	100001407	72842-05-8
	2242			glycerophosphoserine*	LC/MS pos early	57404			3081457	2.17	2.88		0.0328	0.0212	0.0873	0.0461		1.3554	1.2432	0.6256	0.4315		100	100	100	100		Lipid	Phospholipid Metabolism	100015666
	2243			glycerophosphoinositol*	LC/MS polar	47155			167572	2.82	3.94		0.0004	0.0016	0.0019	0.0119		1.0917	1.132	0.3877	0.287		100	100	100	100		Lipid	Phospholipid Metabolism	100001621	16824-65-0
	2244			trimethylamine N-oxide	LC/MS pos early	40406	C01104	HMDB0000925	1145	3.89	2.79		0.009	0.0085	0.1441	0.0615		0.8903	0.839	0.2289	0.3011		100	100	100	100		Lipid	Phospholipid Metabolism	100003397	1184-78-7
	2263		Phosphatidylcholine (PC)	1-myristoyl-2-palmitoyl-GPC (14:0/16:0)	LC/MS pos late	19258		HMDB0007869	129657	1.39	1.41		0.2102	0.0788	0.3295	0.1036		1.3579	1.4469	0.977	1.023		100	100	100	100		Lipid	Phosphatidylcholine (PC)	100000672	69525-80-0
	2267			1-myristoyl-2-arachidonoyl-GPC (14:0/20:4)*	LC/MS pos late	53195		HMDB0007883	24778634	5.22	4.36		0.0127	0.0107	0.0047	0.0157		2.2919	1.4637	0.4392	0.3356		100	100	100	100		Lipid	Phosphatidylcholine (PC)	100009139
	2279			1,2-dipalmitoyl-GPC (16:0/16:0)	LC/MS pos late	19130	D03585	HMDB0000564	452110	0.74	0.67		0.2698	0.0957	0.0489	0.0333		1.0437	1.1342	1.4113	1.6883		100	100	100	100		Lipid	Phosphatidylcholine (PC)	100000657	63-89-8
	2280			1-palmitoyl-2-palmitoleoyl-GPC (16:0/16:1)*	LC/MS pos late	52470		HMDB0007969	6443788	1.49	1.78		0.0763	0.0376	0.1813	0.0702		1.2421	1.1536	0.8337	0.648		100	100	100	100		Lipid	Phosphatidylcholine (PC)	100008984
	2282			1-palmitoyl-2-stearoyl-GPC (16:0/18:0)	LC/MS pos late	52616	C03889	HMDB0007970	24778686	0.95	0.94		0.7785	0.2113	0.6245	0.1657		1.0762	1.1492	1.1302	1.2264		100	100	100	100		Lipid	Phosphatidylcholine (PC)	100008921	59403-51-9
	2284			1-palmitoyl-2-oleoyl-GPC (16:0/18:1)	LC/MS pos late	52461	C13875	HMDB0007972	6436017	1.11	1.39		0.3665	0.1186	0.0768	0.0432		1.0892	0.999	0.9797	0.7203		100	100	100	100		Lipid	Phosphatidylcholine (PC)	1539	26853-31-6;26853-31-6
	2287			1-palmitoyl-2-linoleoyl-GPC (16:0/18:2)	LC/MS pos late	42446		HMDB0007973	5287971	1.3	1.76		0.0966	0.0441	0.0213	0.0232		0.9825	1.0502	0.7534	0.5952		100	100	100	100		Lipid	Phosphatidylcholine (PC)	1537	40811-94-7
	2298			1-palmitoyl-2-arachidonoyl-GPC (16:0/20:4n6)	LC/MS pos late	52462	C05208	HMDB0007982	10747814	1.65	1.67		0.087	0.0409	0.0085	0.0159		1.0942	0.9842	0.6612	0.5894		100	100	100	100		Lipid	Phosphatidylcholine (PC)	100008914	35418-58-7
	2304			1-palmitoyl-2-docosahexaenoyl-GPC (16:0/22:6)	LC/MS pos late	52610		HMDB0007991	6441886	4.68	6.85		0.0006	0.0018	0.001	0.0119		1.0576	1.2144	0.2261	0.1774		100	100	100	100		Lipid	Phosphatidylcholine (PC)	100008915	59403-54-2
	2311			1-palmitoleoyl-2-linolenoyl-GPC (16:1/18:3)*	LC/MS pos late	53180		HMDB0008008	52922452	2.09	4.64		0.4976	0.1515	0.1051	0.0511		0.8591	1.2272	0.4102	0.2644		50	75	67	75		Lipid	Phosphatidylcholine (PC)	100009345
	2323			1-stearoyl-2-oleoyl-GPC (18:0/18:1)	LC/MS pos late	52438		HMDB0008038	24778825	1.36	1.72		0.1484	0.0605	0.1738	0.0683		1.1876	1.2097	0.8723	0.7051		100	100	100	100		Lipid	Phosphatidylcholine (PC)	100008904	56421-10-4
	2326			1-stearoyl-2-linoleoyl-GPC (18:0/18:2)*	LC/MS pos late	52452		HMDB0008039	6441487	1.31	1.46		0.3075	0.1056	0.1712	0.0679		1.0589	1.2576	0.8113	0.8608		100	100	100	100		Lipid	Phosphatidylcholine (PC)	100008980
	2334			1-stearoyl-2-arachidonoyl-GPC (18:0/20:4)	LC/MS pos late	42450		HMDB0008048	16219824	1.33	1.28		0.3349	0.1113	0.0477	0.0328		1.1241	1.0642	0.8425	0.833		100	100	100	100		Lipid	Phosphatidylcholine (PC)	100001869	35418-59-8
	2340			1-stearoyl-2-docosahexaenoyl-GPC (18:0/22:6)	LC/MS pos late	52611		HMDB0008057	24778876	3.5	4.93		0.01	0.009	0.007	0.0157		1.0945	1.4064	0.3131	0.2853		100	100	100	100		Lipid	Phosphatidylcholine (PC)	100008916	59403-52-0
	2345			1,2-dioleoyl-GPC (18:1/18:1)	LC/MS pos late	52457		HMDB0000593	10350317	1.77	1.86		0.0681	0.0343	0.3242	0.1027		1.5205	1.621	0.8595	0.8734		100	100	100	100		Lipid	Phosphatidylcholine (PC)	100008905	4235-95-4
	2359			1-oleoyl-2-docosahexaenoyl-GPC (18:1/22:6)*	LC/MS pos late	52697		HMDB0008123	24778955	3.79	4.89		0.0011	0.0024	0.0051	0.0157		0.9487	1.0029	0.2501	0.2053		100	100	100	100		Lipid	Phosphatidylcholine (PC)	100009130
	2360			1,2-dilinoleoyl-GPC (18:2/18:2)	LC/MS pos late	52603		HMDB0008138	5288075	2.62	4.07		0.0071	0.0072	0.0064	0.0157		1.0504	1.0699	0.4002	0.2626		100	100	100	100		Lipid	Phosphatidylcholine (PC)	100008903	998-06-1
	2361			1-linoleoyl-2-linolenoyl-GPC (18:2/18:3)*	LC/MS pos late	53176		HMDB0008141	52922731	4.51	6.45		0.0857	0.0404	0.0777	0.0433		0.7822	0.9268	0.1733	0.1438		67	75	67	75		Lipid	Phosphatidylcholine (PC)	100009343
	2366			1-linoleoyl-2-arachidonoyl-GPC (18:2/20:4n6)*	LC/MS pos late	52710	C05208	HMDB0008147	24778979	2.91	3.04		0.0048	0.0056	0.0148	0.0199		1.1844	1.0736	0.4076	0.3533		100	100	100	100		Lipid	Phosphatidylcholine (PC)	100009131
	2405		Phosphatidylethanolamine (PE)	1,2-dipalmitoyl-GPE (16:0/16:0)*	LC/MS pos late	57341		HMDB0008923	445468	1.07	0.88		0.8342	0.223	0.4521	0.1291		1.3143	1.3028	1.2276	1.4759		83	75	100	100		Lipid	Phosphatidylethanolamine (PE)	100009204
	2409			1-palmitoyl-2-oleoyl-GPE (16:0/18:1)	LC/MS pos late	19263		HMDB0005320	5283496	0.95	1.47		0.6469	0.1869	0.2862	0.0941		1.5418	1.2839	1.6196	0.874		100	100	100	100		Lipid	Phosphatidylethanolamine (PE)	1526	26662-94-2
	2417			1-palmitoyl-2-arachidonoyl-GPE (16:0/20:4)*	LC/MS pos late	52464	C05210	HMDB0005323	9546800	1.45	1.68		0.3835	0.1231	0.0816	0.0447		1.3699	0.8575	0.9444	0.5104		100	100	100	100		Lipid	Phosphatidylethanolamine (PE)	100008990
	2419			1-palmitoyl-2-docosahexaenoyl-GPE (16:0/22:6)*	LC/MS pos late	52465		HMDB0008946	9546799	2.66	3.77		0.0183	0.0137	0.0067	0.0157		0.9887	1.0231	0.3711	0.2711		100	100	100	100		Lipid	Phosphatidylethanolamine (PE)	100008991
	2426			1-stearoyl-2-oleoyl-GPE (18:0/18:1)	LC/MS pos late	42448		HMDB0008993	9546742	0.99	1.28		0.7544	0.2067	0.5706	0.1541		1.0899	1.1466	1.1058	0.8934		100	100	100	100		Lipid	Phosphatidylethanolamine (PE)	100001856
	2430			1-stearoyl-2-linoleoyl-GPE (18:0/18:2)*	LC/MS pos late	52446		HMDB0008994	9546749	1.14	1.98		0.6093	0.1787	0.1131	0.0537		1.2118	1.488	1.0637	0.7519		100	100	100	100		Lipid	Phosphatidylethanolamine (PE)	100008976
	2439			1-stearoyl-2-arachidonoyl-GPE (18:0/20:4)	LC/MS pos late	52447	C05210	HMDB0009003	5289133	1.32	1.3		0.3159	0.1067	0.1628	0.0652		1.1014	0.8741	0.8333	0.6729		100	100	100	100		Lipid	Phosphatidylethanolamine (PE)	100008977
	2443			1-stearoyl-2-docosahexaenoyl-GPE (18:0/22:6)*	LC/MS pos late	52466		HMDB0009012	9546798	1.71	1.9		0.1533	0.0621	0.0337	0.0279		0.9049	1.1166	0.5293	0.5885		100	100	100	100		Lipid	Phosphatidylethanolamine (PE)	100008992
	2444			1,2-dioleoyl-GPE (18:1/18:1)	LC/MS pos late	52609		HMDB0009059	9546757	1.2	1.65		0.5149	0.1553	0.4256	0.1235		1.4423	1.5961	1.2009	0.9663		100	100	100	100		Lipid	Phosphatidylethanolamine (PE)	100008906	4004-05-01
	2445			1-oleoyl-2-linoleoyl-GPE (18:1/18:2)*	LC/MS pos late	52687		HMDB0005349	9546753	1.01	2.57		0.9006	0.2362	0.4044	0.1195		1.5296	1.9262	1.5154	0.7508		100	100	100	100		Lipid	Phosphatidylethanolamine (PE)	100009078
	2448			1-oleoyl-2-arachidonoyl-GPE (18:1/20:4)*	LC/MS pos late	55041		HMDB0009069	348281223	1.23	1.48		0.4083	0.1292	0.0639	0.0386		1.2436	0.9413	1.0073	0.6378		100	100	100	100		Lipid	Phosphatidylethanolamine (PE)	100009219
	2452			1-oleoyl-2-docosahexaenoyl-GPE (18:1/22:6)*	LC/MS pos late	53209		HMDB0009078	52922113	2.73	3.58		0.0224	0.0157	0.0062	0.0157		1.0287	1.2009	0.3768	0.3358		100	100	100	100		Lipid	Phosphatidylethanolamine (PE)	100009220
	2453			1,2-dilinoleoyl-GPE (18:2/18:2)*	LC/MS pos late	53174		HMDB0009093	9546812	0.84	3.18		0.7165	0.2007	0.2799	0.0926		1.2995	1.5562	1.5561	0.4893		100	100	100	100		Lipid	Phosphatidylethanolamine (PE)	100009217
	2500		Phosphatidylserine (PS)	1-palmitoyl-2-oleoyl-GPS (16:0/18:1)	LC/MS pos late	19261	C13880	HMDB0012357	5283499	1.43	1.16		0.1784	0.0704	0.473	0.1331		1.4334	1.0284	0.9993	0.8886		100	100	100	100		Lipid	Phosphatidylserine (PS)	1531	40290-44-6
	2506			1-stearoyl-2-oleoyl-GPS (18:0/18:1)	LC/MS pos late	19265		HMDB0010163	9547087	0.77	0.75		0.7549	0.2067	0.3717	0.1131		1.105	1.1462	1.4323	1.524		100	100	100	100		Lipid	Phosphatidylserine (PS)	100000639
	2507			1-stearoyl-2-linoleoyl-GPS (18:0/18:2)	LC/MS pos late	53009			9547091	1.4	2.22		0.1812	0.071	0.0421	0.0309		1.197	1.3889	0.856	0.6257		100	100	100	100		Lipid	Phosphatidylserine (PS)	100000642	322647-11-0
	2509			1-stearoyl-2-arachidonoyl-GPS (18:0/20:4)	LC/MS pos late	52235		HMDB0012383	24779545	1.86	1.62		0.1057	0.0471	0.0133	0.0197		1.0667	0.7966	0.574	0.4907		100	100	100	100		Lipid	Phosphatidylserine (PS)	100001872
	2520		Phosphatidylglycerol (PG)	1-palmitoyl-2-oleoyl-GPG (16:0/18:1)	LC/MS pos late	52448			70789105	4.1	4.39		0.0014	0.0027	0.0134	0.0197		1.1169	0.8568	0.2721	0.1951		100	100	100	100		Lipid	Phosphatidylglycerol (PG)	100000641
	2532		Phosphatidylinositol (PI)	1,2-dipalmitoyl-GPI (16:0/16:0)*	LC/MS pos late	57375		HMDB0009778		3.32	4.16		0.0787	0.0384	0.1659	0.0662		1.037	1.326	0.3127	0.3186		83	75	67	75		Lipid	Phosphatidylinositol (PI)	100009169
	2535			1-palmitoyl-2-oleoyl-GPI (16:0/18:1)*	LC/MS pos late	52669		HMDB0009783	71296232	2.61	3.93		0.0059	0.0065	0.03	0.0267		1.2281	1.3424	0.4699	0.3415		100	100	100	100		Lipid	Phosphatidylinositol (PI)	100009066
	2540			1-palmitoyl-2-arachidonoyl-GPI (16:0/20:4)*	LC/MS pos late	52467		HMDB0009789		2.58	3.12		0.0639	0.0328	0.1258	0.0573		0.9083	0.7358	0.3519	0.2361		100	100	100	100		Lipid	Phosphatidylinositol (PI)	100008993
	2543			1-stearoyl-2-oleoyl-GPI (18:0/18:1)*	LC/MS pos late	52726		HMDB0240667		1.98	2.55		0.3234	0.108	0.089	0.0462		1.6923	2.298	0.8526	0.9001		100	100	100	100		Lipid	Phosphatidylinositol (PI)	100009181
	2544			1-stearoyl-2-linoleoyl-GPI (18:0/18:2)	LC/MS pos late	52468		HMDB0009809		1.65	3.14		0.0874	0.041	0.0285	0.026		1.2699	1.5355	0.7706	0.4883		100	100	100	100		Lipid	Phosphatidylinositol (PI)	100008994
	2546			1,2-dioleoyl-GPI (18:1/18:1)	LC/MS pos late	52619		HMDB0009837	5771759	2.24	2.78		0.0367	0.0233	0.1944	0.0735		1.6583	1.8316	0.7388	0.6595		100	100	100	100		Lipid	Phosphatidylinositol (PI)	100008908
	2557			1-stearoyl-2-arachidonoyl-GPI (18:0/20:4)	LC/MS pos late	52449		HMDB0009815		1.3	1.47		0.3146	0.1065	0.1417	0.0615		0.8781	0.8963	0.6756	0.6115		100	100	100	100		Lipid	Phosphatidylinositol (PI)	100000616	383907-33-3
	2562			1-oleoyl-2-arachidonoyl-GPI (18:1/20:4)*	LC/MS pos late	54994				1.51	1.41		0.1865	0.0728	0.3535	0.1093		1.0726	0.924	0.7113	0.6568		100	100	100	100		Lipid	Phosphatidylinositol (PI)	100010951
	2601		Lysophospholipid	1-palmitoyl-GPC (16:0)	LC/MS pos late	33955	C04102	HMDB0010382	86554	5.11	5.77		0.0011	0.0024	0.0302	0.0267		1.1139	0.8873	0.2181	0.1538		100	100	100	100		Lipid	Lysophospholipid	100001263	17364-16-8
	2602			2-palmitoyl-GPC (16:0)*	LC/MS neg	35253		HMDB0061702	15061532	7.67	12.74		0.0011	0.0024	0.0234	0.0239		1.2621	1.5276	0.1646	0.1199		100	100	100	100		Lipid	Lysophospholipid	100001562
	2603			1-palmitoleoyl-GPC (16:1)*	LC/MS pos late	33230		HMDB0010383	24779461	4.8	3.97		0.0014	0.0027	0.0061	0.0157		1.6174	1.0229	0.3373	0.2579		100	100	100	100		Lipid	Lysophospholipid	100001511
	2604			2-palmitoleoyl-GPC (16:1)*	LC/MS pos late	35819		HMDB10383	122164832	5.9	5.31		8.227e-06	0.0002	0.0047	0.0157		1.4149	1.0917	0.2397	0.2055		100	100	100	100		Lipid	Lysophospholipid	100001561
	2612			1-stearoyl-GPC (18:0)	LC/MS pos late	33961		HMDB0010384	497300	5.75	5.74		0.0002	0.0008	0.0632	0.0385		0.9581	0.9181	0.1667	0.1599		100	100	100	100		Lipid	Lysophospholipid	100001271	19420-57-6
	2614			1-oleoyl-GPC (18:1)	LC/MS pos late	48258	C03916	HMDB0002815	16081932	3.95	3.69		0.0011	0.0024	0.071	0.0414		1.1784	0.9893	0.298	0.2681		100	100	100	100		Lipid	Lysophospholipid	100001272	19420-56-5
	2617			1-linoleoyl-GPC (18:2)	LC/MS pos late	34419	C04100	HMDB0010386	11988421	3.01	4.16		0.0023	0.0035	0.0438	0.0315		0.9375	1.0039	0.3117	0.2416		100	100	100	100		Lipid	Lysophospholipid	100001395
	2650			1-lignoceroyl-GPC (24:0)	LC/MS pos late	49617		HMDB0010405	24779481	8.79	9.27		1.3314e-06	8.5918e-05	0.0014	0.0119		1.0624	1.0469	0.1208	0.1129		100	100	33	25		Lipid	Lysophospholipid	100002873	325171-59-3
	2663			1-palmitoyl-GPE (16:0)	LC/MS pos late	35631		HMDB0011503	9547069	2.32	2.95		0.0616	0.032	0.0858	0.0457		1.5572	1.0971	0.6701	0.3719		100	100	100	100		Lipid	Lysophospholipid	100001567	53862-35-4
	2670			1-stearoyl-GPE (18:0)	LC/MS pos late	42398		HMDB0011130	9547068	2.11	1.88		0.0434	0.0258	0.1325	0.0593		1.2062	1.0047	0.5721	0.5345		100	100	100	100		Lipid	Lysophospholipid	100001461	69747-55-3
	2671			2-stearoyl-GPE (18:0)*	LC/MS neg	41220		HMDB0011129	90658453;53480667	3.23	4.02		0.0416	0.0252	0.0418	0.0309		1.4093	1.5429	0.4359	0.3835		100	100	100	100		Lipid	Lysophospholipid	100003901
	2672			1-oleoyl-GPE (18:1)	LC/MS pos late	35628		HMDB0011506	9547071	1.94	2.06		0.0561	0.0304	0.1707	0.0678		1.3027	1.1739	0.67	0.5702		100	100	100	100		Lipid	Lysophospholipid	100001569	89576-29-4
	2702			1-palmitoyl-GPS (16:0)*	LC/MS neg	46130			9547100	2.95	5.8		0.0942	0.0434	0.06	0.0374		1.5352	1.4517	0.5205	0.2502		100	100	67	50		Lipid	Lysophospholipid	100005805
	2704			1-oleoyl-GPS (18:1)	LC/MS neg	19260		HMDB0061694	85036846	3.53	5.49		0.0258	0.0176	0.052	0.0344		1.8809	2.2446	0.5323	0.4091		100	100	100	100		Lipid	Lysophospholipid	100000630	326589-90-6
	2706			1-linoleoyl-GPS (18:2)*	LC/MS neg	43676				6.22	19.53		0.003	0.0042	0.0006	0.0119		1.3708	1.8654	0.2203	0.0955		100	100	83	75		Lipid	Lysophospholipid	100004606
	2709			1-palmitoyl-GPG (16:0)*	LC/MS neg	45970		HMDB0240601	3300276	2.48	3.3		0.0492	0.0281	0.1018	0.0499		1.1768	1.0535	0.4736	0.3189		100	100	100	100		Lipid	Lysophospholipid	100005717
	2712			1-stearoyl-GPG (18:0)	LC/MS neg	34437				3.01	4.86		0.1402	0.0578	0.0938	0.0477		1.518	1.9308	0.5036	0.3972		100	100	100	100		Lipid	Lysophospholipid	100001462
	2714			1-oleoyl-GPG (18:1)*	LC/MS neg	45968		HMDB0240602		2.64	4.44		0.1065	0.0472	0.065	0.0389		1.3598	1.6632	0.5146	0.3744		100	100	100	100		Lipid	Lysophospholipid	100005716
	2716			1-linoleoyl-GPG (18:2)*	LC/MS neg	54885		HMDB0240600		4.09	8.15		0.0033	0.0043	0.02	0.0227		1.2383	1.5173	0.3028	0.1862		100	100	100	100		Lipid	Lysophospholipid	100009227
	2718			1-palmitoyl-GPI (16:0)	LC/MS neg	35305		HMDB0061695	71296207	6.57	12.96		0.0009	0.0021	0.0028	0.0129		1.1074	1.0731	0.1685	0.0828		100	100	100	100		Lipid	Lysophospholipid	100001655
	2722			1-stearoyl-GPI (18:0)	LC/MS neg	19324		HMDB0240261	71581135;42607495	4.36	7.32		0.0036	0.0045	0.0147	0.0199		1.2386	1.4211	0.2841	0.1941		100	100	100	100		Lipid	Lysophospholipid	100000656	796963-93-4
	2724			1-oleoyl-GPI (18:1)	LC/MS neg	36602		HMDB0061693	86289645	8.33	11.83		0.0248	0.0172	0.041	0.0309		2.2441	2.9556	0.2695	0.2499		100	100	100	100		Lipid	Lysophospholipid	100001777
	2726			1-linoleoyl-GPI (18:2)*	LC/MS neg	36594		HMDB0240597	11124828	5.53	12.74		0.2825	0.0991	0.0842	0.0453		3.7057	5.3544	0.67	0.4204		100	100	100	100		Lipid	Lysophospholipid	100001778
	2732			1-arachidonoyl-GPI (20:4)*	LC/MS neg	34214		HMDB0061690	121596217	3.38	4.96		0.0912	0.0424	0.0543	0.0353		1.5394	1.9687	0.4555	0.397		100	100	100	100		Lipid	Lysophospholipid	100001654
	2801		Plasmalogen	1-(1-enyl-palmitoyl)-2-oleoyl-GPE (P-16:0/18:1)*	LC/MS pos late	52477		HMDB0011342	52925128	0.59	0.55		0.136	0.0573	0.2998	0.0971		0.9122	0.8066	1.5414	1.4651		100	100	100	100		Lipid	Plasmalogen	100009005
	2802			1-(1-enyl-palmitoyl)-2-linoleoyl-GPE (P-16:0/18:2)*	LC/MS pos late	52677		HMDB0011343	52925127	0.54	0.7		0.0683	0.0344	0.1894	0.0724		1.1891	1.5111	2.2105	2.171		100	100	100	100		Lipid	Plasmalogen	100009069
	2803			1-(1-enyl-palmitoyl)-2-palmitoyl-GPC (P-16:0/16:0)*	LC/MS pos late	52716		HMDB0011206	11146967	0.41	0.56		0.0214	0.0152	0.0969	0.0486		0.8645	1.0866	2.1108	1.942		100	100	100	100		Lipid	Plasmalogen	100009162
	2805			1-(1-enyl-palmitoyl)-2-arachidonoyl-GPE (P-16:0/20:4)*	LC/MS pos late	52673		HMDB0011352	52925126	0.79	0.64		0.192	0.0738	0.0665	0.0394		0.8299	0.6736	1.0545	1.0504		100	100	100	100		Lipid	Plasmalogen	100009002
	2807			1-(1-enyl-palmitoyl)-2-oleoyl-GPC (P-16:0/18:1)*	LC/MS pos late	52478		HMDB0007996	34779384	0.27	0.37		0.0045	0.0054	0.0379	0.0296		0.6803	0.8715	2.4803	2.3861		100	100	100	100		Lipid	Plasmalogen	100009007
	2810			1-(1-enyl-stearoyl)-2-oleoyl-GPE (P-18:0/18:1)	LC/MS pos late	52614		HMDB0011375	42607457	0.79	0.83		0.2744	0.0971	0.2092	0.0767		0.9468	1.1835	1.2011	1.4336		100	100	100	100		Lipid	Plasmalogen	100008919	144371-68-6
	2814			1-(1-enyl-palmitoyl)-2-arachidonoyl-GPC (P-16:0/20:4)*	LC/MS pos late	52689		HMDB0011220		0.19	0.18		1.4745e-05	0.0003	0.0039	0.0146		0.6099	0.6241	3.2317	3.4522		100	100	100	100		Lipid	Plasmalogen	100009014
	2815			1-(1-enyl-palmitoyl)-2-linoleoyl-GPC (P-16:0/18:2)*	LC/MS pos late	52682		HMDB0011211	24779386	0.19	0.22		0.0093	0.0086	0.0018	0.0119		0.5841	0.8295	3.1494	3.7823		83	100	100	100		Lipid	Plasmalogen	100009009
	2819			1-(1-enyl-stearoyl)-2-arachidonoyl-GPE (P-18:0/20:4)*	LC/MS pos late	52475		HMDB0005779	9547058	0.7	0.65		0.1201	0.0518	0.131	0.0588		0.7512	0.7838	1.0752	1.1991		100	100	100	100		Lipid	Plasmalogen	100008999
	2835		Lysoplasmalogen	1-(1-enyl-palmitoyl)-GPE (P-16:0)*	LC/MS pos late	39270		HMDB0011152		2.26	1.78		0.0571	0.0306	0.1563	0.0643		1.1747	0.8641	0.5194	0.4854		100	100	100	100		Lipid	Lysoplasmalogen	100003000
	2837			1-(1-enyl-oleoyl)-GPE (P-18:1)*	LC/MS pos late	44621				1.41	1.25		0.1102	0.0485	0.4403	0.1263		1.2087	1.2723	0.8601	1.0164		100	100	100	100		Lipid	Lysoplasmalogen	100005372
	2839			1-(1-enyl-stearoyl)-GPE (P-18:0)*	LC/MS pos late	39271		HMDB0240598		2.42	2.32		0.1036	0.0464	0.0708	0.0414		1.0049	1.0484	0.4153	0.4517		100	100	100	100		Lipid	Lysoplasmalogen	100003001
	2848		Glycerolipid Metabolism	glycerophosphoglycerol	LC/MS polar	48857	C03274	HMDB0240316	54575349	2.4	3.04		0.0204	0.0146	0.0876	0.0461		0.9303	0.8899	0.3882	0.2924		100	100	100	100		Lipid	Glycerolipid Metabolism	100001619
	2849		Monoacylglycerol	1-myristoylglycerol (14:0)	LC/MS neg	35625	C01885	HMDB0011561	10957631	2.11	2.61		0.3891	0.1245	0.4543	0.1293		1.0469	1.4338	0.4957	0.549		83	100	50	50		Lipid	Monoacylglycerol	100001618	75685-84-6
	2852			1-palmitoylglycerol (16:0)	LC/MS neg	21127		HMDB0011564	14900	1.69	2.09		0.2658	0.0944	0.3613	0.1107		0.9636	1.0387	0.5694	0.4964		100	100	100	100		Lipid	Monoacylglycerol	100000827	542-44-9
	2856			1-oleoylglycerol (18:1)	LC/MS neg	21184		HMDB0011567	5283468	2.42	3.59		0.3504	0.1144	0.3788	0.1145		1.0979	1.4942	0.4532	0.4164		100	100	100	100		Lipid	Monoacylglycerol	100000924	111-03-5
	2857			1-linoleoylglycerol (18:2)	LC/MS neg	27447		HMDB0011568	5283469	3.61	4.44		0.0763	0.0376	0.1906	0.0725		1.437	1.956	0.3986	0.4404		100	100	100	100		Lipid	Monoacylglycerol	100001040	2277-28-3
	2862			1-dihomo-linolenylglycerol (20:3)	LC/MS neg	48341		HMDB0011577		2.81	3.21		0.0124	0.0106	0.1346	0.0597		1.0637	1.0987	0.3791	0.3421		100	100	67	50		Lipid	Monoacylglycerol	100006121
	2863			1-arachidonylglycerol (20:4)	LC/MS neg	34397	C13857	HMDB11578	16019980;5282281	4.12	4.84		0.0215	0.0152	0.1391	0.0611		1.1327	1.3367	0.2752	0.2764		100	100	83	75		Lipid	Monoacylglycerol	100001433	35474-99-8
	2867			1-docosahexaenoylglycerol (22:6)	LC/MS neg	35153		HMDB0011587	53480995	10.11	17		0.0082	0.008	0.0183	0.0219		1.0469	1.4602	0.1035	0.0859		100	100	50	25		Lipid	Monoacylglycerol	100001481
	2869			2-palmitoylglycerol (16:0)	LC/MS neg	33419		HMDB0011533	123409	5.03	7.9		0.008	0.008	0.041	0.0309		1.4782	1.4944	0.2938	0.1891		100	100	67	50		Lipid	Monoacylglycerol	100001048	23470-00-0
	2870			2-palmitoleoylglycerol (16:1)*	LC/MS neg	52432		HMDB0011534	53480960	14.96	19.46		0.0102	0.0091	0.0366	0.0288		2.3267	3.3137	0.1555	0.1703		100	100	17	25		Lipid	Monoacylglycerol	100008953
	2872			2-oleoylglycerol (18:1)	LC/MS neg	21232		HMDB0011537	5319879	5.62	9.42		0.0321	0.0209	0.1295	0.0584		1.6903	2.3178	0.3007	0.2461		100	100	100	100		Lipid	Monoacylglycerol	100000943	3443-84-3
	2873			2-linoleoylglycerol (18:2)	LC/MS neg	32506		HMDB0011538	5365676	12.87	18.71		0.012	0.0103	0.0518	0.0344		1.928	2.7585	0.1498	0.1474		100	100	83	75		Lipid	Monoacylglycerol	100000987	3443-82-1
	2874			2-arachidonoylglycerol (20:4)	LC/MS neg	19266	C13856	HMDB0004666	5282280	9.01	13.27		0.0021	0.0034	0.0248	0.0241		1.6457	2.0538	0.1826	0.1548		100	100	67	50		Lipid	Monoacylglycerol	100000584	53847-30-6
	2890		Diacylglycerol	diacylglycerol (16:1/18:2 [2], 16:0/18:3 [1])*	LC/MS pos late	54966				4.07	3.59		0.004	0.0049	0.0351	0.0287		1.2178	1.3444	0.2991	0.3748		100	100	33	25		Lipid	Diacylglycerol	100010940
	2906			palmitoyl-oleoyl-glycerol (16:0/18:1) [2]*	LC/MS pos late	54942	C13861	HMDB0007102	5282283	2.15	3.72		0.1395	0.0578	0.1055	0.0512		0.7895	0.9305	0.3674	0.2504		67	75	17	0		Lipid	Diacylglycerol	100010917
	2908			palmitoyl-linoleoyl-glycerol (16:0/18:2) [2]*	LC/MS pos late	52634		HMDB0007103	131801744	3.14	3.67		0.0009	0.0021	0.0023	0.012		1.1042	1.3338	0.3512	0.3638		100	100	67	75		Lipid	Diacylglycerol	100009055
	2915			palmitoyl-arachidonoyl-glycerol (16:0/20:4) [2]*	LC/MS pos late	54958		HMDB0007112	9543736	6.69	5.27		0.0081	0.008	0.0324	0.0273		2.2474	1.6562	0.3358	0.3142		100	100	50	25		Lipid	Diacylglycerol	100010925
	2917			palmitoyl-docosahexaenoyl-glycerol (16:0/22:6) [1]*	LC/MS pos late	57373		HMDB0007121	9543827	4.87	5.77		4.774e-05	0.0006	0.0084	0.0159		1.1607	1.1175	0.2385	0.1936		100	100	67	50		Lipid	Diacylglycerol	100015618
	2918			palmitoyl-docosahexaenoyl-glycerol (16:0/22:6) [2]*	LC/MS pos late	57374		HMDB0007121	9543827	5.19	6.8		0.0007	0.002	0.0002	0.0087		1.7102	1.6476	0.3294	0.2424		100	100	83	100		Lipid	Diacylglycerol	100015619
	2925			oleoyl-oleoyl-glycerol (18:1/18:1) [2]*	LC/MS pos late	54946		HMDB0007218	9543716	1.01	1.01		0.6139	0.1798	0.6251	0.1657		0.7988	1.009	0.7941	1.002		50	75	17	25		Lipid	Diacylglycerol	100010919
	2927			oleoyl-linoleoyl-glycerol (18:1/18:2) [1]	LC/MS pos late	46798		HMDB0007219	14275396	1.2	1.23		0.3172	0.107	0.3195	0.1017		0.8025	1.0534	0.6714	0.8568		67	100	17	25		Lipid	Diacylglycerol	100002989	106292-55-1
	2928			oleoyl-linoleoyl-glycerol (18:1/18:2) [2]	LC/MS pos late	46799		HMDB0007219	71433693	2.39	2.54		0.0179	0.0136	0.0926	0.0473		1.1169	1.3683	0.4673	0.5385		100	100	100	100		Lipid	Diacylglycerol	100002990	104346-53-4
	2932			linoleoyl-linoleoyl-glycerol (18:2/18:2) [1]*	LC/MS pos late	54968		HMDB0007248	9543729	1.24	1.24		0.2964	0.1028	0.3463	0.1078		0.8082	0.8869	0.6501	0.7142		83	100	33	25		Lipid	Diacylglycerol	100010941
	2933			linoleoyl-linoleoyl-glycerol (18:2/18:2) [2]*	LC/MS pos late	54969		HMDB0007248	9543729	2.1	2.14		0.0434	0.0258	0.0987	0.049		1.3147	1.4578	0.6251	0.681		100	100	67	50		Lipid	Diacylglycerol	100010942
	2939			stearoyl-arachidonoyl-glycerol (18:0/20:4) [2]*	LC/MS pos late	57449		HMDB0007170	6438587	6.83	5.47		6.8046e-05	0.0006	0.0007	0.0119		1.2549	1.1149	0.1836	0.2037		100	100	67	50		Lipid	Diacylglycerol	100010950
	2941			oleoyl-arachidonoyl-glycerol (18:1/20:4) [2]*	LC/MS pos late	54961		HMDB0007228	9543786	3.19	3.07		0.0142	0.0117	0.0135	0.0197		1.8981	1.4334	0.5949	0.4662		100	100	100	100		Lipid	Diacylglycerol	100010937
	2943			linoleoyl-arachidonoyl-glycerol (18:2/20:4) [2]*	LC/MS pos late	54956		HMDB0007257	9543796	2.41	3.23		0.0655	0.0333	0.0996	0.0493		1.5075	1.3456	0.6257	0.4161		100	100	83	75		Lipid	Diacylglycerol	100010923
	2944			stearoyl-docosahexaenoyl-glycerol (18:0/22:6) [1]*	LC/MS pos late	57387		HMDB0056061		2.63	3.21		0.0198	0.0144	0.0275	0.0254		0.8698	1.061	0.3309	0.3309		83	100	0	0		Lipid	Diacylglycerol	100015616
	2945			stearoyl-docosahexaenoyl-glycerol (18:0/22:6) [2]*	LC/MS pos late	57368				14.56	17.71		0.0001	0.0008	0.0031	0.0132		1.396	1.6981	0.0959	0.0959		100	100	17	0		Lipid	Diacylglycerol	100015617
	3001		Sphingolipid Synthesis	sphinganine	LC/MS pos late	17769	C00836	HMDB0000269	3126	1.17	1.26		0.8095	0.2186	0.7312	0.1865		1.1897	1.2708	1.0192	1.0087		100	100	100	100		Lipid	Sphingolipid Synthesis	313	3102-56-5
	3003			sphingadienine	LC/MS pos late	57426			6449795	1.03	1		0.7319	0.2036	0.864	0.2125		1.1233	0.9748	1.0908	0.9793		100	100	100	100		Lipid	Sphingolipid Synthesis	100015643	25696-03-1
	3004			phytosphingosine	LC/MS pos late	1510	C12144	HMDB0004610	122121	2.68	4.73		0.0568	0.0306	0.1765	0.069		1.214	1.3848	0.4536	0.293		100	100	100	100		Lipid	Sphingolipid Synthesis	469	554-62-1
	3009			1-deoxysphingosine (m18:1)	LC/MS pos late	64526			15928896	1.06	2.22		0.4793	0.1471	0.2373	0.0834		1.024	1.2853	0.9669	0.5796		100	100	100	100		Lipid	Sphingolipid Synthesis	100021874
	3010		Dihydroceramides	N-palmitoyl-sphinganine (d18:0/16:0)	LC/MS pos late	52604		HMDB11760	5283572	3.07	2.12		0.0949	0.0435	0.2458	0.0854		1.1893	0.9546	0.387	0.4495		100	100	100	100		Lipid	Dihydroceramides	100009028	5966-29-0
	3013			N-stearoyl-sphinganine (d18:0/18:0)*	LC/MS pos late	1759		HMDB0011761	5283573	2.34	2.12		0.3113	0.1062	0.3692	0.1126		0.7705	0.9277	0.3292	0.4377		100	100	100	100		Lipid	Dihydroceramides	922	2304-80-5
	3022		Ceramides	N-palmitoyl-sphingosine (d18:1/16:0)	LC/MS pos late	44877		HMDB0004949	5283564	2.04	1.59		0.0579	0.0309	0.2036	0.0752		1.1274	0.8104	0.5529	0.5092		100	100	100	100		Lipid	Ceramides	1518	24696-26-2
	3024			N-(2-hydroxypalmitoyl)-sphingosine (d18:1/16:0(2OH))	LC/MS pos late	57697			72715801	12.3	4.23		0.0051	0.0059	0.0321	0.0273		2.4761	0.9455	0.2013	0.2233		100	100	100	100		Lipid	Ceramides	100015642	34839-02-6
	3026			N-stearoyl-sphingosine (d18:1/18:0)*	LC/MS pos late	54979		HMDB0004950	5283565	1.71	1.38		0.0766	0.0376	0.2537	0.0869		0.9313	0.8739	0.5442	0.6355		100	100	100	100		Lipid	Ceramides	1547	104404-17-3
	3032			N-palmitoyl-sphingadienine (d18:2/16:0)*	LC/MS pos late	57416		HMDB0240686		1.43	1.22		0.3347	0.1113	0.8297	0.2052		0.9393	0.766	0.6561	0.6294		100	100	100	100		Lipid	Ceramides	100015609
	3033			N-stearoyl-sphingadienine (d18:2/18:0)*	LC/MS pos late	57417		HMDB0240362	132282053	1.39	1.49		0.1369	0.0576	0.0704	0.0413		0.9203	0.9897	0.66	0.6627		100	100	100	100		Lipid	Ceramides	100015632
	3034			N-behenoyl-sphingadienine (d18:2/22:0)*	LC/MS pos late	57372				0.84	1.13		0.538	0.1607	0.7949	0.1985		0.8943	0.9869	1.0684	0.8741		100	100	100	100		Lipid	Ceramides	100015624
	3044			N-palmitoyl-heptadecasphingosine (d17:1/16:0)*	LC/MS pos late	57430		HMDB0240685		2.05	1.6		0.32	0.1075	0.5364	0.1467		2.6799	1.7685	1.3068	1.1034		100	100	100	100		Lipid	Ceramides	100015731
	3048			ceramide (d18:1/14:0, d16:1/16:0)*	LC/MS pos late	57432		HMDB0011773 HMDB0240681		0.88	0.63		0.5135	0.1551	0.229	0.0814		1.2317	0.8687	1.4005	1.3834		100	100	100	100		Lipid	Ceramides	100015735
	3049			ceramide (d18:1/17:0, d17:1/18:0)*	LC/MS pos late	57434		HMDB0240678 HMDB0240683		1.76	1.9		0.1766	0.07	0.1359	0.0601		1.3416	1.4748	0.7616	0.7744		100	100	100	100		Lipid	Ceramides	100015737
	3052			ceramide (d16:1/24:1, d18:1/22:1)*	LC/MS pos late	57437				0.51	0.44		0.1505	0.0611	0.2784	0.0926		1.0152	0.8347	1.9941	1.9182		100	100	100	100		Lipid	Ceramides	100015727
	3053			ceramide (d18:2/24:1, d18:1/24:2)*	LC/MS pos late	57443		HMDB0240679 HMDB0240680		1.03	1.06		0.698	0.1964	0.6893	0.1781		1.0574	1.0063	1.03	0.9525		100	100	100	100		Lipid	Ceramides	100015744
	3058		Hexosylceramides (HCER)	glycosyl-N-palmitoyl-sphingosine (d18:1/16:0)	LC/MS pos late	53013				1.11	1.2		0.4326	0.136	0.1146	0.0543		1.4747	1.1388	1.3285	0.9512		100	100	100	100		Lipid	Hexosylceramides (HCER)	100009272
	3059			glycosyl-N-stearoyl-sphingosine (d18:1/18:0)	LC/MS pos late	52234				1.3	1.36		0.2994	0.1035	0.2614	0.0893		1.011	1.1248	0.7774	0.8297		100	100	100	100		Lipid	Hexosylceramides (HCER)	100001882
	3061			glycosyl-N-behenoyl-sphingosine (d18:1/22:0)*	LC/MS pos late	57371				0.69	1.11		0.2824	0.0991	0.9264	0.2233		0.7503	0.8368	1.0939	0.7559		100	100	100	100		Lipid	Hexosylceramides (HCER)	100015622
	3064			glycosyl-N-nervonoyl-sphingosine (d18:1/24:1)*	LC/MS pos late	57369		HMDB0010712 HMDB0004975	53480656;20057357	0.46	0.78		0.0418	0.0253	0.5512	0.1502		0.8742	1.0357	1.8951	1.3275		100	100	100	100		Lipid	Hexosylceramides (HCER)	100001878
	3065			glycosyl-N-(2-hydroxynervonoyl)-sphingosine (d18:1/24:1(2OH))*	LC/MS pos late	57444				0.95	1.31		0.6438	0.1863	0.6948	0.1793		1.5463	0.9813	1.6237	0.7472		83	100	100	100		Lipid	Hexosylceramides (HCER)	100015752
	3079			glycosyl ceramide (d18:1/20:0, d16:1/22:0)*	LC/MS pos late	57595				0.65	0.74		0.4645	0.1434	0.9386	0.2256		0.8349	0.9564	1.2906	1.2846		100	100	100	100		Lipid	Hexosylceramides (HCER)	100015882
	3083			glycosyl ceramide (d18:2/24:1, d18:1/24:2)*	LC/MS pos late	57453				1.18	2.13		0.5933	0.1746	0.1873	0.0719		1.1104	1.3186	0.9431	0.6201		100	100	100	100		Lipid	Hexosylceramides (HCER)	100015745
	3088		Lactosylceramides (LCER)	lactosyl-N-palmitoyl-sphingosine (d18:1/16:0)	LC/MS pos late	53010		HMDB0006750	53477895	0.31	1.33		0.2153	0.0803	0.8409	0.2071		2.2854	2.9107	7.4392	2.1828		100	100	100	100		Lipid	Lactosylceramides (LCER)	100009030	4201-62-1
	3089			lactosyl-N-stearoyl-sphingosine (d18:1/18:0)*	LC/MS pos late	54980		HMDB0011591	10260120	0.41	1.1		0.247	0.0885	0.3035	0.0977		0.9374	1.2975	2.2765	1.1808		50	75	83	75		Lipid	Lactosylceramides (LCER)	100010945
	3092			lactosyl-N-nervonoyl-sphingosine (d18:1/24:1)*	LC/MS pos late	57370		HMDB0004872		0.08	0.4		0.0083	0.008	0.0201	0.0227		1.0194	1.3623	12.2028	3.4424		50	75	100	100		Lipid	Lactosylceramides (LCER)	100015620
	3099		Dihydrosphingomyelins	myristoyl dihydrosphingomyelin (d18:0/14:0)*	LC/MS pos late	57365		HMDB0012085	44260138	1.63	1.89		0.7422	0.205	0.4591	0.1304		1.392	1.7239	0.8514	0.9119		100	100	100	100		Lipid	Dihydrosphingomyelins	100009038
	3100			palmitoyl dihydrosphingomyelin (d18:0/16:0)*	LC/MS pos late	52434		HMDB0010168	9939965	2.06	2.37		0.1937	0.0742	0.1497	0.0627		1.3357	1.4585	0.6499	0.6155		100	100	100	100		Lipid	Dihydrosphingomyelins	100008954
	3101			behenoyl dihydrosphingomyelin (d18:0/22:0)*	LC/MS pos late	57331		HMDB0012091	44260132	2.39	3.15		0.2336	0.0845	0.0026	0.0124		0.6569	0.8844	0.2754	0.2805		100	100	100	100		Lipid	Dihydrosphingomyelins	100009026
	3102			sphingomyelin (d18:0/18:0, d19:0/17:0)*	LC/MS pos late	57473		HMDB0012087	44260130	2.99	3.67		0.4026	0.1278	0.2147	0.078		1.8531	2.5826	0.6192	0.7037		100	100	100	100		Lipid	Dihydrosphingomyelins	100009027
	3103			sphingomyelin (d18:0/20:0, d16:0/22:0)*	LC/MS pos late	57476		HMDB0012090		2.56	3.22		0.3529	0.115	0.2184	0.0787		1.3037	1.7826	0.5089	0.5541		100	100	100	100		Lipid	Dihydrosphingomyelins	100015786
	3104		Sphingomyelins	palmitoyl sphingomyelin (d18:1/16:0)	LC/MS pos late	37506		HMDB0010169	9939941	0.81	0.8		0.2491	0.089	0.486	0.1359		1.0051	0.9406	1.2475	1.1711		100	100	100	100		Lipid	Sphingomyelins	100002107	6254-89-3
	3105			hydroxypalmitoyl sphingomyelin (d18:1/16:0(OH))**	LC/MS pos late	62851				3.9	2.51		0.0148	0.012	0.2874	0.0944		2.5853	1.8466	0.6626	0.7343		100	100	100	100		Lipid	Sphingomyelins	100021000
	3106			stearoyl sphingomyelin (d18:1/18:0)	LC/MS pos late	19503	C00550	HMDB0001348	6453725	0.46	0.46		0.0187	0.0139	0.1087	0.0519		0.8582	1.0177	1.8468	2.2187		100	100	100	100		Lipid	Sphingomyelins	1538	85187-10-6;85187-10-6
	3107			behenoyl sphingomyelin (d18:1/22:0)*	LC/MS pos late	48492		HMDB0012103	44260125	0.49	0.58		0.0109	0.0094	0.1512	0.0628		0.7022	0.7847	1.4318	1.3442		100	100	100	100		Lipid	Sphingomyelins	100006294
	3108			tricosanoyl sphingomyelin (d18:1/23:0)*	LC/MS pos late	52436		HMDB0012105		0.53	0.52		0.0291	0.0193	0.0771	0.0432		1.0281	0.9146	1.9424	1.7701		100	100	100	100		Lipid	Sphingomyelins	100008955
	3109			lignoceroyl sphingomyelin (d18:1/24:0)	LC/MS pos late	57330		HMDB0011697		0.6	0.74		0.045	0.0263	0.2402	0.0842		0.8115	0.9239	1.3561	1.2546		100	100	100	100		Lipid	Sphingomyelins	100006298	60037-60-7
	3112			sphingomyelin (d18:2/24:2)*	LC/MS pos late	57479		HMDB0240644		0.59	0.53		0.1868	0.0728	0.2144	0.078		1.0058	1.0878	1.7097	2.0551		83	75	100	100		Lipid	Sphingomyelins	100015789
	3114			sphingomyelin (d18:1/14:0, d16:1/16:0)*	LC/MS pos late	42463		HMDB0012097	11433862	0.48	0.4		0.0207	0.0148	0.0313	0.0273		1.4116	1.115	2.9466	2.7794		100	100	100	100		Lipid	Sphingomyelins	100004328
	3115			sphingomyelin (d18:2/14:0, d18:1/14:1)*	LC/MS pos late	47154		HMDB0240637 HMDB0240612		0.48	0.53		0.0533	0.0294	0.1685	0.0671		0.7647	0.8127	1.5836	1.5198		67	50	100	100		Lipid	Sphingomyelins	100005985
	3116			sphingomyelin (d17:1/16:0, d18:1/15:0, d16:1/17:0)*	LC/MS pos late	52433		HMDB0240608 HMDB0240617		1.04	0.87		0.7794	0.2113	0.5872	0.1574		1.7381	1.2553	1.6751	1.4431		100	100	100	100		Lipid	Sphingomyelins	100006314	121999-58-4
	3118			sphingomyelin (d18:2/16:0, d18:1/16:1)*	LC/MS pos late	42459		HMDB0240613 HMDB0240638		1.21	1.37		0.5652	0.1676	0.5554	0.1509		1.2893	1.2896	1.0679	0.9397		100	100	100	100		Lipid	Sphingomyelins	100004329
	3119			sphingomyelin (d18:1/17:0, d17:1/18:0, d19:1/16:0)	LC/MS pos late	52615		HMDB0240609 HMDB0240622 HMDB0240620	46891763	0.82	0.96		0.3493	0.1144	0.8097	0.2014		1.4288	1.6128	1.7488	1.685		100	100	100	100		Lipid	Sphingomyelins	100008920	121999-64-2
	3120			sphingomyelin (d18:1/18:1, d18:2/18:0)	LC/MS pos late	37529		HMDB0012101	6443882	0.32	0.34		0.0007	0.002	0.0148	0.0199		0.8189	0.9552	2.5311	2.8382		100	100	100	100		Lipid	Sphingomyelins	100002106	108392-10-5
	3121			sphingomyelin (d18:1/19:0, d19:1/18:0)*	LC/MS pos late	57475				0.78	0.81		0.4801	0.1471	0.8004	0.1996		0.9226	1.0199	1.1801	1.2642		100	100	100	100		Lipid	Sphingomyelins	100015787
	3122			sphingomyelin (d18:1/20:0, d16:1/22:0)*	LC/MS pos late	48490		HMDB0012102	44260124	0.44	0.48		0.0021	0.0034	0.0667	0.0394		0.8354	0.9257	1.8826	1.9282		100	100	100	100		Lipid	Sphingomyelins	100006290
	3123			sphingomyelin (d18:1/20:1, d18:2/20:0)*	LC/MS pos late	48491		HMDB0240610 HMDB0240632		0.23	0.26		0.0031	0.0042	0.008	0.0159		0.6833	0.919	3.0287	3.5958		67	100	100	100		Lipid	Sphingomyelins	100006292	222403-67-0
	3125			sphingomyelin (d18:1/21:0, d17:1/22:0, d16:1/23:0)*	LC/MS pos late	52495		HMDB0240621 HMDB0240611 HMDB0240619		0.55	0.51		0.0508	0.0286	0.0192	0.0222		1.0202	0.8123	1.8532	1.58		100	100	100	100		Lipid	Sphingomyelins	100009025
	3127			sphingomyelin (d18:1/22:1, d18:2/22:0, d16:1/24:1)*	LC/MS pos late	48493		HMDB0012104		0.34	0.34		0.0006	0.0018	0.0059	0.0157		0.8701	0.881	2.5262	2.5586		100	100	100	100		Lipid	Sphingomyelins	100006295
	3128			sphingomyelin (d18:1/22:2, d18:2/22:1, d16:1/24:2)*	LC/MS pos late	57477		HMDB0240672 HMDB0240670 HMDB0240669		0.26	0.21		0.004	0.0049	0.0115	0.0187		0.9917	0.986	3.7792	4.6218		83	100	100	100		Lipid	Sphingomyelins	100006296
	3129			sphingomyelin (d18:2/23:0, d18:1/23:1, d17:1/24:1)*	LC/MS pos late	52435		HMDB0240634 HMDB0011696 HMDB0240614	134757653	0.81	0.82		0.3116	0.1062	0.378	0.1145		1.019	0.9269	1.2639	1.1354		100	100	100	100		Lipid	Sphingomyelins	100008956
	3130			sphingomyelin (d18:1/24:1, d18:2/24:0)*	LC/MS pos late	47153		HMDB0012107	44260126	0.62	0.71		0.0539	0.0295	0.3976	0.1178		0.8457	0.9459	1.364	1.3373		100	100	100	100		Lipid	Sphingomyelins	100005986	94359-13-4
	3131			sphingomyelin (d18:2/24:1, d18:1/24:2)*	LC/MS pos late	52437		HMDB0240636 HMDB0240615	85336023	0.86	0.83		0.4375	0.1373	0.3631	0.1111		0.998	1.0083	1.1651	1.2152		100	100	100	100		Lipid	Sphingomyelins	100008957
	3135		Ceramide PEs	palmitoyl-sphingosine-phosphoethanolamine (d18:1/16:0)	LC/MS pos late	62984				0.88	1.08		0.4674	0.1441	0.7609	0.1924		1.6221	1.6958	1.8337	1.5642		100	100	100	100		Lipid	Ceramide PEs	100021162
	3160		Sphingosines	sphingosine	LC/MS pos late	17747	C00319	HMDB0000252	5280335	1.37	1.56		0.3135	0.1063	0.3809	0.1146		1.1644	0.9599	0.8504	0.6166		100	100	100	100		Lipid	Sphingosines	297	123-78-4
	3169			heptadecasphingosine (d17:1)	LC/MS pos late	57427			5283557	0.91	0.8		0.5328	0.1594	0.7065	0.1815		1.6513	1.1136	1.8091	1.3939		83	100	100	100		Lipid	Sphingosines	100015724	6918-48-5
	3170			eicosanoylsphingosine (d20:1)*	LC/MS pos late	57597				1.5	2.95		0.6969	0.1964	0.2404	0.0842		3.2668	3.3627	2.1832	1.1412		100	100	100	100		Lipid	Sphingosines	100015870
	3176		Mevalonate Metabolism	3-hydroxy-3-methylglutarate	LC/MS polar	531	C03761	HMDB0000355	1662;5459993	12.25	12.81		0.0054	0.0062	0.0222	0.0237		2.6926	2.766	0.2198	0.2159		100	100	100	100		Lipid	Mevalonate Metabolism	112	503-49-1
	3193		Sterol	cholesterol	LC/MS pos late	63	C00187	HMDB0000067	6432564;11025495;5997	1.76	2.35		0.0403	0.0248	0.0415	0.0309		1.0839	1.0292	0.6155	0.4377		100	100	100	100		Lipid	Sterol	266	57-88-5
	3194			cholesterol sulfate	LC/MS polar	35324	C18043	HMDB00653	65076	3.1	4.4		0.2112	0.0789	0.0427	0.0309		0.9903	1.3982	0.3195	0.318		100	100	100	100		Lipid	Sterol	100001606	2864-50-8
	3207			7-alpha-hydroxy-3-oxo-4-cholestenoate (7-Hoca)	LC/MS neg	36776	C17337	HMDB0012458	3081085	0.27	0.18		0.2188	0.0808	0.1828	0.0704		1.0652	0.9583	3.9805	5.2956		100	100	100	100		Lipid	Sterol	100001609	115538-85-7
	3220			4-cholesten-3-one	LC/MS pos late	38125	C00599	HMDB0000921	91477	0.37	0.38		0.2157	0.0803	0.2264	0.0809		1.0461	1.0086	2.8552	2.6557		100	100	100	100		Lipid	Sterol	100002227	601-57-0
	3298		Corticosteroids	corticosterone	LC/MS neg	5983	C02140	HMDB0001547	5753	6.52	7.15		0.023	0.0161	0.1566	0.0643		1.389	1.5219	0.213	0.213		100	100	0	0		Lipid	Corticosteroids	272	50-22-6
	3454		Primary Bile Acid Metabolism	cholate	LC/MS neg	22842	C00695	HMDB0000619	221493	11.23	15.05		0.0422	0.0254	0.089	0.0462		0.8849	1.1856	0.0788	0.0788		67	75	0	0		Lipid	Primary Bile Acid Metabolism	136	81-25-4
	3456			taurocholate	LC/MS neg	18497	C05122	HMDB0000036	46783527;6675	14.45	11.75		0.0022	0.0035	0.0355	0.0287		1.8419	1.4977	0.1275	0.1275		100	100	0	0		Lipid	Primary Bile Acid Metabolism	1648	145-42-6
	3464			beta-muricholate	LC/MS neg	31885	C17726	HMDB0000415	5283853	16.84	21.16		0.0068	0.0071	0.0583	0.0371		1.2986	1.6317	0.0771	0.0771		100	100	0	0		Lipid	Primary Bile Acid Metabolism	100001066	2393-59-1
	3467			tauro-beta-muricholate	LC/MS neg	33983		HMDB0000932	121596216;168408;21124703	12.32	10.24		0.0062	0.0067	0.0552	0.0356		1.84	1.5299	0.1494	0.1494		100	100	0	0		Lipid	Primary Bile Acid Metabolism	100001250	25696-60-0
	3480		Secondary Bile Acid Metabolism	deoxycholate	LC/MS neg	1114	C04483	HMDB0000626	222528;440355	4.37	3.28		0.0109	0.0094	0.1413	0.0615		1.198	1.2442	0.2741	0.3798		100	100	83	100		Lipid	Secondary Bile Acid Metabolism	302	83-44-3
	3490			taurodeoxycholate	LC/MS neg	12261	C05463	HMDB0000896	2733768	10.98	9.9		0.0021	0.0034	0.0282	0.0258		1.752	1.5786	0.1595	0.1595		100	100	17	25		Lipid	Secondary Bile Acid Metabolism	1668	207737-97-1
	3538			7-ketodeoxycholate	LC/MS neg	31904		HMDB0000391	188292	6.83	8.12		0.0082	0.008	0.0591	0.0371		1.2731	1.514	0.1864	0.1864		83	75	0	0		Lipid	Secondary Bile Acid Metabolism	100001063	911-40-0
	4115	Nucleotide	Purine Metabolism, (Hypo)Xanthine/Inosine containing	AICA ribonucleotide	LC/MS pos early	38325	C04677	HMDB0001517	65110	13.01	14.06		0.0099	0.009	0.0952	0.0483		2.7576	2.9793	0.2119	0.2119		100	100	0	0		Nucleotide	Purine Metabolism, (Hypo)Xanthine/Inosine containing	216	3031-94-5
	4121			hypoxanthine	LC/MS neg	3127	C00262	HMDB0000157	790;135398638	0.69	0.75		0.1772	0.0701	0.3001	0.0971		1.2377	1.0284	1.8054	1.3709		100	100	100	100		Nucleotide	Purine Metabolism, (Hypo)Xanthine/Inosine containing	171	68-94-0
	4122			xanthine	LC/MS neg	3147	C00385	HMDB0000292	1188	7.29	7.18		0.0015	0.0028	0.0107	0.0182		1.1931	1.1234	0.1636	0.1565		100	100	100	100		Nucleotide	Purine Metabolism, (Hypo)Xanthine/Inosine containing	1004	69-89-6
	4124			xanthosine	LC/MS neg	15136	C01762	HMDB0000299	64959	0.59	0.57		0.1407	0.0578	0.1397	0.0612		1.2091	1.0342	2.0595	1.8164		100	100	100	100		Nucleotide	Purine Metabolism, (Hypo)Xanthine/Inosine containing	100000299	146-80-5
	4127			N1-methylinosine	LC/MS pos early	48351		HMDB0002721	650095	0.74	0.82		0.1068	0.0472	0.1971	0.0737		1.0483	1.1509	1.4076	1.4017		83	100	100	100		Nucleotide	Purine Metabolism, (Hypo)Xanthine/Inosine containing	100001409	20245-33-4
	4128			2'-deoxyinosine	LC/MS neg	15076	C05512	HMDB0000071	135398593	1.36	2.04		0.3677	0.1186	0.2979	0.097		1.3608	1.0592	0.9981	0.5196		100	100	83	75		Nucleotide	Purine Metabolism, (Hypo)Xanthine/Inosine containing	100000135	890-38-0
	4132			urate	LC/MS neg	1604	C00366	HMDB0000289	1175	0.54	0.6		0.1045	0.0467	0.1503	0.0627		1.2369	1.2191	2.2767	2.0384		100	100	100	100		Nucleotide	Purine Metabolism, (Hypo)Xanthine/Inosine containing	1134	69-93-2;120K5305
	4134			allantoin	LC/MS polar	1107	C02350 C02348 C01551	HMDB0000462	204;439714;439713	123.08	132.93		1.043e-07	2.0192e-05	0.0001	0.0087		1.0462	1.09	0.0085	0.0082		100	100	67	75		Nucleotide	Purine Metabolism, (Hypo)Xanthine/Inosine containing	1002	97-59-6
	4140		Purine Metabolism, Adenine containing	adenosine 5'-monophosphate (AMP)	LC/MS pos early	32342	C00020	HMDB0000045	6083	4.68	11.1		0.0155	0.0123	0.03	0.0267		1.2364	1.1765	0.2641	0.106		100	100	100	100		Nucleotide	Purine Metabolism, Adenine containing	209	149022-20-8
	4141			adenosine 3'-monophosphate (3'-AMP)	LC/MS neg	35142	C01267	HMDB0003540	41211	7.49	10.19		0.0042	0.0051	0.0055	0.0157		1.5765	1.8656	0.2104	0.1831		100	100	67	75		Nucleotide	Purine Metabolism, Adenine containing	100001449	84-21-9
	4142			adenosine 2'-monophosphate (2'-AMP)	LC/MS neg	36815	C00946	HMDB0011617	94136	23.44	31.51		4.9601e-05	0.0006	0.0018	0.0119		1.5353	1.6543	0.0655	0.0525		100	100	67	75		Nucleotide	Purine Metabolism, Adenine containing	100001694	130-49-4
	4143			adenosine 3',5'-cyclic monophosphate (cAMP)	LC/MS neg	2831	C00575	HMDB0000058	6076	3.02	4.54		0.0136	0.0113	0.024	0.024		1.272	0.9617	0.4217	0.2119		100	100	100	100		Nucleotide	Purine Metabolism, Adenine containing	207	60-92-4
	4145			adenosine 3',5'-diphosphate	LC/MS neg	15691	C00054	HMDB0000061	159296	27.71	33.91		0.0013	0.0025	0.0126	0.0193		0.9116	1.1158	0.0329	0.0329		100	100	17	25		Nucleotide	Purine Metabolism, Adenine containing	1214	75431-54-8
	4147			adenosine	LC/MS pos early	555	C00212	HMDB0000050	60961	1.77	1.91		0.0858	0.0404	0.2682	0.0906		0.7978	0.7403	0.4509	0.3868		100	100	100	100		Nucleotide	Purine Metabolism, Adenine containing	798	58-61-7
	4148			adenine	LC/MS pos early	554	C00147	HMDB0000034	190	1.09	1.54		0.3183	0.1072	0.2099	0.0768		1.1126	1.0805	1.0218	0.6994		100	100	100	100		Nucleotide	Purine Metabolism, Adenine containing	880	73-24-5
	4154			N1-methyladenosine	LC/MS pos early	15650	C02494	HMDB0003331	27476	2.55	3.5		0.0204	0.0146	0.0168	0.021		1.2392	1.4189	0.486	0.4055		100	100	100	100		Nucleotide	Purine Metabolism, Adenine containing	1242	15763-06-1
	4165			N6-carbamoylthreonyladenosine	LC/MS neg	35157		HMDB0041623	161466	4.32	4.82		0.0024	0.0036	0.0425	0.0309		2.5674	2.1478	0.5941	0.4459		100	100	100	100		Nucleotide	Purine Metabolism, Adenine containing	100001415	24719-82-2
	4168			2'-deoxyadenosine 5'-monophosphate	LC/MS neg	46333	C00360	HMDB0000905	12599	19.55	18.74		6.9195e-05	0.0006	0.0029	0.0129		1.1473	1.0492	0.0587	0.056		100	100	33	25		Nucleotide	Purine Metabolism, Adenine containing	100000485	653-63-4
	4175			N6-succinyladenosine	LC/MS neg	48130		HMDB0000912	165243	6.77	12.92		0.0035	0.0044	0.031	0.0273		1.534	1.5242	0.2267	0.118		100	100	100	100		Nucleotide	Purine Metabolism, Adenine containing	100001664	4542-23-8
	4177		Purine Metabolism, Guanine containing	guanosine 5'-diphosphate (GDP)	LC/MS neg	2848	C00035	HMDB0001201	135398619	5.87	19.78		0.0046	0.0054	0.0126	0.0193		1.1263	1.2522	0.1918	0.0633		100	100	50	50		Nucleotide	Purine Metabolism, Guanine containing	346	43139-22-6
	4178			guanosine 5'-monophosphate (5'-GMP)	LC/MS pos early	2849	C00144	HMDB0001397	6804	7.42	17.79		0.0096	0.0088	0.0141	0.0199		1.1408	1.0655	0.1537	0.0599		100	100	100	100		Nucleotide	Purine Metabolism, Guanine containing	347	5550-12-09
	4184			guanine	LC/MS pos early	32352	C00242	HMDB0000132	135398634	0.02	0.03		9.9118e-06	0.0002	0.0149	0.0199		1.2023	1.3993	52.8463	40.9812		100	100	100	100		Nucleotide	Purine Metabolism, Guanine containing	172	73-40-5
	4187			7-methylguanine	LC/MS pos early	35114	C02242	HMDB0000897	135398679	0.82	1.04		0.4714	0.1449	0.5788	0.1558		1.0643	1.1814	1.2946	1.1406		100	100	100	100		Nucleotide	Purine Metabolism, Guanine containing	100001456	578-76-7
	4193			N2,N2-dimethylguanosine	LC/MS pos early	35137		HMDB0004824	135501639	0.47	0.57		0.0528	0.0294	0.2697	0.0906		1.2609	1.2231	2.7068	2.1391		100	100	100	100		Nucleotide	Purine Metabolism, Guanine containing	100001412	2140-67-2
	4201			2'-deoxyguanosine	LC/MS neg	1411	C00330	HMDB0000085	135398592	1.17	1.71		0.5497	0.1635	0.4853	0.1359		1.1542	0.888	0.9839	0.5196		100	100	83	75		Nucleotide	Purine Metabolism, Guanine containing	348	961-07-9
	4206		Pyrimidine Metabolism, Orotate containing	N-carbamoylaspartate	LC/MS polar	1594	C00438	HMDB0000828	93072	15.55	17.99		5.3949e-05	0.0006	0.0049	0.0157		1.9499	1.6121	0.1254	0.0896		100	100	17	0		Nucleotide	Pyrimidine Metabolism, Orotate containing	1108	923-37-5
	4208			orotate	LC/MS polar	1505	C00295	HMDB0000226	967	18.08	26.34		7.3124e-05	0.0006	0.0059	0.0157		1.8997	1.4696	0.1051	0.0558		100	100	100	100		Nucleotide	Pyrimidine Metabolism, Orotate containing	445	50887-69-9
	4210			orotidine	LC/MS polar	35172		HMDB0000788	92751	9.11	14.75		0.0017	0.003	0.0472	0.0326		2.1709	2.0202	0.2383	0.137		100	100	83	75		Nucleotide	Pyrimidine Metabolism, Orotate containing	100001416	314-50-1
	4213		Pyrimidine Metabolism, Uracil containing	uridine 5'-triphosphate (UTP)	LC/MS neg	33448	C00075	HMDB0000285	6133	2.96	4.05		0.0545	0.0298	0.2524	0.0868		1.2053	1.397	0.4071	0.3447		100	100	67	75		Nucleotide	Pyrimidine Metabolism, Uracil containing	871	19817-92-6
	4214			uridine 5'-diphosphate (UDP)	LC/MS neg	5345	C00015	HMDB0000295	6031	6.81	16.85		0.0061	0.0067	0.0249	0.0241		1.4022	1.5336	0.2058	0.091		100	100	67	75		Nucleotide	Pyrimidine Metabolism, Uracil containing	870	21931-53-3
	4219			uridine-2',3'-cyclic monophosphate	LC/MS neg	37137	C02355	HMDB0011640	439715	0.21	0.27		0.0099	0.009	0.0391	0.0303		0.7141	0.8084	3.4237	2.9412		100	100	100	100		Nucleotide	Pyrimidine Metabolism, Uracil containing	75	40632-52-8
	4220			uridine	LC/MS neg	606	C00299	HMDB0000296	6029	0.66	0.69		0.2102	0.0788	0.4946	0.1379		1.5568	1.2293	2.3609	1.7724		100	100	100	100		Nucleotide	Pyrimidine Metabolism, Uracil containing	535	58-96-8
	4221			uracil	LC/MS polar	605	C00106	HMDB0000300	1174	1.11	1.19		0.835	0.223	0.7509	0.1904		1.3442	1.0214	1.2126	0.8583		100	100	100	100		Nucleotide	Pyrimidine Metabolism, Uracil containing	825	66-22-8
	4224			2'-O-methyluridine	LC/MS neg	57655		HMDB0240328	102212	0.99	0.67		0.6204	0.1809	0.2694	0.0906		1.2542	0.6256	1.2644	0.9269		67	50	100	100		Nucleotide	Pyrimidine Metabolism, Uracil containing	100010896	2140-76-3
	4225			5-methyluridine (ribothymidine)	LC/MS neg	35136		HMDB0000884	445408	2.63	3.45		0.0945	0.0435	0.1384	0.061		1.7803	1.4103	0.6768	0.4089		100	100	100	100		Nucleotide	Pyrimidine Metabolism, Uracil containing	100001446	1463-10-1
	4236			2'-deoxyuridine	LC/MS neg	52602	C00526	HMDB0000012	13712	2.04	2.78		0.0398	0.0247	0.0273	0.0254		0.9682	0.8325	0.4751	0.3		100	100	67	75		Nucleotide	Pyrimidine Metabolism, Uracil containing	536	951-78-0
	4239			3-ureidopropionate	LC/MS pos early	3155	C02642	HMDB0000026	111	23.57	22.68		3.4632e-07	3.3523e-05	0.0034	0.0132		1.3813	1.5059	0.0586	0.0664		100	100	100	100		Nucleotide	Pyrimidine Metabolism, Uracil containing	1053	462-88-4
	4240			beta-alanine	LC/MS pos early	55	C00099	HMDB0000056	239	1.07	1.61		0.7334	0.2037	0.84	0.2071		0.6786	0.7505	0.6315	0.4667		83	75	100	100		Nucleotide	Pyrimidine Metabolism, Uracil containing	244	56-41-7;107-95-9
	4245			3-(3-amino-3-carboxypropyl)uridine*	LC/MS neg	62924			171198	3.04	4.7		0.0132	0.011	0.0159	0.0207		1.3631	1.0984	0.4479	0.2337		100	100	100	100		Nucleotide	Pyrimidine Metabolism, Uracil containing	100001426	52745-94-5
	4246		Pyrimidine Metabolism, Cytidine containing	cytidine triphosphate	LC/MS neg	2844	C00063	HMDB0000082	6176	6.03	7.18		0.0523	0.0292	0.1767	0.069		0.6697	0.8957	0.111	0.1248		67	75	17	25		Nucleotide	Pyrimidine Metabolism, Cytidine containing	281	36051-68-0
	4247			cytidine diphosphate	LC/MS neg	2841	C00112	HMDB0001546	6132	9.65	14.76		0.0006	0.002	0.0427	0.0309		1.5385	1.8777	0.1594	0.1272		100	100	33	25		Nucleotide	Pyrimidine Metabolism, Cytidine containing	280	34393-59-4
	4248			cytidine 5'-monophosphate (5'-CMP)	LC/MS pos early	2372	C00055	HMDB0000095	6131	8.09	18.68		0.0017	0.003	0.0071	0.0157		1.2179	1.1563	0.1505	0.0619		100	100	100	100		Nucleotide	Pyrimidine Metabolism, Cytidine containing	282	63-37-6
	4251			cytidine 2',3'-cyclic monophosphate	LC/MS neg	37465	C02354	HMDB0011691	23421172	0.23	0.37		0.0368	0.0233	0.27	0.0906		0.6822	0.873	3.008	2.3302		100	100	100	100		Nucleotide	Pyrimidine Metabolism, Cytidine containing	73	15718-51-1
	4252			cytidine	LC/MS pos early	514	C00475	HMDB0000089	6175	7.23	4.28		0.0007	0.002	0.0922	0.0473		1.5481	1.0187	0.2141	0.2381		100	100	100	100		Nucleotide	Pyrimidine Metabolism, Cytidine containing	827	65-46-3
	4253			cytosine	LC/MS pos early	573	C00380	HMDB0000630	597	2.44	2.85		0.02	0.0145	0.0075	0.0158		1.3082	1.4064	0.5366	0.4932		100	100	100	100		Nucleotide	Pyrimidine Metabolism, Cytidine containing	881	71-30-7
	4256			5-methylcytidine	LC/MS pos early	22119		HMDB0000982	92918	4.49	3.77		0.0054	0.0062	0.0592	0.0371		1.2267	1.0291	0.2732	0.2732		100	100	0	0		Nucleotide	Pyrimidine Metabolism, Cytidine containing	100000763	2140-61-6
	4257			N4-acetylcytidine	LC/MS pos early	35130		HMDB0005923	107461	7.21	8.72		0.0001	0.0008	0.0056	0.0157		1.0607	1.1988	0.1472	0.1375		100	100	33	25		Nucleotide	Pyrimidine Metabolism, Cytidine containing	100001413	3768-18-1
	4263			2'-deoxycytidine	LC/MS pos early	15949	C00881	HMDB0000014	13711	6.58	3.07		0.0289	0.0192	0.4137	0.1212		1.5102	0.9119	0.2296	0.2966		100	100	67	75		Nucleotide	Pyrimidine Metabolism, Cytidine containing	100000125	951-77-9
	4265			2'-O-methylcytidine	LC/MS pos early	57554			150971	1.6	2.18		0.1299	0.0554	0.0732	0.0422		1.2055	1.0312	0.755	0.4741		100	100	83	75		Nucleotide	Pyrimidine Metabolism, Cytidine containing	100010895	2140-72-9
	4271		Pyrimidine Metabolism, Thymine containing	thymidine 5'-monophosphate	LC/MS neg	12023	C00364	HMDB0001227	9700	11.31	10.71		0.0002	0.001	0.0085	0.0159		1.3137	1.1013	0.1162	0.1028		100	100	17	0		Nucleotide	Pyrimidine Metabolism, Thymine containing	1248	33430-62-5
	4278			thymine	LC/MS neg	604	C00178	HMDB0000262	1135	7.35	9.37		0.0013	0.0027	0.022	0.0237		1.0701	0.8437	0.1455	0.09		100	100	50	25		Nucleotide	Pyrimidine Metabolism, Thymine containing	882	65-71-4
	4284			3-aminoisobutyrate	LC/MS pos early	1566	C05145	HMDB0002166	64956	0.92	1.05		0.8241	0.2214	0.68	0.1764		2.2267	1.4215	2.4185	1.3553		100	100	100	100		Nucleotide	Pyrimidine Metabolism, Thymine containing	1114	10569-72-9;214139-20-5
	4285		Purine and Pyrimidine Metabolism	methylphosphate	LC/MS pos early	37070		HMDB61711	13130	2.76	2.21		0.0092	0.0086	0.1253	0.0573		0.9572	0.8871	0.3462	0.4008		100	100	100	100		Nucleotide	Purine and Pyrimidine Metabolism	100001805	7023-27-0
	4286		Dinucleotide	(3'-5')-adenylylcytidine	LC/MS neg	52753			10875494	0.34	0.54		0.2473	0.0885	0.3518	0.1089		0.9562	1.0716	2.8016	1.9663		83	75	83	75		Nucleotide	Dinucleotide	100009062	4833-63-0
	4288			(3'-5')-adenylyluridine	LC/MS neg	52740			145459093	0.31	0.49		0.2277	0.0828	0.3457	0.1078		1.3487	1.6494	4.367	3.3994		100	100	100	100		Nucleotide	Dinucleotide	100009060	3051-84-1
	4289			(3'-5')-adenylyladenosine*	LC/MS neg	62396			94231	0.27	0.61		0.2958	0.1028	0.4053	0.1195		1.097	1.286	4.0695	2.0931		100	100	83	75		Nucleotide	Dinucleotide	100020723
	4293			(3'-5')-cytidylyluridine*	LC/MS neg	62399			145459097	0.13	0.17		0.0029	0.0042	0.0132	0.0197		1.1557	1.5517	8.9544	9.3092		67	75	100	100		Nucleotide	Dinucleotide	100020728
	4296			(3'-5')-guanylyluridine	LC/MS neg	52743			145459101	0.16	0.31		0.0592	0.0312	0.1015	0.0499		1.0816	1.3721	6.9681	4.4541		33	50	100	100		Nucleotide	Dinucleotide	100009056	4785-07-03
	4299			(3'-5')-uridylyluridine	LC/MS neg	52741			145459105	0.17	0.41		0.1794	0.0706	0.376	0.1141		1.1176	1.3165	6.6579	3.1972		83	75	67	50		Nucleotide	Dinucleotide	100009058	2415-43-2
	4305	Cofactors and Vitamins	Nicotinate and Nicotinamide Metabolism	nicotinamide	LC/MS pos early	594	C00153	HMDB0001406	936	2.09	2.53		0.0056	0.0063	0.025	0.0241		1.0205	0.9249	0.488	0.3659		100	100	100	100		Cofactors and Vitamins	Nicotinate and Nicotinamide Metabolism	432	98-92-0
	4307			nicotinamide ribonucleotide (NMN)	LC/MS pos early	22152	C00455	HMDB0000229	14180	0.47	0.37		0.6202	0.1809	0.3375	0.1057		1.2444	1.1619	2.6727	3.132		100	100	83	100		Cofactors and Vitamins	Nicotinate and Nicotinamide Metabolism	1312	1094-61-7
	4308			nicotinamide riboside	LC/MS pos early	33013	C03150	HMDB0000855	439924	0.43	0.36		0.4414	0.1381	0.1603	0.065		1.0412	1.16	2.4425	3.2623		100	100	100	100		Cofactors and Vitamins	Nicotinate and Nicotinamide Metabolism	100001310	1341-23-7
	4309			nicotinamide adenine dinucleotide (NAD+)	LC/MS neg	5278	C00003		5892	1	2.23		0.1806	0.0709	0.2712	0.0907		1.1217	1.2322	1.1267	0.5528		100	100	100	100		Cofactors and Vitamins	Nicotinate and Nicotinamide Metabolism	1310	53-84-9
	4310			nicotinamide adenine dinucleotide reduced (NADH)	LC/MS neg	31475	C00004	HMDB0001487	439153	2.03	2.93		0.2399	0.0863	0.4306	0.1245		0.9381	1.1392	0.4627	0.389		83	75	33	25		Cofactors and Vitamins	Nicotinate and Nicotinamide Metabolism	428	58-68-4;606-68-8
	4317			1-methylnicotinamide	LC/MS pos early	27665	C02918	HMDB0000699	457	0.6	0.46		0.1611	0.065	0.1172	0.055		1.0668	0.8764	1.7814	1.9059		100	100	100	100		Cofactors and Vitamins	Nicotinate and Nicotinamide Metabolism	55	1005-24-9
	4323			trigonelline (N'-methylnicotinate)	LC/MS pos early	32401	C01004	HMDB0000875	5570	2.65	2.55		0.0164	0.0127	0.0802	0.0442		0.861	0.8586	0.3249	0.3371		100	100	100	100		Cofactors and Vitamins	Nicotinate and Nicotinamide Metabolism	100001092	535-83-1
	4325			N1-Methyl-2-pyridone-5-carboxamide	LC/MS neg	40469	C05842	HMDB0004193	69698	0.63	0.6		0.0826	0.0396	0.1603	0.065		0.8826	0.9016	1.3909	1.494		100	100	100	100		Cofactors and Vitamins	Nicotinate and Nicotinamide Metabolism	100001468	701-44-0
	4326			N1-Methyl-4-pyridone-3-carboxamide	LC/MS pos early	57584	C05843	HMDB0004194	440810	0.93	0.92		0.6184	0.1808	0.4621	0.1305		0.8817	0.9122	0.9433	0.9954		83	75	100	100		Cofactors and Vitamins	Nicotinate and Nicotinamide Metabolism	100001469	769-49-3
	4327			adenosine 5'-diphosphoribose (ADP-ribose)	LC/MS pos early	558	C00301	HMDB0001178	192	1.23	1.42		0.2928	0.1019	0.5367	0.1467		0.9307	0.9491	0.7556	0.6679		83	75	50	50		Cofactors and Vitamins	Nicotinate and Nicotinamide Metabolism	215	68414-18-6
	4333		Riboflavin Metabolism	riboflavin (Vitamin B2)	LC/MS neg	1827	C00255	HMDB0000244	493570	1.82	2.26		0.0464	0.027	0.1574	0.0645		0.9566	0.941	0.5257	0.417		100	100	83	75		Cofactors and Vitamins	Riboflavin Metabolism	500	83-88-5
	4334			flavin adenine dinucleotide (FAD)	LC/MS neg	2134	C00016	HMDB0001248	643975	5.12	7.69		0.0023	0.0035	0.0064	0.0157		0.9232	0.853	0.1804	0.1109		100	100	100	100		Cofactors and Vitamins	Riboflavin Metabolism	327	146-14-5;84366-81-4
	4335			flavin mononucleotide (FMN)	LC/MS neg	15797	C00061	HMDB0001520	643976	3.53	4.31		6.0132e-05	0.0006	0.0022	0.0119		0.8705	0.8546	0.2468	0.1983		100	100	33	25		Cofactors and Vitamins	Riboflavin Metabolism	100000251	130-40-5
	4337		Pantothenate and CoA Metabolism	pantothenate	LC/MS pos early	1508	C00864	HMDB0000210	6613	6.27	14.43		0.0008	0.002	0.002	0.0119		0.9518	0.9206	0.1518	0.0638		100	100	100	100		Cofactors and Vitamins	Pantothenate and CoA Metabolism	1024	137-08-6
	4340			phosphopantetheine	LC/MS neg	15504	C01134	HMDB0001416	987	6.85	12.38		0.0011	0.0024	0.0192	0.0222		0.9915	1.2343	0.1447	0.0997		100	100	67	75		Cofactors and Vitamins	Pantothenate and CoA Metabolism	100000328	NA
	4341			3'-dephosphocoenzyme A	LC/MS neg	18289	C00882	HMDB0001373	444485	7.7	14.56		0.0265	0.018	0.1619	0.0652		2.2928	2.3166	0.2977	0.1591		100	100	33	25		Cofactors and Vitamins	Pantothenate and CoA Metabolism	100000138	3633-59-8
	4348		Ascorbate and Aldarate Metabolism	ascorbate (Vitamin C)	LC/MS pos early	32354	C00072 D00018	HMDB0000044	54670067	3.16	5.82		0.0655	0.0333	0.1454	0.0619		1.5806	1.2063	0.5	0.2071		100	100	100	100		Cofactors and Vitamins	Ascorbate and Aldarate Metabolism	233	134-03-2
	4349			ascorbic acid 2-sulfate	LC/MS polar	63590		HMDB0060649	54676864	1.3	0.76		0.9329	0.2421	0.2706	0.0907		0.9398	0.5936	0.725	0.7827		67	50	83	100		Cofactors and Vitamins	Ascorbate and Aldarate Metabolism	100009329
	4350			ascorbic acid 3-sulfate*	LC/MS polar	63687			11425365	7.02	8.86		0.0411	0.0252	0.0836	0.0453		0.7858	1.0703	0.112	0.1208		83	75	17	25		Cofactors and Vitamins	Ascorbate and Aldarate Metabolism	100020409
	4352			dehydroascorbate	LC/MS polar	1659	C05422	HMDB0001264	440667	2.63	3.22		0.0083	0.008	0.0467	0.0326		1.1683	1.193	0.4435	0.3706		100	100	100	100		Cofactors and Vitamins	Ascorbate and Aldarate Metabolism	301	490-83-5
	4353			2-O-methylascorbic acid	LC/MS polar	63990		HMDB0240294	54726398	2.5	3.27		0.0615	0.032	0.1194	0.0557		1.7438	1.0166	0.698	0.3113		100	100	100	100		Cofactors and Vitamins	Ascorbate and Aldarate Metabolism	100003258	17860-87-6
	4354			threonate	LC/MS polar	27738	C01620	HMDB0000943 HMDB0062620	5460407;151152	2.33	2.65		0.0435	0.0258	0.1337	0.0596		1.6948	1.2256	0.7281	0.4618		100	100	100	100		Cofactors and Vitamins	Ascorbate and Aldarate Metabolism	100001022	70753-61-6
	4357			oxalate (ethanedioate)	LC/MS neg	20694	C00209	HMDB0002329	971	0.24	0.3		0.007	0.0072	0.0843	0.0453		0.78	0.9157	3.2593	3.0259		100	100	100	100		Cofactors and Vitamins	Ascorbate and Aldarate Metabolism	100000841	144-62-7
	4358			gulonate*	LC/MS polar	46957	C00800	HMDB0003290	152304	3.05	3.67		0.0505	0.0285	0.0853	0.0456		2.0873	2.4379	0.6843	0.6646		100	100	83	100		Cofactors and Vitamins	Ascorbate and Aldarate Metabolism	100001586	20246-53-1
	4361		Tocopherol Metabolism	alpha-tocopherol	LC/MS pos late	1561	C02477	HMDB0001893	86472	0.09	0.08		0.0001	0.0008	0.0068	0.0157		1.4259	1.4836	15.9887	17.8984		100	100	100	100		Cofactors and Vitamins	Tocopherol Metabolism	1105	59-02-9;10191-41-0
	4383			gamma-tocopherol/beta-tocopherol	LC/MS pos late	52473	C14152 C02483	HMDB0006335 HMDB0001492		0.02	0.01		3.2404e-06	0.0001	0.0067	0.0157		1.9561	1.9019	119.215	136.745		100	100	100	100		Cofactors and Vitamins	Tocopherol Metabolism	100008998
	4390		Folate Metabolism	5-methyltetrahydrofolate (5MeTHF)	LC/MS neg	18330	C00440	HMDB0001396	3729	11.43	20.14		0.001	0.0022	0.0164	0.0209		2.4562	1.8089	0.2149	0.0898		100	100	17	0		Cofactors and Vitamins	Folate Metabolism	1244	68703-91-3;68792-52-9
	4391		Tetrahydrobiopterin Metabolism	biopterin	LC/MS neg	12358	C06313	HMDB0000468	445040	3.66	4.02		0.0102	0.0091	0.042	0.0309		1.2403	1.3651	0.3385	0.3398		100	100	33	25		Cofactors and Vitamins	Tetrahydrobiopterin Metabolism	1548	22150-76-1
	4408		Hemoglobin and Porphyrin Metabolism	heme	LC/MS pos late	41754	C00032	HMDB0003178	26945	0.93	1.56		0.3501	0.1144	0.9962	0.2366		1.2942	1.7244	1.3888	1.1028		100	100	100	100		Cofactors and Vitamins	Hemoglobin and Porphyrin Metabolism	100001386	14875-96-8
	4409			bilirubin (Z,Z)	LC/MS pos late	43807	C00486	HMDB0000054	5280352	0.52	0.38		0.1384	0.0577	0.1956	0.0735		1.0156	0.9254	1.9719	2.4076		100	100	100	100		Cofactors and Vitamins	Hemoglobin and Porphyrin Metabolism	1090	635-65-4
	4410			bilirubin (E,E)*	LC/MS pos late	32586		HMDB0240584	129320511	0.14	0.09		0.0033	0.0043	0.0332	0.0277		0.802	0.6858	5.9258	7.7689		83	75	100	100		Cofactors and Vitamins	Hemoglobin and Porphyrin Metabolism	100001950
	4412			biliverdin	LC/MS pos late	2137	C00500	HMDB0001008	5280353	1.25	1.72		0.9294	0.2418	0.8267	0.205		1.2917	1.3553	1.0332	0.7857		100	100	100	100		Cofactors and Vitamins	Hemoglobin and Porphyrin Metabolism	250	55482-27-4;55482-27-4
	4421		Thiamine Metabolism	thiamin (Vitamin B1)	LC/MS pos early	5341	DG00125 C00378 D08580	HMDB0000235	1130	17.15	21.08		2.4587e-05	0.0004	0.0089	0.016		1.9091	1.8064	0.1113	0.0857		100	100	83	75		Cofactors and Vitamins	Thiamine Metabolism	873	59-43-8
	4430		Vitamin A Metabolism	retinol (Vitamin A)	LC/MS pos late	1806	C00473	HMDB0000305	445354	0.32	0.35		0.0129	0.0108	0.096	0.0484		0.9143	1.0103	2.8329	2.8726		100	100	100	100		Cofactors and Vitamins	Vitamin A Metabolism	498	68-26-8
	4448		Vitamin B6 Metabolism	pyridoxamine	LC/MS pos early	2150	C00534	HMDB0001431	1052	3.08	2		0.0143	0.0117	0.2079	0.0763		1.7604	1.1683	0.5716	0.5852		100	100	67	50		Cofactors and Vitamins	Vitamin B6 Metabolism	568	58052-48-5
	4449			pyridoxamine phosphate	LC/MS pos early	3138	C00647	HMDB0001555	1053	4.37	2.83		0.0007	0.002	0.0017	0.0119		1.2483	0.8123	0.2855	0.2873		100	100	33	25		Cofactors and Vitamins	Vitamin B6 Metabolism	493	529-96-4
	4463	Xenobiotics	Benzoate Metabolism	hippurate	LC/MS neg	15753	C01586	HMDB0000714	464	1.18	1.35		0.3136	0.1063	0.1345	0.0597		1.1622	0.9864	0.9836	0.7299		100	100	100	100		Xenobiotics	Benzoate Metabolism	100000014	495-69-2
	4477			benzoate	LC/MS neg	15778	C00180	HMDB0001870	243	0.51	0.48		0.0549	0.03	0.0644	0.0388		0.9576	0.8685	1.8658	1.8262		100	100	100	100		Xenobiotics	Benzoate Metabolism	100000008	65-85-0
	4499			catechol sulfate	LC/MS neg	35320		HMDB0059724	3083879	2.04	1.23		0.1092	0.0482	0.2688	0.0906		1.2794	0.9291	0.6269	0.7544		100	100	100	100		Xenobiotics	Benzoate Metabolism	100001605	4918-96-1
	4502			guaiacol sulfate	LC/MS neg	46111		HMDB0060013	22473	2.31	1.35		0.1673	0.0668	0.2362	0.0834		2.4424	1.5226	1.0575	1.1308		100	100	100	100		Xenobiotics	Benzoate Metabolism	100004208
	4506			4-methylcatechol sulfate	LC/MS neg	46146		HMDB0240459	54104170	0.43	0.43		0.3475	0.114	0.4143	0.1212		1.7036	2.0467	3.9473	4.8102		67	50	83	75		Xenobiotics	Benzoate Metabolism	100004111
	4524			4-ethylphenylsulfate	LC/MS neg	36099	C13637	HMDB0062551	20822574	6.17	8.05		0.2041	0.0772	0.2451	0.0853		1.6319	2.3422	0.2644	0.2911		50	75	17	25		Xenobiotics	Benzoate Metabolism	100001756	123-07-9
	4526			4-vinylphenol sulfate	LC/MS neg	36098	C05627	HMDB0062775	6426766	1.25	0.3		0.9836	0.2522	0.391	0.1164		1.6249	0.4371	1.297	1.4464		33	25	33	25		Xenobiotics	Benzoate Metabolism	100001755	2628-17-3
	4542			3-methoxycatechol sulfate (1)	LC/MS neg	48763			129892430	0.33	0.54		0.0907	0.0422	0.4324	0.1248		0.602	0.6139	1.8178	1.1423		50	50	67	50		Xenobiotics	Benzoate Metabolism	100006375
	4553			p-cresol sulfate	LC/MS neg	36103		HMDB0011635	4615423	0.67	0.76		0.2208	0.0814	0.2858	0.0941		2.518	3.6271	3.7739	4.7502		100	100	100	100		Xenobiotics	Benzoate Metabolism	100001315	3233-57-7
	4691		Food Component/Plant	genistein	LC/MS neg	32448	C06563	HMDB0003217	5280961	6.64	8.19		0.0018	0.0032	0.0168	0.021		0.9558	1.1781	0.1439	0.1439		100	100	0	0		Xenobiotics	Food Component/Plant	100001221	446-72-0
	4773			2,3-dihydroxyisovalerate	LC/MS polar	38276	C04039	HMDB0012141	677	0.93	1.51		0.7232	0.202	0.4752	0.1335		0.9335	1.1321	1.0047	0.749		67	75	67	50		Xenobiotics	Food Component/Plant	100002417	1756-18-9
	4786			3-formylindole	LC/MS pos early	62863	C08493	HMDB29737	10256	2.11	2.83		0.0286	0.0191	0.0142	0.0199		1.2057	1.4463	0.5705	0.5107		100	100	100	100		Xenobiotics	Food Component/Plant	100020219	487-89-8
	4806			gluconate	LC/MS polar	587	C00257	HMDB0000625	3085666;10690	0.75	1.46		0.973	0.2502	0.8668	0.2129		4.7173	2.6115	6.3273	1.7869		100	100	100	100		Xenobiotics	Food Component/Plant	338	527-07-1
	4829			beta-guanidinopropanoate	LC/MS pos early	35101	C03065	HMDB0013222	67701	3.87	2.14		0.0184	0.0138	0.0718	0.0417		1.9236	1.0653	0.497	0.497		100	100	0	0		Xenobiotics	Food Component/Plant	100001411	353-09-3
	4872			daidzein	LC/MS neg	32453	C10208	HMDB0003312	5281708	5.65	5.78		0.0083	0.008	0.0636	0.0386		0.8368	0.8553	0.148	0.148		83	75	0	0		Xenobiotics	Food Component/Plant	100001219	486-66-8
	4875			genistein sulfate*	LC/MS neg	62061				25.15	31.61		0.0001	0.0008	0.0012	0.0119		1.2447	1.5647	0.0495	0.0495		100	100	0	0		Xenobiotics	Food Component/Plant	100020207
	4892			equol glucuronide	LC/MS neg	41948			46781484	3.66	4.06		0.0033	0.0043	0.0234	0.0239		0.827	0.9182	0.226	0.226		100	100	0	0		Xenobiotics	Food Component/Plant	100003895
	4893			equol sulfate	LC/MS neg	40478				4.2	4.45		0.0014	0.0027	0.017	0.021		0.8246	0.8721	0.1961	0.1961		100	100	0	0		Xenobiotics	Food Component/Plant	100003429
	4894			ergothioneine	LC/MS pos early	37459	C05570	HMDB0003045	5351619	1.3	2.81		0.3819	0.123	0.0232	0.0239		1.2182	1.3214	0.9356	0.4696		100	100	100	100		Xenobiotics	Food Component/Plant	100002154	58511-63-0
	4896			erythritol	LC/MS polar	20699	C00503	HMDB0002994	222285	1.95	1.79		0.0455	0.0265	0.2796	0.0926		1.2755	1.0104	0.6535	0.5651		100	100	100	100		Xenobiotics	Food Component/Plant	100000846	149-32-6
	4932			histidine betaine (hercynine)*	LC/MS pos early	62278		HMDB0029422	3083620	0.88	2.13		0.9586	0.2469	0.0801	0.0442		0.5461	0.6974	0.6179	0.3279		50	75	67	50		Xenobiotics	Food Component/Plant	100004059	534-30-5
	4934			homostachydrine*	LC/MS pos early	33009	C08283	HMDB0033433	441447	85.24	89.23		0.0004	0.0014	0.0055	0.0157		1.0826	1.1867	0.0127	0.0133		100	100	100	100		Xenobiotics	Food Component/Plant	100001550	1195-94-4
	4960			mannonate*	LC/MS polar	62864			3246006	4.32	2.45		0.0203	0.0146	0.0373	0.0293		1.732	0.7964	0.4007	0.3244		100	100	83	100		Xenobiotics	Food Component/Plant	100003695	642-99-9
	5065			stachydrine	LC/MS pos early	34384	C10172	HMDB0004827	115244	1.9	3.39		0.4276	0.1346	0.1095	0.0522		1.0844	1.1491	0.5716	0.339		100	100	100	100		Xenobiotics	Food Component/Plant	100001296	4136-37-2
	5092			methyl glucopyranoside (alpha + beta)	LC/MS pos early	46144		HMDB0029965	445238;3036743;2108	11.57	13.09		0.0002	0.0008	0.0079	0.0159		1.0677	1.1885	0.0923	0.0908		100	100	100	100		Xenobiotics	Food Component/Plant	100005864
	5119			pyrraline	LC/MS neg	48428	C21013	HMDB0033143	14274616	8.01	9.31		0.0078	0.0078	0.0105	0.0181		1.1288	1.3132	0.141	0.141		100	100	17	0		Xenobiotics	Food Component/Plant	100001767	74509-14-1
	5122			daidzein sulfate (2)	LC/MS neg	48728			12114465	12.2	12.94		0.0009	0.0021	0.0014	0.0119		1.254	1.3305	0.1028	0.1028		100	100	0	0		Xenobiotics	Food Component/Plant	100006363
	5208			tartronate (hydroxymalonate)	LC/MS neg	20693	C02287	HMDB0035227	45	0.45	0.62		0.063	0.0325	0.0192	0.0222		0.9424	0.9504	2.0894	1.5402		67	75	100	100		Xenobiotics	Food Component/Plant	100000840	80-69-3
	5226			ethyl beta-glucopyranoside	LC/MS neg	64131		HMDB0029968	121667	1.93	1.89		0.2373	0.0857	0.3823	0.1148		0.8463	1.0215	0.4382	0.5413		100	100	67	75		Xenobiotics	Food Component/Plant	100020377
	5252			2-aminophenol sulfate	LC/MS neg	43266		HMDB0061116	181670	7.39	6.23		0.0003	0.0012	0.0209	0.0231		1.4702	1.0466	0.1989	0.1681		100	100	50	25		Xenobiotics	Food Component/Plant	100004322
	5961		Drug - Topical Agents	salicylate	LC/MS polar	1515	C00805	HMDB0001895	338	0.91	0.91		0.6436	0.1863	0.5884	0.1575		0.8822	0.9665	0.9718	1.0627		100	100	100	100		Xenobiotics	Drug - Topical Agents	501	69-72-7
	5963			2,6-dihydroxybenzoic acid	LC/MS polar	63042		HMDB0013676	9338	4.36	4.81		0.0076	0.0076	0.0403	0.0309		0.9959	1.2079	0.2285	0.2511		100	100	100	100		Xenobiotics	Drug - Topical Agents	100020837	303-07-1
	5990		Drug - Other	S-carboxymethyl-L-cysteine	LC/MS pos early	47897	C03727	HMDB0029415	193653	4.02	4.96		0.0245	0.0171	0.1026	0.0501		1.5809	1.506	0.3937	0.3034		83	75	50	50		Xenobiotics	Drug - Other	100002324	638-23-3
	6088		Chemical	sulfate*	LC/MS neg	46960	C00059	HMDB01448	5152822	3.74	4.05		0.0008	0.0021	0.0074	0.0158		1.2863	1.5168	0.3438	0.3744		100	100	100	100		Xenobiotics	Chemical	100002528	14808-79-8
	6146			bicine	LC/MS pos early	20708		HMDB0011727	8761	0.52	0.4		0.1399	0.0578	0.1491	0.0625		1.137	1.0195	2.1864	2.5313		100	100	100	100		Xenobiotics	Chemical	100000854	150-25-4
	6154			dimethyl sulfone	LC/MS pos early	43424	C11142	HMDB0004983	6213	14.09	1.89		0.1304	0.0555	0.1488	0.0625		11.413	1.4173	0.8101	0.7486		100	100	83	75		Xenobiotics	Chemical	100004284	67-71-0
	6179			2,4-di-tert-butylphenol	LC/MS neg	64328				3.28	8.28		0.1501	0.061	0.0734	0.0422		2.1521	2.9731	0.6568	0.3592		100	100	100	100		Xenobiotics	Chemical	100021918	96-76-4
	6192			perfluorooctanesulfonate (PFOS)	LC/MS polar	57564	C18142	HMDB0059586	74483	1.47	0.93		0.6558	0.1887	0.8202	0.2037		1.1098	0.8971	0.7553	0.9649		67	75	83	75		Xenobiotics	Chemical	100010955	1763-23-1
	6206			triethanolamine	LC/MS pos early	22202	C06771	HMDB0032538	7618	0.36	0.3		0.0034	0.0043	0.0275	0.0254		0.8935	0.8075	2.4714	2.6641		100	100	100	100		Xenobiotics	Chemical	100000989	102-71-6
	6220			1,2,3-benzenetriol sulfate (2)	LC/MS neg	48762		HMDB0060018 HMDB0060016	54110629;92013662	0.53	0.69		0.9524	0.2462	0.7928	0.1983		0.9056	0.96	1.7079	1.3983		100	100	67	50		Xenobiotics	Chemical	100006374
	6223			3-hydroxypyridine sulfate	LC/MS neg	48448				0.18	0.18		0.1484	0.0605	0.5359	0.1467		0.672	0.9095	3.7814	5.0513		100	100	100	100		Xenobiotics	Chemical	100006098	1955-23-3
	6241			thioproline	LC/MS pos early	53231		HMDB0062164	93176	3.17	4.55		0.0178	0.0136	0.0423	0.0309		1.0454	0.9176	0.3296	0.2015		100	100	100	100		Xenobiotics	Chemical	100009232	34592-47-4
	6454	Partially Characterized Molecules	Partially Characterized Molecules	glutamine_degradant*	LC/MS pos early	46225				0.18	0.12		0.0025	0.0037	0.0224	0.0238		1.1291	0.8114	6.4252	7.0378		100	100	100	100		Partially Characterized Molecules	Partially Characterized Molecules	100001540	2353-44-8
		N/A	N/A	X-10445	LC/MS pos early	47680				1.23	1.39		0.4026	0.1278	0.2365	0.0834		1.2404	0.9457	1.0085	0.682		100	100	100	100		N/A	N/A
				X-11580	LC/MS neg	47479				2.44	2.61		0.083	0.0397	0.0522	0.0344		1.2085	1.2572	0.496	0.4821		100	100	83	100		N/A	N/A
				X-11615	LC/MS neg	32932				0.55	0.64		0.1317	0.0559	0.3691	0.1126		0.9847	1.227	1.7747	1.9232		100	100	100	100		N/A	N/A
				X-11787	LC/MS pos early	33132				9.48	8.91		1.81e-05	0.0003	0.0039	0.0146		1.2483	1.0789	0.1317	0.1211		100	100	100	100		N/A	N/A
				X-11795	LC/MS pos early	33140				1.33	1.41		0.3459	0.1137	0.5702	0.1541		1.4379	1.2514	1.0842	0.8902		100	100	100	100		N/A	N/A
				X-12100	LC/MS pos early	47687				0.93	1.22		0.5284	0.1583	0.9106	0.2219		1.0666	1.1919	1.1478	0.9763		100	100	100	100		N/A	N/A
				X-12411	LC/MS neg	46616				3.44	4.15		0.0532	0.0294	0.19	0.0724		1.1772	1.2463	0.342	0.3004		83	75	83	75		N/A	N/A
				X-12462	LC/MS pos early	46620				1.39	1.12		0.3054	0.105	0.7298	0.1864		1.5345	1.3969	1.1057	1.2513		100	100	100	100		N/A	N/A
				X-12798	LC/MS pos early	46624				3.73	6.87		0.1138	0.0496	0.0064	0.0157		0.9016	0.7948	0.2418	0.1157		100	100	100	100		N/A	N/A
				X-13007	LC/MS neg	47203				5.31	5.22		0.0323	0.021	0.1512	0.0628		1.5068	1.6981	0.284	0.3252		83	75	50	50		N/A	N/A
				X-13553	LC/MS neg	47959				0.81	0.52		0.6522	0.1879	0.4246	0.1234		1.4077	0.7831	1.738	1.5163		67	75	67	75		N/A	N/A
				X-13846	LC/MS neg	47978				4.94	6.72		0.0348	0.0223	0.0366	0.0288		0.707	0.9618	0.1432	0.1432		83	100	0	0		N/A	N/A
				X-14056	LC/MS pos early	46632				3.92	2.52		0.0104	0.0092	0.1207	0.0561		1.8578	1.1452	0.4741	0.4537		100	100	100	100		N/A	N/A
				X-15161	LC/MS pos early	47620				4.62	3.75		0.0748	0.0371	0.237	0.0834		3.0427	2.4471	0.6582	0.653		100	100	100	100		N/A	N/A
				X-15220	LC/MS neg	46658				1.89	2.68		0.0483	0.0278	0.0835	0.0453		1.4241	1.4938	0.7536	0.5576		100	100	100	100		N/A	N/A
				X-15520	LC/MS neg	47523				20.57	21.68		0.0199	0.0145	0.0579	0.0371		2.3186	3.0651	0.1127	0.1414		83	75	33	25		N/A	N/A
				X-16964	LC/MS neg	46685				4.34	5.33		0.0042	0.0051	0.0364	0.0288		1.7248	1.5314	0.3977	0.2875		100	100	100	100		N/A	N/A
				X-17010	LC/MS neg	47993				1.84	1.85		0.4452	0.1388	0.6075	0.1621		1.5472	1.5928	0.8396	0.8602		100	100	100	100		N/A	N/A
				X-18345	LC/MS neg	47342				2.39	1.56		0.0686	0.0344	0.1725	0.0681		0.9108	0.5872	0.3805	0.377		83	75	33	25		N/A	N/A
				X-21310	LC/MS neg	46354				16.14	21.52		0.0004	0.0014	0.0145	0.0199		1.2876	1.6421	0.0798	0.0763		100	100	50	50		N/A	N/A
				X-21353	LC/MS neg	46398				7.87	10.89		0.0194	0.0142	0.0414	0.0309		0.9083	1.0912	0.1154	0.1002		100	100	83	75		N/A	N/A
				X-21740	LC/MS neg	46909				7.64	11.67		0.0008	0.002	0.0072	0.0158		1.6641	1.5298	0.2177	0.1311		100	100	100	100		N/A	N/A	0
				X-21788	LC/MS neg	46964				1.88	3.2		0.0444	0.0261	0.032	0.0273		0.9251	0.941	0.4917	0.294		100	100	100	100		N/A	N/A
				X-21796	LC/MS neg	46972				1.48	2.49		0.7726	0.2101	0.9424	0.2262		2.1826	2.7333	1.4789	1.0979		100	100	100	100		N/A	N/A
				X-21928	LC/MS polar	47168				4.19	4.67		0.0152	0.0121	0.008	0.0159		1.304	0.877	0.311	0.1879		100	100	100	100		N/A	N/A
				X-22162	LC/MS pos early	47417				3.2	3.18		0.2164	0.0804	0.4436	0.127		1.0319	0.991	0.3228	0.3118		83	75	83	75		N/A	N/A
				X-22767	LC/MS neg	48072				2.1	2.73		0.1908	0.0736	0.3856	0.1154		0.977	1.1295	0.4655	0.413		100	100	67	75		N/A	N/A
				X-22770	LC/MS neg	48075				2.54	3.05		0.2105	0.0788	0.3471	0.1078		1.939	2.5477	0.7623	0.8356		100	100	100	100		N/A	N/A	0
				X-22771	LC/MS neg	48076				4.39	5.75		0.003	0.0042	0.0362	0.0288		1.8496	1.6119	0.4217	0.2801		100	100	100	100		N/A	N/A
				X-22772	LC/MS neg	48077				0.76	0.79		0.4026	0.1278	0.6695	0.1747		0.8179	0.8875	1.0726	1.121		100	100	100	100		N/A	N/A
				X-22776	LC/MS neg	48081				0.72	0.78		0.7559	0.2067	0.9783	0.2333		1.265	1.5444	1.769	1.988		100	100	100	100		N/A	N/A
				X-22810	LC/MS neg	48127				1.51	1.87		0.573	0.1694	0.3792	0.1145		1.521	1.7914	1.0058	0.9591		83	75	100	100		N/A	N/A	0
				X-23587	LC/MS pos early	49463				7.35	11.57		0.0032	0.0042	0.0066	0.0157		1.5404	2.0296	0.2097	0.1754		100	100	33	0		N/A	N/A
				X-23593	LC/MS pos early	49469				2.78	8.89		0.0164	0.0127	0.0013	0.0119		1.0217	0.9212	0.3671	0.1036		100	100	100	100		N/A	N/A
				X-23782	LC/MS pos late	49681				1.26	1.65		0.3404	0.1125	0.2602	0.089		1.081	1.2186	0.8587	0.737		100	100	100	100		N/A	N/A
				X-24035	LC/MS pos late	52064				1.45	1.22		0.5842	0.1721	0.7037	0.181		1.2549	1.0199	0.8637	0.836		83	75	100	100		N/A	N/A
				X-24241	LC/MS pos early	52280				0.39	2.38		0.8779	0.2328	0.2182	0.0787		1.0437	0.9871	2.6441	0.4149		67	75	50	25		N/A	N/A
				X-24257	LC/MS neg	52311				1.24	1.02		0.4417	0.1381	0.9082	0.2216		1.1451	0.9738	0.9205	0.9582		100	100	100	100		N/A	N/A
				X-24425	LC/MS pos early	52655				0.13	0.22		0.0843	0.0401	0.16	0.065		0.6868	0.8858	5.263	4.0128		100	100	83	100		N/A	N/A
				X-24728	LC/MS pos early	53157				14.21	14.26		0.0003	0.0012	0.0426	0.0309		1.3398	1.1666	0.0943	0.0818		100	100	83	100		N/A	N/A
				X-25109	LC/MS pos early	61682				3.17	7.19		0.0622	0.0322	0.1728	0.0681		2.6452	2.3048	0.8351	0.3207		100	100	100	100		N/A	N/A
				X-25244	LC/MS pos early	62451				3.54	3.65		0.0098	0.009	0.1059	0.0513		0.9104	0.724	0.2572	0.1982		100	100	67	50		N/A	N/A
				X-25271	LC/MS pos early	62500				0.21	0.14		0.5025	0.1527	0.5043	0.1402		1.1073	1.0154	5.2077	7.3105		100	100	67	50		N/A	N/A
				X-25422	LC/MS pos early	62719				4.95	3.61		0.1124	0.0491	0.272	0.0908		4.7368	3.0994	0.9575	0.8593		100	100	100	100		N/A	N/A	0
				X-25936	LC/MS pos early	63840				1.21	1.69		0.3864	0.1239	0.3157	0.1011		1.5393	1.5929	1.2686	0.9398		100	100	100	100		N/A	N/A
