# Supplementary material for: Oxidative phosphorylation is a metabolic vulnerability of endocrine therapy and palbociclib resistant metastatic breast cancers
Source: Nat Commun. 2023 Jul 14;14:4221. doi: 10.1038/s41467-023-40022-5 (PMC10349040; doi:10.1038/s41467-023-40022-5)
Supplement: Supplementary file 6 — Supplementary Data 2 [file 41467_2023_40022_MOESM6_ESM.xlsx]

## Sheet: data2
											Fold of Change								Statistical Values															Means					% Filled Values
											HBCx-124_IACS	HBCx-137-IACS	HBCx-137-CTRL	HBCx-137-IACS	Model	Treatment	Interaction		HBCx-124_IACS		HBCx-137-IACS		HBCx-137-CTRL		HBCx-137-IACS		Model		Treatment		Interaction			HBCx-124_CONTROL_MASS	HBCx-124_IACS_MASS	HBCx-137_CONTROL_MASS	HBCx-137_IACS_MASS		HBCx-124_CONTROL	HBCx-124_IACS	HBCx-137_CONTROL	HBCx-137_IACS		Super Pathway	Sub Pathway	Chemical ID	CAS
																			HBCx-124-CTRL		HBCx-137-CTRL		HBCx-124-CTRL		HBCx-124-IACS
	Pathway Sort Order	Super Pathway	Sub Pathway	Biochemical Name	Platform	Comp ID	KEGG	HMDB	PUBCHEM	X	HBCx-124-CTRL	HBCx-137-CTRL	HBCx-124-CTRL	HBCx-124-IACS				X	p-value	q-value	p-value	q-value	p-value	q-value	p-value	q-value	p-value	q-value	p-value	q-value	p-value	q-value	X					X					X
	1	Amino Acid	Glycine, Serine and Threonine Metabolism	glycine	LC/MS pos early	58	C00037	HMDB0000123	750		0.97	1.1	0.51	0.58					0.6992	0.6315	0.2467	0.5788	1.0564e-07	2.0807e-07	1.7791e-06	2.1284e-06	2.3445e-09	2.7791e-09	0.6112	0.704	0.287	0.5559		1.6017	1.5554	0.8196	0.9001		100	100	100	100		Amino Acid	Glycine, Serine and Threonine Metabolism	340	56-40-6
	2			N-acetylglycine	LC/MS pos early	27710		HMDB0000532	10972		1.39	1.04	0.68	0.5					0.0375	0.1344	0.7399	0.8854	0.0458	0.0188	0.0006	0.0003	0.0003	0.0001	0.0756	0.2189	0.1695	0.4645		1.6339	2.2771	1.1077	1.1466		100	100	100	100		Amino Acid	Glycine, Serine and Threonine Metabolism	100001006	543-24-8
	5			sarcosine	LC/MS pos early	1516	C00213	HMDB0000271	1088		1.23	1.5	0.38	0.46					0.4957	0.5418	0.236	0.5665	0.0005	0.0003	0.0013	0.0007	2.0673e-05	1.0326e-05	0.1969	0.391	0.758	0.759		2.3098	2.8321	0.875	1.313		100	100	100	100		Amino Acid	Glycine, Serine and Threonine Metabolism	1023	107-97-1
	6			dimethylglycine	LC/MS pos early	5086	C03626	HMDB0000092	673		0.38	0.76	0.88	1.74					1.4973e-05	0.0003	0.0601	0.2804	0.7077	0.1877	0.0012	0.0007	0.0254	0.0068	2.1753e-05	0.0004	0.0081	0.0895		1.5213	0.584	1.343	1.0158		100	100	100	100		Amino Acid	Glycine, Serine and Threonine Metabolism	806	1118-68-9
	7			betaine	LC/MS pos early	3141	C00719	HMDB0000043	247		1.01	1.06	0.18	0.19					0.8841	0.6859	0.2721	0.597	0	6e-15	0	9e-15	0	0	0.3941	0.5676	0.521	0.6853		3.857	3.8841	0.7027	0.7445		100	100	100	100		Amino Acid	Glycine, Serine and Threonine Metabolism	799	107-43-7
	8			betaine aldehyde	LC/MS pos early	15499	C00576	HMDB0001252	249		1.5	1.37	1.17	1.07					0.0214	0.095	0.1521	0.4359	0.1617	0.0548	0.803	0.1796	0.2416	0.0512	0.0102	0.0552	0.405	0.6227		1.007	1.514	1.1796	1.6136		100	100	100	100		Amino Acid	Glycine, Serine and Threonine Metabolism	1219	7758-31-8
	10			serine	LC/MS pos early	1648	C00065	HMDB0000187	5951		1.14	1.11	0.6	0.58					0.1669	0.3224	0.2225	0.5504	9.0847e-06	1.011e-05	4.9686e-06	5.4104e-06	5.6861e-08	5.0176e-08	0.0714	0.2131	0.8346	0.7833		1.8074	2.0578	1.0827	1.1998		100	100	100	100		Amino Acid	Glycine, Serine and Threonine Metabolism	503	56-45-1
	11			N-acetylserine	LC/MS pos early	37076		HMDB0002931	65249		1	1.29	0.88	1.14					0.8923	0.688	0.0014	0.024	0.0747	0.0287	0.0799	0.0273	0.9799	0.1712	0.0249	0.1053	0.0163	0.1422		1.3214	1.3187	1.1627	1.5002		100	100	100	100		Amino Acid	Glycine, Serine and Threonine Metabolism	100001851	97-14-3
	17			threonine	LC/MS pos early	1284	C00188	HMDB0000167	6288		1.02	1.18	0.56	0.65					0.7541	0.6462	0.043	0.2344	9.9552e-07	1.4387e-06	3.2504e-05	2.78e-05	4.4182e-08	3.9874e-08	0.1058	0.2691	0.2335	0.5282		1.7986	1.8264	1.0045	1.1847		100	100	100	100		Amino Acid	Glycine, Serine and Threonine Metabolism	564	72-19-5
	18			N-acetylthreonine	LC/MS neg	33939		HMDB0062557	152204		0.82	1.13	0.7	0.97					0.0526	0.1663	0.1783	0.4881	0.0016	0.001	0.8425	0.1871	0.0128	0.0037	0.5637	0.6891	0.0234	0.1829		1.5403	1.2612	1.0848	1.2255		100	100	100	100		Amino Acid	Glycine, Serine and Threonine Metabolism	100001274	17093-74-2
	29		Alanine and Aspartate Metabolism	alanine	LC/MS pos early	1126	C00041	HMDB0000161	5950		1.49	1.35	0.77	0.7					1.298e-05	0.0003	0.0001	0.0044	0.0009	0.0006	3.0543e-05	2.6354e-05	2.8025e-06	1.7121e-06	4.6142e-07	1.8407e-05	0.2809	0.5536		1.2218	1.8264	0.9419	1.2756		100	100	100	100		Amino Acid	Alanine and Aspartate Metabolism	811	56-41-7
	31			N-acetylalanine	LC/MS polar	1585	C02847	HMDB0000766	88064		0.94	1.22	0.9	1.17					0.2759	0.429	0.0022	0.0331	0.0778	0.0297	0.0145	0.0061	0.5622	0.1075	0.1326	0.3073	0.0046	0.062		1.2189	1.1405	1.0955	1.3346		100	100	100	100		Amino Acid	Alanine and Aspartate Metabolism	1110	97-69-8
	33			N,N-dimethylalanine	LC/MS pos early	63151			5488191		0.87	1.7	0.66	1.3					0.8737	0.6828	0.0378	0.2171	0.1922	0.0637	0.354	0.0927	0.7785	0.1413	0.1807	0.3752	0.1203	0.3904		1.1454	0.9929	0.7556	1.2881		100	100	100	100		Amino Acid	Alanine and Aspartate Metabolism	100020371	2812-31-9
	36			aspartate	LC/MS pos early	443	C00049	HMDB0000191	5960		0.39	0.56	0.31	0.45					2.396e-06	9.7109e-05	0.0002	0.0056	5.4882e-08	1.2094e-07	7.0197e-06	7.2428e-06	3.2258e-09	3.6862e-09	1.896e-07	9.3779e-06	0.0789	0.3253		3.6264	1.4018	1.1246	0.6247		100	100	100	100		Amino Acid	Alanine and Aspartate Metabolism	234	56-84-8
	37			N-acetylaspartate (NAA)	LC/MS polar	22185	C01042	HMDB0000812	65065		0.87	0.93	0.29	0.31					0.0892	0.2289	0.3328	0.6376	9.51e-13	1.3226e-11	2.4e-12	2.4628e-11	4e-15	3.3e-14	0.0611	0.1913	0.5202	0.6853		3.0458	2.6602	0.8754	0.8169		100	100	100	100		Amino Acid	Alanine and Aspartate Metabolism	100000787	997-55-7;997-55-7
	40			asparagine	LC/MS pos early	512	C00152	HMDB0000168	6267		0.89	1.04	0.56	0.65					0.1231	0.2781	0.6137	0.8222	8.3416e-08	1.719e-07	4.6382e-06	5.1101e-06	3.3682e-09	3.8214e-09	0.4073	0.5774	0.1407	0.4299		1.896	1.683	1.0589	1.0964		100	100	100	100		Amino Acid	Alanine and Aspartate Metabolism	917	70-47-3
	42			N-acetylasparagine	LC/MS pos early	33942		HMDB0006028	99715		1.16	1.3	0.1	0.11					0.2225	0.3876	0.0982	0.3524	3.569e-11	1.8053e-10	5.3631e-11	2.7522e-10	1.24e-13	4.9e-13	0.0492	0.1691	0.8111	0.778		6.3137	7.3543	0.6379	0.8308		100	100	100	100		Amino Acid	Alanine and Aspartate Metabolism	100001257	4033-40-3
	43			hydroxyasparagine**	LC/MS pos early	62060	C20631	HMDB32332	15991574		1.16	1.19	0.68	0.7					0.2016	0.3668	0.0643	0.292	0.0008	0.0006	0.0024	0.0012	4.5855e-05	2.1111e-05	0.0331	0.13	0.7305	0.759		1.6719	1.941	1.1423	1.3563		100	100	100	100		Amino Acid	Alanine and Aspartate Metabolism	100020205
	46		Glutamate Metabolism	glutamate	LC/MS pos early	57	C00025 C00217	HMDB0000148	33032		0.97	0.83	1.23	1.06					0.5174	0.5527	0.0004	0.0099	0.0002	0.0001	0.2295	0.0663	0.0005	0.0002	0.0031	0.0214	0.0255	0.1899		1.1774	1.1403	1.4465	1.2061		100	100	100	100		Amino Acid	Glutamate Metabolism	561	56-86-0
	47			glutamine	LC/MS pos early	53	C00064	HMDB0000641	5961		1.1	0.82	0.88	0.66					0.4659	0.5263	0.0551	0.2673	0.3091	0.0957	0.0014	0.0007	0.0031	0.001	0.4159	0.582	0.0691	0.3109		1.5526	1.7114	1.3731	1.1213		100	100	100	100		Amino Acid	Glutamate Metabolism	563	56-85-9
	49			N-acetylglutamate	LC/MS polar	15720	C00624	HMDB0001138	70914		1.12	1.28	0.95	1.09					0.2974	0.4423	0.0264	0.1755	0.6469	0.1745	0.4811	0.1192	0.8596	0.1534	0.0261	0.1095	0.413	0.6297		1.1096	1.2438	1.057	1.3504		100	100	100	100		Amino Acid	Glutamate Metabolism	100000282	5817-08-03
	50			N-acetylglutamine	LC/MS pos early	33943	C02716	HMDB0006029	182230		1.48	1.19	0.45	0.36					0.002	0.0158	0.0718	0.3128	1.7161e-07	3.1828e-07	7.0954e-09	1.667e-08	1.4175e-10	2.3701e-10	0.0009	0.0086	0.1851	0.475		1.9043	2.8245	0.8502	1.0134		100	100	100	100		Amino Acid	Glutamate Metabolism	100001253	2490-97-3
	53			4-hydroxyglutamate	LC/MS pos early	40499	C03079	HMDB0001344	439902		0.77	1.12	0.27	0.39					0.4266	0.5107	0.6014	0.8182	6.9086e-06	8.0083e-06	0.0001	8.7227e-05	3.1121e-07	2.2885e-07	0.8113	0.7943	0.3501	0.5896		2.185	1.6783	0.5837	0.6533		100	100	100	100		Amino Acid	Glutamate Metabolism	100002544	2485-33-8
	55			gamma-carboxyglutamate	LC/MS polar	38754		HMDB0041900	40772		1.49	1.09	1.86	1.36					0.0439	0.1493	0.5445	0.7899	0.0045	0.0025	0.1336	0.0413	0.0031	0.001	0.0588	0.1882	0.2517	0.5359		0.9494	1.4182	1.7699	1.9294		100	100	100	100		Amino Acid	Glutamate Metabolism	100002679	56271-99-9
	56			glutamate, gamma-methyl ester	LC/MS pos early	33487		HMDB0061715	68662		1.08	0.95	1.01	0.89					0.3369	0.4642	0.6882	0.8562	0.6266	0.1703	0.3675	0.0954	0.7649	0.1396	0.6555	0.7304	0.3289	0.5781		1.3637	1.4777	1.3798	1.3084		100	100	100	100		Amino Acid	Glutamate Metabolism	100001103	1499-55-4;1499-55-4
	57			N-acetyl-aspartyl-glutamate (NAAG)	LC/MS pos early	35665	C12270	HMDB0001067	188803		0.68	0.79	0.29	0.33					0.0053	0.0323	0.0394	0.2234	1.9313e-09	6.3211e-09	1.1409e-08	2.4999e-08	1.6884e-11	3.5758e-11	0.0012	0.0103	0.4112	0.6283		3.252	2.225	0.9336	0.7341		100	100	100	100		Amino Acid	Glutamate Metabolism	100001612	3106-85-2
	58			beta-citrylglutamate	LC/MS neg	54923	C20775		189741		0.53	0.93	2.42	4.25					7.9661e-05	0.0011	0.5095	0.7595	3.3122e-07	5.5606e-07	2.6544e-10	9.7663e-10	2.6453e-11	5.2522e-11	0.0005	0.0058	0.0041	0.0588		1.538	0.8181	3.7277	3.4761		100	100	100	100		Amino Acid	Glutamate Metabolism	100003271	73590-26-8
	60			carboxyethyl-GABA	LC/MS pos early	40007		HMDB0002201	2572		1.72	2.76	0.3	0.48					0.1911	0.35	0.1025	0.355	0.0243	0.0108	0.0381	0.0145	0.0038	0.0012	0.0442	0.1597	0.8775	0.7918		2.7299	4.7071	0.8157	2.2477		100	100	83	100		Amino Acid	Glutamate Metabolism	100003260	4386-03-02
	61			N-methyl-GABA	LC/MS pos early	39577	C15987		70703		0.67	0.92	0.18	0.25					0.1645	0.3204	0.6008	0.8182	1.0688e-07	2.0865e-07	6.4288e-07	8.7059e-07	1.3699e-09	1.7e-09	0.1701	0.3641	0.4862	0.6736		2.7928	1.8668	0.5152	0.4717		100	100	100	100		Amino Acid	Glutamate Metabolism	100003152	1119-48-8
	72		Histidine Metabolism	histidine	LC/MS neg	59	C00135	HMDB0000177	6274		0.89	1.22	0.59	0.8					0.1544	0.3122	0.0163	0.1316	1.797e-06	2.4093e-06	0.0108	0.0047	1.8561e-06	1.184e-06	0.4998	0.6497	0.0099	0.1017		1.6	1.4227	0.9403	1.1442		100	100	100	100		Amino Acid	Histidine Metabolism	355	5934-29-2
	73			1-methylhistidine	LC/MS neg	30460	C01152	HMDB0000001	92105		0.59	1.33	0.57	1.29					0.0025	0.0184	0.0419	0.2317	0.0011	0.0007	0.0772	0.0266	0.173	0.0385	0.2795	0.4858	0.0007	0.0226		2.163	1.2713	1.2327	1.6434		100	100	100	100		Amino Acid	Histidine Metabolism	100001051	332-80-9
	74			3-methylhistidine	LC/MS pos early	15677	C01152	HMDB0000479	64969		0.72	1.22	0.66	1.12					0.0258	0.1088	0.1209	0.381	0.0069	0.0037	0.3118	0.085	0.1728	0.0385	0.4953	0.6495	0.0097	0.1017		1.8663	1.3414	1.2369	1.5068		100	100	100	100		Amino Acid	Histidine Metabolism	100000042	368-16-1
	75			N-acetylhistidine	LC/MS pos early	33946	C02997	HMDB0032055	75619		0.91	1.25	1.1	1.52					0.5649	0.5813	0.4082	0.7024	0.6537	0.1753	0.0769	0.0266	0.1164	0.0269	0.8918	0.8125	0.3287	0.5781		0.9957	0.9017	1.0995	1.3702		100	100	100	100		Amino Acid	Histidine Metabolism	100001293	39145-52-3
	78			N-acetyl-1-methylhistidine*	LC/MS pos early	43255		HMDB0240340	53859791		1.19	0.77	1.3	0.85					0.5896	0.592	0.4955	0.7528	0.4777	0.137	0.615	0.1447	0.8818	0.1567	0.9501	0.827	0.3933	0.6162		0.5403	0.6409	0.7044	0.5429		60	60	50	50		Amino Acid	Histidine Metabolism	100004299
	80			trans-urocanate	LC/MS pos early	607	C00785	HMDB0000301	736715		0.5	2.51	0.06	0.28					0.6371	0.6142	0.0549	0.2673	0.0002	0.0002	0.0397	0.015	0.0001	5.0777e-05	0.3169	0.5156	0.0992	0.3657		5.8757	2.9491	0.3281	0.8246		100	100	100	100		Amino Acid	Histidine Metabolism	537	104-98-3
	81			cis-urocanate	LC/MS neg	40410		HMDB0034174	1549103		0.63	2.76	0.08	0.36					0.8117	0.6613	0.0358	0.2103	0.0006	0.0004	0.096	0.0314	0.0005	0.0002	0.1935	0.3892	0.1049	0.3684		4.9678	3.1144	0.4017	1.1091		100	100	100	100		Amino Acid	Histidine Metabolism	100003425	7699-35-6
	82			imidazole propionate	LC/MS pos early	40730		HMDB0002271	70630		1.18	2.23	1.06	2					0.567	0.5813	0.0183	0.1415	0.9369	0.2335	0.0674	0.0236	0.169	0.0378	0.0427	0.1549	0.2036	0.494		0.7984	0.9419	0.8446	1.882		100	100	100	100		Amino Acid	Histidine Metabolism	100003434	1074-59-5
	83			formiminoglutamate	LC/MS pos early	43493	C00439	HMDB0000854	439233		0.93	0.8	0.84	0.72					0.6848	0.6269	0.0909	0.3392	0.2072	0.0678	0.0188	0.0078	0.0132	0.0037	0.1486	0.3342	0.3802	0.6124		0.9502	0.8854	0.7944	0.6331		100	100	100	67		Amino Acid	Histidine Metabolism	100002500	816-90-0
	85			imidazole lactate	LC/MS pos early	15716	C05568	HMDB0002320	793		0.77	1.17	0.26	0.4					0.2134	0.3791	0.2597	0.5914	9.8361e-08	1.9722e-07	9.8516e-06	9.7518e-06	5.5243e-09	6.01e-09	0.8684	0.8076	0.0994	0.3657		7.5485	5.8028	1.9716	2.3153		100	100	100	100		Amino Acid	Histidine Metabolism	100000263	14403-45-3
	86			carnosine	LC/MS pos early	1768	C00386	HMDB0000033	439224		1.34	3.3	0.28	0.68					0.5694	0.5813	0.0502	0.2572	0.1201	0.0428	0.8159	0.1822	0.2031	0.0443	0.0819	0.2334	0.3368	0.5844		1.2737	1.7093	0.3518	1.1609		80	100	67	100		Amino Acid	Histidine Metabolism	249	305-84-0
	89			anserine	LC/MS pos early	15747	C01262	HMDB0000194	112072		1	3.19	0.21	0.68					0.4743	0.5285	0.1319	0.4067	0.0484	0.0197	0.8822	0.1935	0.1811	0.0401	0.6064	0.7029	0.1262	0.4038		3.8382	3.8234	0.8189	2.61		100	100	100	100		Amino Acid	Histidine Metabolism	100000044	10030-52-1
	90			histamine	LC/MS pos early	1574	C00388	HMDB0000870	774		0.44	1.2	0.2	0.54					0.4205	0.5068	0.3693	0.6797	0.0187	0.0086	0.4093	0.1038	0.0261	0.007	0.9906	0.831	0.2346	0.5282		2.9391	1.2824	0.5786	0.6958		100	100	83	100		Amino Acid	Histidine Metabolism	354	51-45-6
	92			1-methylhistamine	LC/MS pos early	43831	C05127	HMDB0000898	3614		0.71	1.42	0.44	0.87					0.4333	0.5137	0.1112	0.3612	0.0107	0.0054	0.6843	0.1572	0.0332	0.0086	0.5975	0.7011	0.1023	0.3657		1.4192	1.0116	0.6191	0.8821		100	100	100	100		Amino Acid	Histidine Metabolism	100001204	501-75-7
	93			1-methyl-4-imidazoleacetate	LC/MS pos early	32350	C05828	HMDB0002820	75810		0.84	1	0.64	0.75					0.3942	0.4939	0.9417	0.9262	0.0306	0.0133	0.1896	0.0556	0.0173	0.0048	0.5595	0.6868	0.4961	0.676		1.4334	1.2073	0.9118	0.9096		100	100	100	100		Amino Acid	Histidine Metabolism	100001208	2625-49-2
	94			1-methyl-5-imidazoleacetate	LC/MS pos early	62946		HMDB04988	6451814		0.49	1.08	0.4	0.89					5.3885e-07	3.52e-05	0.4005	0.7018	1.1033e-08	2.9233e-08	0.2686	0.0749	3.6266e-07	2.6303e-07	9.1602e-05	0.0014	8.0164e-06	0.002		2.3832	1.1576	0.9565	1.0298		100	100	100	100		Amino Acid	Histidine Metabolism	100002910	4200-48-0
	95			1-methyl-5-imidazolelactate	LC/MS pos early	64596					0.84	1.57	0.58	1.09					0.7649	0.6462	0.0268	0.1772	0.0438	0.0182	0.6603	0.1534	0.2392	0.0508	0.1782	0.3732	0.0809	0.328		1.4025	1.1765	0.8165	1.2825		100	100	83	100		Amino Acid	Histidine Metabolism	100021478	2022510-60-5
	98			1-ribosyl-imidazoleacetate*	LC/MS pos early	61868	C05131	HMDB0002331	440569		0.83	1.12	0.2	0.28					0.2876	0.4373	0.3031	0.6104	3.5311e-10	1.4034e-09	7.5077e-09	1.7169e-08	5.238e-12	1.2646e-11	0.9257	0.8187	0.1449	0.4356		4.2089	3.5061	0.8617	0.9674		100	100	100	100		Amino Acid	Histidine Metabolism	100001668	29605-99-0
	99			4-imidazoleacetate	LC/MS pos early	32349	C02835	HMDB0002024	96215		0.89	0.96	0.64	0.69					0.6615	0.619	0.9639	0.9262	0.0533	0.0213	0.117	0.037	0.0171	0.0048	0.7232	0.7731	0.7692	0.7613		1.5692	1.3975	1.0021	0.9577		100	100	100	100		Amino Acid	Histidine Metabolism	100001207	645-65-8
	104			histidine methyl ester	LC/MS pos early	32493			92893		0.88	1.06	1.24	1.49					0.2089	0.3721	0.4999	0.754	0.0117	0.0058	0.0001	9.8693e-05	4.0009e-05	1.8691e-05	0.6243	0.7148	0.1707	0.4645		1.1662	1.0298	1.4462	1.5295		100	100	100	100		Amino Acid	Histidine Metabolism	100001124	1499-46-3
	107		Lysine Metabolism	lysine	LC/MS pos early	1301	C00047 C00739	HMDB0003405	5962		0.98	1.1	2.01	2.27					0.8056	0.6613	0.1513	0.4359	5.2941e-09	1.5302e-08	4.8241e-10	1.6799e-09	5.254e-12	1.2646e-11	0.4197	0.5826	0.2477	0.5359		0.9446	0.9232	1.9028	2.0972		100	100	100	100		Amino Acid	Lysine Metabolism	407	56-87-1
	109			N6-acetyllysine	LC/MS neg	36752	C02727	HMDB0000206	92832		1.55	1.55	0.9	0.9					0.0002	0.0026	7.2214e-05	0.0028	0.2763	0.0873	0.3098	0.0847	0.1427	0.0324	2.0976e-06	7.5711e-05	0.9568	0.802		1.2552	1.9471	1.1287	1.7463		100	100	100	100		Amino Acid	Lysine Metabolism	100001734	692-04-6
	116			N6-methyllysine	LC/MS pos early	62860	C02728	HMDB0002038	164795		0.89	0.92	2.34	2.43					0.436	0.5158	0.4997	0.754	2.6076e-07	4.5698e-07	1.9106e-07	3.0046e-07	1.1658e-09	1.5036e-09	0.3063	0.5074	0.9027	0.7998		1.0541	0.9381	2.4699	2.2824		100	100	100	100		Amino Acid	Lysine Metabolism	100003415	1188-07-4
	117			N6,N6-dimethyllysine	LC/MS pos early	62862	C05545	HMDB0013287	193344		1.04	0.89	1.15	0.97					0.7928	0.6566	0.279	0.5998	0.3752	0.1113	0.6699	0.155	0.7404	0.1361	0.5853	0.6927	0.355	0.5924		1.1444	1.1941	1.3115	1.1635		100	100	100	100		Amino Acid	Lysine Metabolism	100020417	2259-86-1
	118			N6,N6,N6-trimethyllysine	LC/MS pos early	1498	C03793	HMDB0001325	440120		1.26	0.99	1.37	1.07					0.0438	0.1493	0.961	0.9262	0.0112	0.0056	0.6137	0.1447	0.0297	0.0078	0.1344	0.3096	0.1195	0.3904		0.9019	1.1403	1.239	1.2228		100	100	100	100		Amino Acid	Lysine Metabolism	189	23284-33-5
	119			hydroxy-N6,N6,N6-trimethyllysine*	LC/MS pos early	62959					1.01	1.04	1.81	1.86					0.8439	0.6714	0.8542	0.912	0.0025	0.0015	0.0027	0.0014	0.0001	4.4784e-05	0.7878	0.7919	0.9828	0.8082		0.7917	0.8012	1.4337	1.4927		100	100	100	100		Amino Acid	Lysine Metabolism	100021123
	121			5-hydroxylysine	LC/MS pos early	15685	C16741	HMDB0000450	3032849		1.32	1.1	3.73	3.1					0.0248	0.1057	0.3471	0.6538	1.0454e-09	3.6932e-09	1.1624e-08	2.5101e-08	1.2072e-11	2.5912e-11	0.0243	0.1045	0.2622	0.5472		1.1757	1.5558	4.3833	4.8164		100	100	100	100		Amino Acid	Lysine Metabolism	100000054	13204-98-3
	122			5-(galactosylhydroxy)-lysine	LC/MS pos early	43582			66995551		0.72	0.87	0.6	0.73					0.5384	0.5667	0.7105	0.8673	0.2938	0.0921	0.4422	0.1107	0.2033	0.0443	0.4823	0.6376	0.8368	0.7833		1.7137	1.2382	1.0347	0.898		100	80	83	83		Amino Acid	Lysine Metabolism	100002462	32448-36-5
	123			fructosyllysine	LC/MS pos early	46227		HMDB0034879	9839580		1.08	1.2	1.21	1.34					0.3694	0.4824	0.1084	0.359	0.064	0.0252	0.0172	0.0072	0.0044	0.0014	0.0856	0.2412	0.6517	0.7372		0.9548	1.0278	1.1531	1.3796		100	100	100	100		Amino Acid	Lysine Metabolism	100005373	21291-40-7
	124			saccharopine	LC/MS polar	1495	C00449	HMDB0000279	160556		0.6	0.68	5.54	6.28					0.1286	0.285	0.0521	0.2612	7.811e-06	8.8712e-06	1.5005e-05	1.4e-05	9.981e-08	8.2143e-08	0.0189	0.0864	0.824	0.7795		1.3379	0.8052	7.4127	5.0532		100	100	100	100		Amino Acid	Lysine Metabolism	392	997-68-2
	125			2-aminoadipate	LC/MS polar	6146	C00956	HMDB0000510	92136		1.71	0.87	0.88	0.45					0.0001	0.0016	0.1486	0.433	0.2254	0.073	3.6252e-07	5.2756e-07	5.1178e-06	2.9668e-06	0.0189	0.0864	0.0002	0.0114		1.0531	1.7998	0.928	0.8086		100	100	100	100		Amino Acid	Lysine Metabolism	381	542-32-5;1118-90-7
	133			pipecolate	LC/MS pos early	1444		HMDB0000070			0.59	1.27	0.38	0.82					0.0047	0.03	0.1155	0.3655	5.5059e-06	6.6487e-06	0.1754	0.0524	3.2548e-05	1.5525e-05	0.2218	0.4245	0.0026	0.0435		2.6623	1.5675	1.0098	1.2781		100	100	100	100		Amino Acid	Lysine Metabolism	1025	4043-87-2
	135			6-oxopiperidine-2-carboxylate	LC/MS polar	43231		HMDB0061705	3014237		1.07	0.9	1.15	0.97					0.431	0.5137	0.3232	0.6291	0.1701	0.0571	0.7078	0.1616	0.4681	0.0917	0.9295	0.8211	0.2169	0.5082		1.1063	1.1787	1.2704	1.1449		100	100	100	100		Amino Acid	Lysine Metabolism	100004499	34622-39-4
	138			5-aminovalerate	LC/MS pos early	18319	C00431	HMDB0003355	138		0.86	1.68	0.67	1.32					0.6191	0.6037	0.0097	0.0959	0.0507	0.0204	0.2483	0.0708	0.5321	0.1023	0.1322	0.3073	0.032	0.211		1.3809	1.182	0.9259	1.5567		100	100	100	100		Amino Acid	Lysine Metabolism	100000454	660-88-8
	140			N,N,N-trimethyl-5-aminovalerate	LC/MS pos early	57687			14274897		0.95	1.02	0.74	0.79					0.6277	0.6075	0.8286	0.9103	0.0027	0.0016	0.013	0.0056	0.0003	0.0001	0.8312	0.8005	0.6145	0.7218		1.1476	1.0904	0.8496	0.8661		100	100	100	100		Amino Acid	Lysine Metabolism	100015962
	142		Phenylalanine Metabolism	phenylalanine	LC/MS pos early	64	C00079	HMDB0000159	6140		0.95	1.07	0.72	0.81					0.4101	0.5005	0.2531	0.5827	1.8173e-05	1.8954e-05	0.0014	0.0008	2.5728e-06	1.5778e-06	0.8644	0.8076	0.173	0.4668		1.4325	1.3586	1.0319	1.099		100	100	100	100		Amino Acid	Phenylalanine Metabolism	460	63-91-2
	144			N-acetylphenylalanine	LC/MS neg	33950	C03519	HMDB0000512	74839		1.15	0.82	0.87	0.62					0.3202	0.4574	0.2512	0.5821	0.366	0.1092	0.0058	0.0027	0.0103	0.003	0.9651	0.827	0.1375	0.4238		0.7689	0.883	0.667	0.5448		100	100	100	100		Amino Acid	Phenylalanine Metabolism	100001256	2018-61-3
	155			phenylpyruvate	LC/MS polar	566	C00166	HMDB0000205	997		0.69	1.92	0.45	1.26					0.3901	0.4912	0.3148	0.6228	0.052	0.0209	0.863	0.1904	0.1281	0.0294	0.9632	0.827	0.1945	0.4864		0.8541	0.5929	0.3885	0.7448		60	80	0	17		Amino Acid	Phenylalanine Metabolism	241	156-06-9
	156			phenyllactate (PLA)	LC/MS neg	22130	C05607	HMDB0000779 HMDB0000563	3848		1.05	1.44	0.56	0.77					0.8338	0.6667	0.0915	0.3392	0.0546	0.0217	0.5701	0.1362	0.0789	0.0189	0.1909	0.3869	0.31	0.575		1.1032	1.1576	0.6148	0.8878		100	100	100	100		Amino Acid	Phenylalanine Metabolism	100000774	828-01-3
	167		Tyrosine Metabolism	tyrosine	LC/MS pos early	1299	C00082	HMDB0000158	6057		0.97	0.95	0.86	0.84					0.8204	0.6628	0.4503	0.7177	0.085	0.032	0.0324	0.0126	0.009	0.0027	0.4987	0.6497	0.7303	0.759		1.2443	1.2119	1.073	1.0195		100	100	100	100		Amino Acid	Tyrosine Metabolism	815	60-18-4
	168			N-acetyltyrosine	LC/MS neg	32390		HMDB0000866	68310		1.07	0.57	0.84	0.45					0.7562	0.6462	0.0249	0.1684	0.3986	0.1166	0.0024	0.0012	0.0061	0.0018	0.1737	0.3698	0.0761	0.321		0.7692	0.8213	0.6431	0.3666		100	100	100	100		Amino Acid	Tyrosine Metabolism	100001104	537-55-3
	180			4-hydroxyphenylpyruvate	LC/MS neg	1669	C01179	HMDB0000707	979		1.09	1.94	0.28	0.49					0.904	0.692	0.1975	0.5118	0.0083	0.0043	0.086	0.0289	0.0033	0.0011	0.3341	0.526	0.4275	0.6351		0.7938	0.8691	0.2218	0.43		100	80	83	100		Amino Acid	Tyrosine Metabolism	1141	156-39-8
	186			3-(4-hydroxyphenyl)lactate	LC/MS neg	32197	C03672	HMDB0000755	9378		1.05	0.96	0.73	0.67					0.5863	0.5913	0.8193	0.9103	0.023	0.0103	0.0041	0.002	0.0007	0.0003	0.8031	0.7938	0.5787	0.7127		1.2781	1.3461	0.935	0.9		100	100	100	100		Amino Acid	Tyrosine Metabolism	240	6482-98-0
	195			phenol sulfate	LC/MS neg	32553	C02180	HMDB0060015	74426		0.74	1.09	0.56	0.82					0.3864	0.4894	0.9377	0.9262	0.0896	0.0333	0.439	0.11	0.0841	0.02	0.5546	0.6846	0.4873	0.6736		0.9919	0.7298	0.5516	0.5993		100	100	100	100		Amino Acid	Tyrosine Metabolism	100001510	937-34-8
	209			3-methoxytyrosine	LC/MS pos early	12017		HMDB0001434	9307		0.72	1.11	0.67	1.03					0.0025	0.0184	0.1969	0.5118	0.0003	0.0002	0.6609	0.1534	0.0102	0.003	0.1075	0.2707	0.0026	0.0435		1.6907	1.221	1.1308	1.2597		100	100	100	100		Amino Acid	Tyrosine Metabolism	1342	300-48-1
	222			O-methyltyrosine	LC/MS pos early	37451	D00762	HMDB0014903	441350;2723935		0.82	0.95	1.38	1.59					0.1445	0.3043	0.5835	0.8058	0.0019	0.0012	0.0002	0.0001	1.4023e-05	7.3029e-06	0.1501	0.3366	0.4628	0.664		1.3053	1.0723	1.7963	1.7076		100	100	100	100		Amino Acid	Tyrosine Metabolism	100002078	1080-06-4
	229			dopamine 3-O-sulfate	LC/MS neg	48407	C13690	HMDB0006275	122136		1.3	0.81	0.77	0.48					0.5577	0.5789	0.6636	0.8503	0.9916	0.2433	0.3144	0.0853	0.4782	0.0935	0.8878	0.8125	0.4693	0.6667		0.9594	1.2444	0.7342	0.5966		40	60	83	67		Amino Acid	Tyrosine Metabolism	100006361
	230			p-cresol glucuronide*	LC/MS neg	48841		HMDB0011686	154035		0.71	2.97	0.48	1.98					0.1766	0.334	0.0715	0.3128	0.145	0.05	0.0934	0.0307	0.8626	0.1538	0.8034	0.7938	0.0316	0.211		1.0043	0.7162	0.4776	1.4178		100	80	83	100		Amino Acid	Tyrosine Metabolism	100006191	17680-99-8
	259		Tryptophan Metabolism	tryptophan	LC/MS pos early	54	C00078	HMDB0000929	6305		1.09	1.33	0.75	0.9					0.2235	0.3876	0.0007	0.0171	0.0011	0.0007	0.2009	0.0587	0.0017	0.0006	0.0018	0.014	0.088	0.3424		1.3907	1.5201	1.0369	1.3741		100	100	100	100		Amino Acid	Tryptophan Metabolism	565	73-22-3
	266			C-glycosyltryptophan	LC/MS pos early	48782		HMDB0240296	10981970		1.23	1.22	0.86	0.85					0.0316	0.1199	0.0325	0.1991	0.1302	0.0459	0.0867	0.0291	0.0273	0.0072	0.0041	0.0265	0.8748	0.7913		1.1134	1.3696	0.9551	1.1637		100	100	100	100		Amino Acid	Tryptophan Metabolism	100006379	180509-18-6
	268			oxindolylalanine	LC/MS pos early	64568			20977764		0.77	1.33	0.39	0.68					0.8728	0.6828	0.298	0.6104	0.0501	0.0203	0.2283	0.066	0.0294	0.0077	0.4106	0.5804	0.5543	0.7014		2.1058	1.6125	0.8211	1.0912		100	100	100	100		Amino Acid	Tryptophan Metabolism	100022120
	272			kynurenine	LC/MS pos early	15140	C00328	HMDB0000684	161166		0.35	1.56	0.73	3.24					0.2316	0.3921	0.2179	0.5478	0.4918	0.14	0.0048	0.0023	0.0127	0.0036	0.9579	0.827	0.0928	0.354		1.5601	0.547	1.1366	1.7741		100	100	100	100		Amino Acid	Tryptophan Metabolism	100000265	2922-83-0
	275			N-acetylkynurenine (2)	LC/MS neg	48757		HMDB0240342	73817779		0.89	1.22	0.5	0.69					0.7417	0.643	0.2294	0.559	0.0137	0.0065	0.2479	0.0708	0.0125	0.0036	0.5615	0.6876	0.2918	0.5601		1.0611	0.9461	0.5351	0.6541		100	100	83	100		Amino Acid	Tryptophan Metabolism	100006378
	277			kynurenate	LC/MS neg	1417	C01717	HMDB0000715	3845		0.75	2	0.57	1.53					0.91	0.6934	0.0167	0.132	0.199	0.0656	0.2091	0.0609	0.983	0.1716	0.1074	0.2707	0.0787	0.3253		1.115	0.8385	0.6403	1.2823		100	100	100	100		Amino Acid	Tryptophan Metabolism	98	492-27-3
	280			anthranilate	LC/MS pos early	57746	C00108	HMDB0001123	227		0.79	1	0.68	0.85					0.2334	0.3929	1	0.9262	0.0476	0.0195	0.413	0.1046	0.0505	0.0126	0.3745	0.5533	0.3745	0.6053		0.5862	0.4634	0.3957	0.3957		40	20	0	17		Amino Acid	Tryptophan Metabolism	1258	118-92-3
	287			picolinate	LC/MS pos early	1512	C10164	HMDB0002243	1018		1.06	1.04	0.76	0.74					0.6407	0.6143	0.7685	0.8992	0.6483	0.1746	0.5084	0.1239	0.4313	0.0852	0.5878	0.6927	0.8831	0.7938		0.9955	1.0565	0.7523	0.7819		100	80	83	100		Amino Acid	Tryptophan Metabolism	1022	98-98-6
	292			serotonin	LC/MS pos early	2342	C00780	HMDB0000259	5202		0.68	1.07	0.49	0.76					0.7381	0.6422	0.6657	0.8503	0.2484	0.0795	0.6799	0.1567	0.2692	0.0561	0.9644	0.827	0.5911	0.7173		1.6321	1.1141	0.7916	0.8507		100	100	100	100		Amino Acid	Tryptophan Metabolism	504	153-98-0
	295			5-hydroxyindoleacetate	LC/MS neg	437	C05635	HMDB0000763	1826		0.57	1.15	0.63	1.27					0.2961	0.4419	0.5706	0.8006	0.3109	0.0961	0.5352	0.1298	0.7749	0.141	0.6901	0.7548	0.2517	0.5359		1.0626	0.61	0.6747	0.7754		80	80	67	83		Amino Acid	Tryptophan Metabolism	71	54-16-0
	303			indolelactate	LC/MS neg	18349	C02043	HMDB0000671	92904		1.44	1.7	0.51	0.6					0.0363	0.1331	0.0082	0.0876	0.0072	0.0038	0.0198	0.0081	0.0009	0.0003	0.0017	0.0139	0.7434	0.759		0.8088	1.1624	0.4134	0.7016		100	100	100	100		Amino Acid	Tryptophan Metabolism	100000463	832-97-3
	304			indoleacetate	LC/MS neg	27513	C00954	HMDB0000197	802		0.83	1.1	0.89	1.17					0.4135	0.5018	0.7292	0.8838	0.4714	0.1354	0.6412	0.1499	0.8553	0.1528	0.7075	0.7661	0.4036	0.6227		0.9286	0.7745	0.827	0.9095		100	80	100	100		Amino Acid	Tryptophan Metabolism	100001034	6505-45-9
	310			indolepropionate	LC/MS neg	32405		HMDB0002302	3744		1.33	1.09	0.73	0.59					0.3743	0.4845	0.8662	0.916	0.1592	0.0541	0.0367	0.014	0.0168	0.0047	0.4409	0.6022	0.584	0.7131		0.5564	0.7392	0.4049	0.4396		100	100	100	100		Amino Acid	Tryptophan Metabolism	100001083	830-96-6
	327			3-indoxyl sulfate	LC/MS neg	27672		HMDB0000682	10258		1.31	1.2	0.96	0.88					0.173	0.3286	0.2826	0.6029	0.6864	0.1832	0.4139	0.1047	0.3896	0.0778	0.0895	0.2467	0.7666	0.7613		0.5827	0.7634	0.56	0.6728		100	100	100	100		Amino Acid	Tryptophan Metabolism	100000467	2642-37-7
	332			6-bromotryptophan	LC/MS neg	62503			9856996		0.34	1.83	0.46	2.5					0.0031	0.0214	0.0288	0.183	0.0373	0.0157	0.0021	0.0011	0.3571	0.0724	0.3691	0.5498	0.0006	0.0224		2.5334	0.8591	1.1745	2.146		100	100	100	100		Amino Acid	Tryptophan Metabolism	100020414
	337		Leucine, Isoleucine and Valine Metabolism	leucine	LC/MS pos early	60	C00123	HMDB0000687	6106		1.35	1.41	0.6	0.63					0.0053	0.0323	0.0009	0.0184	2.5868e-05	2.5817e-05	7.2782e-05	5.6511e-05	5.2893e-07	3.7674e-07	8.7815e-05	0.0014	0.7348	0.759		1.2825	1.7299	0.7733	1.0909		100	100	100	100		Amino Acid	Leucine, Isoleucine and Valine Metabolism	397	61-90-5
	341			N-acetylleucine	LC/MS neg	1587	C02710	HMDB0011756	70912		1.37	1.12	0.88	0.72					0.1868	0.3488	0.3825	0.6904	0.3207	0.0987	0.1268	0.0395	0.0802	0.0192	0.1232	0.2956	0.6866	0.751		0.7941	1.0849	0.6956	0.782		100	100	100	100		Amino Acid	Leucine, Isoleucine and Valine Metabolism	1082	1188-21-2
	348			4-methyl-2-oxopentanoate	LC/MS neg	22116	C00233	HMDB0000695	70		4.23	3.37	0.26	0.21					0.0308	0.1185	0.057	0.271	0.1059	0.0387	0.0403	0.0152	0.0127	0.0036	0.0062	0.0364	0.7237	0.759		0.4552	1.9233	0.1169	0.3944		60	80	50	100		Amino Acid	Leucine, Isoleucine and Valine Metabolism	100000551	816-66-0
	352			alpha-hydroxyisocaproate	LC/MS neg	22132	C03264	HMDB0000665 HMDB0000624 HMDB00746	92779;83697;439960		1.71	3	0.47	0.82					0.2779	0.4303	0.0076	0.0857	0.1103	0.04	0.986	0.2121	0.2553	0.0536	0.0106	0.0564	0.2456	0.5359		1.211	2.0756	0.5649	1.694		80	80	67	100		Amino Acid	Leucine, Isoleucine and Valine Metabolism	100000706	10303-64-7
	356			isovalerate (i5:0)	LC/MS neg	44656	C08262	HMDB0000718	10430		1.2	1	0.67	0.56					0.451	0.5204	1	0.9262	0.2998	0.0936	0.0775	0.0267	0.0522	0.013	0.5763	0.6912	0.5763	0.7127		0.3753	0.4497	0.2517	0.2517		20	40	17	0		Amino Acid	Leucine, Isoleucine and Valine Metabolism	100000708	503-74-2
	358			isovalerylglycine	LC/MS neg	35107		HMDB00678	546304		1.57	1.04	0.86	0.57					0.3309	0.4623	0.7391	0.8854	0.7751	0.2004	0.3253	0.0872	0.3696	0.0743	0.3468	0.5343	0.6162	0.7218		0.7728	1.2165	0.6643	0.693		100	80	100	100		Amino Acid	Leucine, Isoleucine and Valine Metabolism	100001452	16284-60-9
	359			isovalerylcarnitine (C5)	LC/MS pos early	34407	C20826	HMDB0000688	169235		0.47	0.51	6.35	6.79					2.3161e-05	0.0004	1.5369e-05	0.0007	9.856e-12	7.0764e-11	6.906e-12	4.9878e-11	2.2e-14	1.34e-13	1.9887e-07	9.3779e-06	0.8201	0.7795		0.5344	0.2536	3.3956	1.7209		100	100	100	100		Amino Acid	Leucine, Isoleucine and Valine Metabolism	100001393	31023-24-2
	368			beta-hydroxyisovalerate	LC/MS neg	12129		HMDB0000754	69362		0.71	0.29	6.5	2.68					0.1391	0.2977	1.1679e-06	0.0002	3.3751e-09	1.0151e-08	3.5711e-05	3.0016e-05	1.1804e-09	1.5036e-09	1.2146e-05	0.0003	0.0017	0.0346		0.8115	0.5784	5.2783	1.5513		100	80	100	100		Amino Acid	Leucine, Isoleucine and Valine Metabolism	1442	625-08-1
	369			beta-hydroxyisovaleroylcarnitine	LC/MS pos early	35433					1.2	1.02	0.72	0.61					0.0716	0.2017	0.7168	0.8737	0.002	0.0012	5.1997e-05	4.1727e-05	6.2985e-06	3.498e-06	0.1137	0.2799	0.259	0.5453		1.1423	1.3756	0.8211	0.836		100	100	100	100		Amino Acid	Leucine, Isoleucine and Valine Metabolism	100001594	99159-87-2
	372			3-methylglutaconate	LC/MS polar	57747		HMDB0000522	1551553		0.74	0.44	0.82	0.49					0.03	0.1178	1.5184e-06	0.0002	0.1626	0.055	2.1802e-05	1.9413e-05	8.3928e-05	3.6127e-05	4.3886e-06	0.0001	0.0079	0.0895		3.0129	2.2193	2.48	1.0859		100	100	100	100		Amino Acid	Leucine, Isoleucine and Valine Metabolism	100002458	5746-90-7
	390			isoleucine	LC/MS pos early	1125	C16424 C00407 C06418	HMDB0000172	6306		1.39	1.41	0.54	0.55					0.0015	0.0125	0.0004	0.0099	6.493e-07	1.0097e-06	9.9213e-07	1.274e-06	4.9099e-09	5.4537e-09	2.0844e-05	0.0004	0.8742	0.7913		1.2511	1.7345	0.6796	0.9597		100	100	100	100		Amino Acid	Leucine, Isoleucine and Valine Metabolism	376	73-32-5
	392			N-acetylisoleucine	LC/MS neg	33967		HMDB0061684	306109		1	1.09	0.79	0.87					0.6597	0.619	0.6373	0.8367	0.2758	0.0873	0.8445	0.1874	0.3619	0.0731	0.9942	0.831	0.5214	0.6853		1.1218	1.1184	0.8884	0.9702		100	100	100	100		Amino Acid	Leucine, Isoleucine and Valine Metabolism	100001276	3077-46-1
	399			3-methyl-2-oxovalerate	LC/MS neg	15676	C00671 C06008 C03465	HMDB0000491	440877;439286		3.9	3.27	0.31	0.26					0.0026	0.0189	0.0086	0.0885	0.0575	0.0228	0.0104	0.0045	0.0028	0.0009	0.0002	0.0029	0.5633	0.7067		0.5907	2.3011	0.1847	0.6048		80	100	33	100		Amino Acid	Leucine, Isoleucine and Valine Metabolism	100000036	1460-34-0;51829-07-3
	400			2-hydroxy-3-methylvalerate	LC/MS neg	36746		HMDB0000317	164623		3.35	1.9	1.45	0.82					1.2474e-05	0.0003	0.0014	0.024	0.0884	0.0331	0.4285	0.1077	0.4923	0.0959	1.7336e-06	6.57e-05	0.0813	0.328		0.3874	1.2993	0.5619	1.0677		20	100	100	100		Amino Acid	Leucine, Isoleucine and Valine Metabolism	100001541	488-15-3
	402			2-methylbutyrylcarnitine (C5)	LC/MS pos early	45095		HMDB0000378	6426901		0.47	0.65	3.54	4.82					0.0022	0.0168	0.0091	0.0922	5.5266e-06	6.6487e-06	8.8913e-07	1.1795e-06	1.542e-08	1.5802e-08	0.0002	0.0027	0.5135	0.6853		0.5811	0.2759	2.0596	1.3296		100	100	100	100		Amino Acid	Leucine, Isoleucine and Valine Metabolism	100001509	31023-25-3
	405			tiglylcarnitine (C5:1-DC)	LC/MS pos early	35428		HMDB0002366	22833596		1.84	1.32	0.58	0.41					0.0002	0.0022	0.0154	0.1263	0.0001	0.0001	1.0871e-06	1.3589e-06	1.0338e-07	8.4639e-08	5.081e-05	0.0008	0.112	0.3773		0.9686	1.7804	0.5577	0.7372		100	100	100	100		Amino Acid	Leucine, Isoleucine and Valine Metabolism	100001597	64191-86-2
	410			3-hydroxy-2-ethylpropionate	LC/MS neg	32397		HMDB0000396	188979		1.35	1.85	1.71	2.34					0.4481	0.5192	0.0979	0.3524	0.3382	0.1027	0.0826	0.028	0.0613	0.0151	0.0972	0.2585	0.5532	0.7014		0.3929	0.5305	0.6726	1.2431		20	80	50	83		Amino Acid	Leucine, Isoleucine and Valine Metabolism	100001170	4374-62-3
	411			butyryl/isobutyryl CoA	LC/MS neg	57383	C00136	HMDB0001088	122283;265		0.3	1.12	1.36	5.12					0.0003	0.003	0.4501	0.7177	0.3326	0.1016	4.7115e-06	5.1616e-06	5.3983e-05	2.4429e-05	0.0118	0.0619	0.0012	0.0285		1.3556	0.4033	1.8414	2.0661		100	80	100	100		Amino Acid	Leucine, Isoleucine and Valine Metabolism	100015648
	412			ethylmalonate	LC/MS polar	15765		HMDB0000622	11756		1.26	1.35	0.34	0.36					0.0874	0.2285	0.0164	0.1316	2.9101e-08	7.0375e-08	8.3871e-08	1.4474e-07	2.19e-10	3.4441e-10	0.0059	0.0353	0.6579	0.7403		7.8241	9.8438	2.6218	3.5445		100	100	100	100		Amino Acid	Leucine, Isoleucine and Valine Metabolism	2054	601-75-2
	415			methylsuccinate	LC/MS polar	15745		HMDB0001844	10349		0.34	0.72	1.03	2.18					6.1754e-09	2.0023e-06	0.0026	0.0378	0.7473	0.1954	4.2007e-07	5.9792e-07	2.2005e-05	1.0888e-05	1.0193e-08	8.5845e-07	5.8588e-05	0.0062		3.791	1.2957	3.9165	2.8191		100	100	100	100		Amino Acid	Leucine, Isoleucine and Valine Metabolism	2051	498-21-5
	421			valine	LC/MS pos early	1649	C00183	HMDB0000883	6287		1.44	1.45	0.65	0.66					0.0005	0.0046	0.0002	0.0052	5.6772e-05	5.1694e-05	6.0928e-05	4.8265e-05	7.7103e-07	5.3479e-07	5.6725e-06	0.0002	0.9816	0.8082		1.297	1.8659	0.8482	1.226		100	100	100	100		Amino Acid	Leucine, Isoleucine and Valine Metabolism	566	72-18-4
	422			N-acetylvaline	LC/MS neg	1591		HMDB0011757	66789		1.09	1.21	1.1	1.21					0.3101	0.4505	0.0262	0.1755	0.2338	0.0753	0.0247	0.0099	0.018	0.0049	0.0272	0.1133	0.4003	0.6219		1.1879	1.2988	1.3049	1.5736		100	100	100	100		Amino Acid	Leucine, Isoleucine and Valine Metabolism	1084	96-81-1
	428			3-methyl-2-oxobutyrate	LC/MS polar	44526	C00141	HMDB0000019	49		3.29	2.36	0.26	0.18					0.0017	0.0139	0.0204	0.1472	0.0044	0.0025	0.0002	0.0001	2.4907e-05	1.2136e-05	0.0003	0.0037	0.3255	0.5781		1.1242	3.6945	0.2869	0.6778		100	100	100	100		Amino Acid	Leucine, Isoleucine and Valine Metabolism	100000936	3715-29-5
	429			alpha-hydroxyisovalerate	LC/MS polar	46537		HMDB0000407	99823		2.9	2.44	1.14	0.96					1.4912e-05	0.0003	3.1006e-05	0.0012	0.337	0.1027	0.9071	0.1979	0.4449	0.0875	2.2515e-07	9.481e-06	0.547	0.698		0.443	1.283	0.5071	1.2362		100	100	100	100		Amino Acid	Leucine, Isoleucine and Valine Metabolism	100001300	600-37-3
	431			isobutyrylcarnitine (C4)	LC/MS pos early	33441		HMDB0000736	168379		0.33	0.35	2.49	2.61					0.0007	0.0069	0.0002	0.0056	0.0031	0.0018	0.0045	0.0021	0.0002	7.148e-05	8.762e-06	0.0002	0.9006	0.7991		0.7316	0.241	1.8206	0.6285		100	100	100	83		Amino Acid	Leucine, Isoleucine and Valine Metabolism	100001055	25518-49-4
	433			3-hydroxyisobutyrate	LC/MS polar	1549	C01188 C06001	HMDB0000023 HMDB0000336	11966314		2.05	0.83	8.03	3.26					5.4281e-07	3.52e-05	0.0467	0.2464	6e-15	2.73e-13	7.8359e-11	3.4728e-10	1e-15	1e-14	0.0006	0.0063	1.4844e-06	0.0006		0.4034	0.8278	3.2392	2.6959		100	100	100	100		Amino Acid	Leucine, Isoleucine and Valine Metabolism	111	2068-83-9
	434			2,3-dihydroxy-2-methylbutyrate	LC/MS polar	57547		HMDB0029576	301941		15.85	2.77	0.8	0.14					1.0371e-11	6.725e-09	1.069e-05	0.0006	0.342	0.1037	1.7455e-09	4.6629e-09	9.5373e-08	7.973e-08	9.397e-12	7.1228e-09	1.1447e-06	0.0006		1.4276	22.6308	1.14	3.1567		100	100	100	100		Amino Acid	Leucine, Isoleucine and Valine Metabolism	100010869	14868-24-7
	440		Methionine, Cysteine, SAM and Taurine Metabolism	methionine	LC/MS pos early	1302	C00073	HMDB0000696	6137		0.91	1.12	0.78	0.96					0.3316	0.4623	0.1522	0.4359	0.0063	0.0034	0.5427	0.131	0.0173	0.0048	0.7895	0.7926	0.0981	0.3657		1.5091	1.3771	1.1811	1.3202		100	100	100	100		Amino Acid	Methionine, Cysteine, SAM and Taurine Metabolism	415	63-68-3
	441			N-acetylmethionine	LC/MS neg	1589	C02712	HMDB0011745	448580		0.9	1.15	0.99	1.27					0.4473	0.5192	0.1809	0.4914	0.9497	0.2364	0.0409	0.0153	0.1264	0.0291	0.7196	0.7727	0.1478	0.4392		1.1773	1.0583	1.1631	1.339		100	100	100	100		Amino Acid	Methionine, Cysteine, SAM and Taurine Metabolism	1083	65-82-7
	443			N-formylmethionine	LC/MS neg	2829	C03145	HMDB0001015	439750		1.25	1.67	1.64	2.19					0.011	0.0571	1.9228e-06	0.0002	6.1891e-06	7.2882e-06	1.0365e-08	2.2968e-08	1.0634e-09	1.4034e-09	2.5782e-06	8.5987e-05	0.02	0.1673		1.0504	1.317	1.7255	2.8881		100	100	100	100		Amino Acid	Methionine, Cysteine, SAM and Taurine Metabolism	194	4289-98-9
	445			methionine sulfone	LC/MS pos early	44878		HMDB0062174	69961		0.6	1.45	0.46	1.11					0.0014	0.0118	0.0045	0.0591	7.8124e-06	8.8712e-06	0.3988	0.1016	0.0014	0.0005	0.548	0.6809	9.6723e-05	0.009		2.1582	1.2883	0.9836	1.4309		100	100	100	100		Amino Acid	Methionine, Cysteine, SAM and Taurine Metabolism	100004635	820-10-0
	446			methionine sulfoxide	LC/MS pos early	18374	C02989	HMDB0002005	158980		0.8	1.16	0.69	1.01					0.3183	0.4567	0.3004	0.6104	0.0446	0.0184	0.9448	0.204	0.1324	0.0303	0.9692	0.827	0.157	0.4536		1.7557	1.4007	1.2176	1.4083		100	100	100	100		Amino Acid	Methionine, Cysteine, SAM and Taurine Metabolism	100000039	3226-65-1
	447			N-acetylmethionine sulfoxide	LC/MS pos early	45428			11902949		0.9	1.21	0.99	1.33					0.6525	0.6168	0.3731	0.6845	0.3327	0.1016	0.1821	0.054	0.1092	0.0254	0.3527	0.5379	0.7845	0.7665		1.3475	1.2171	1.3392	1.6212		100	100	100	100		Amino Acid	Methionine, Cysteine, SAM and Taurine Metabolism	100005463	108646-71-5
	451			S-adenosylmethionine (SAM)	LC/MS pos early	15915	C00019	HMDB0001185	34755		0.97	1.31	1.64	2.22					0.9325	0.701	0.0069	0.0831	3.2234e-05	3.1466e-05	1.0355e-07	1.7259e-07	1.0575e-08	1.1124e-08	0.0616	0.1915	0.0482	0.2616		1.6771	1.6283	2.7532	3.6177		100	100	100	100		Amino Acid	Methionine, Cysteine, SAM and Taurine Metabolism	1263	24346-00-7;86867-01-8;86867-0108
	452			S-adenosylhomocysteine (SAH)	LC/MS neg	42382	C00021	HMDB0000939	439155		0.49	0.99	1.12	2.27					2.4297e-05	0.0005	0.941	0.9262	0.2764	0.0873	1.7756e-06	2.1284e-06	2.1207e-05	1.0559e-05	0.0005	0.0058	0.0007	0.0224		2.3705	1.1573	2.6564	2.6251		100	100	100	100		Amino Acid	Methionine, Cysteine, SAM and Taurine Metabolism	197	979-92-0
	454			2,3-dihydroxy-5-methylthio-4-pentenoate (DMTPA)*	LC/MS neg	62805		HMDB0240388			0.49	0.96	1.7	3.33					5.0523e-06	0.0002	0.7817	0.9048	0.0001	0.0001	1.426e-09	3.9165e-09	1.1993e-09	1.5036e-09	0.0001	0.0016	0.0003	0.0127		1.2262	0.5979	2.0817	1.9906		100	100	100	100		Amino Acid	Methionine, Cysteine, SAM and Taurine Metabolism	100020893
	456			homocysteine	LC/MS pos early	15128	C00155	HMDB0000742	778		0.45	0.81	1.99	3.55					0.0319	0.1199	0.4424	0.7153	0.0137	0.0065	0.0003	0.0002	8.3515e-05	3.6127e-05	0.0374	0.1397	0.2503	0.5359		3.8429	1.7407	7.6325	6.1768		100	100	100	100		Amino Acid	Methionine, Cysteine, SAM and Taurine Metabolism	311	454-29-5
	459			cystathionine	LC/MS pos early	15705	C02291	HMDB0000099	439258		0.75	1.71	1.92	4.39					0.3846	0.4881	0.0729	0.316	0.0414	0.0174	0.0001	7.8645e-05	8.373e-05	3.6127e-05	0.5392	0.6779	0.0679	0.3109		0.945	0.7043	1.8103	3.0886		100	100	100	100		Amino Acid	Methionine, Cysteine, SAM and Taurine Metabolism	310	535-34-2
	461			cysteine	LC/MS pos early	1868	C00097	HMDB0000574	5862		0.7	0.71	0.45	0.46					0.3299	0.4623	0.3786	0.6878	0.9766	0.2407	0.8781	0.1928	0.9301	0.164	0.1943	0.3892	0.8972	0.7989		4.8051	3.3674	2.1547	1.5328		100	100	100	100		Amino Acid	Methionine, Cysteine, SAM and Taurine Metabolism	800	52-90-4;56-89-3
	462			N-acetylcysteine	LC/MS pos early	1586	C06809	HMDB0001890	12035		0.66	0.65	1.05	1.03					0.3743	0.4845	0.2925	0.6104	0.343	0.1037	0.3844	0.0987	0.2037	0.0443	0.1773	0.3723	0.9542	0.802		2.1209	1.4077	2.2218	1.4542		100	80	100	100		Amino Acid	Methionine, Cysteine, SAM and Taurine Metabolism	1107	616-91-1
	463			S-methylcysteine	LC/MS pos early	39592		HMDB0002108	88180;7058174;24417		0.51	0.93	0.22	0.4					0.0507	0.1643	0.9592	0.9262	6.4658e-05	5.7793e-05	0.0089	0.0039	1.9812e-05	9.9271e-06	0.148	0.3342	0.1312	0.411		4.8523	2.4833	1.0795	0.9999		100	100	100	100		Amino Acid	Methionine, Cysteine, SAM and Taurine Metabolism	100002749	1187-84-4
	464			S-methylcysteine sulfoxide	LC/MS pos early	43378		HMDB0029432	82142		0.53	1.11	0.32	0.67					0.0071	0.0409	0.6151	0.8222	1.0716e-05	1.1748e-05	0.0296	0.0117	1.2986e-05	6.7851e-06	0.0737	0.2181	0.0185	0.1599		3.1387	1.6591	0.9988	1.1134		100	100	100	100		Amino Acid	Methionine, Cysteine, SAM and Taurine Metabolism	100002927	6853-87-8
	467			cysteine s-sulfate	LC/MS polar	22176	C05824	HMDB0000731	115015		0.61	1	0.11	0.18					0.414	0.5018	1	0.9262	0.0093	0.0048	0.0563	0.0203	0.0025	0.0008	0.5446	0.6789	0.5446	0.6978		1.7112	1.0494	0.1873	0.1873		80	60	0	0		Amino Acid	Methionine, Cysteine, SAM and Taurine Metabolism	100000808	1637-71-4
	468			cystine	LC/MS pos early	56	C00491	HMDB0000192	67678		0.44	0.86	0	0					0.7723	0.647	0.8858	0.9181	5.6039e-05	5.1326e-05	8.0396e-05	6.1723e-05	9.0698e-07	6.1829e-07	0.7562	0.7849	0.9068	0.8007		4.2384	1.8827	0.0059	0.0051		100	100	50	17		Amino Acid	Methionine, Cysteine, SAM and Taurine Metabolism	279	56-89-3
	472			lanthionine	LC/MS pos early	42002			98504		2.04	2.14	2.51	2.63					0.0263	0.1094	0.0288	0.183	0.0086	0.0044	0.0151	0.0064	0.0009	0.0003	0.0033	0.022	0.8548	0.7838		0.4313	0.8806	1.0824	2.3175		80	100	100	100		Amino Acid	Methionine, Cysteine, SAM and Taurine Metabolism	100003892	3183-08-02
	474			cysteine sulfinic acid	LC/MS pos early	37443	C00606	HMDB0000996	109		1.01	0.72	0.37	0.26					0.8176	0.6623	0.4624	0.7197	0.0127	0.0062	0.0015	0.0008	0.0002	8.9827e-05	0.7426	0.782	0.5057	0.6838		1.8567	1.8841	0.6877	0.4949		100	100	100	100		Amino Acid	Methionine, Cysteine, SAM and Taurine Metabolism	100002113	207121-48-0
	476			hypotaurine	LC/MS pos early	590	C00519	HMDB0000965	107812		0.66	0.93	1	1.41					0.0309	0.1185	0.5646	0.8001	0.7128	0.1888	0.0364	0.014	0.0789	0.0189	0.0477	0.1658	0.1989	0.4922		1.5456	1.0173	1.5508	1.4363		100	100	100	100		Amino Acid	Methionine, Cysteine, SAM and Taurine Metabolism	358	300-84-5
	477			taurine	LC/MS neg	2125	C00245	HMDB0000251	1123		0.97	1.04	1.51	1.62					0.5291	0.5617	0.4267	0.7149	4.3032e-07	6.8901e-07	3.5369e-08	6.7619e-08	5.8209e-10	8.4823e-10	0.9416	0.826	0.3201	0.5781		1.0526	1.0174	1.5849	1.6532		100	100	100	100		Amino Acid	Methionine, Cysteine, SAM and Taurine Metabolism	512	107-35-7
	479			N-acetyltaurine	LC/MS neg	48187		HMDB0240253	159864		0.78	1.24	0.09	0.15					0.1288	0.285	0.1274	0.3941	1.5985e-11	9.4309e-11	8.4416e-10	2.5721e-09	3.1e-13	9.64e-13	0.9228	0.8181	0.0369	0.2286		7.7705	6.0473	0.7296	0.9072		100	100	100	100		Amino Acid	Methionine, Cysteine, SAM and Taurine Metabolism	100005466
	482			succinoyltaurine	LC/MS polar	63678					0.71	0.86	0.77	0.94					0.0525	0.1663	0.4527	0.7179	0.2198	0.0715	0.8705	0.1916	0.4444	0.0875	0.0551	0.1801	0.3232	0.5781		1.4387	1.0163	1.1133	0.9576		100	80	100	100		Amino Acid	Methionine, Cysteine, SAM and Taurine Metabolism	100021220
	487			3-sulfo-alanine	LC/MS polar	47089	C00506	HMDB0002757	72886		0.95	0.68	0.56	0.4					0.4786	0.5314	0.189	0.5049	0.0946	0.0351	0.0329	0.0127	0.0099	0.0029	0.1629	0.36	0.704	0.7514		2.3239	2.2094	1.2914	0.8767		100	100	100	100		Amino Acid	Methionine, Cysteine, SAM and Taurine Metabolism	382	498-40-8
	488			cyano-alanine	LC/MS polar	35660	C02512		13538		1.29	0.99	0.16	0.13					0.063	0.19	0.9578	0.9262	2.4213e-08	5.9219e-08	1.0158e-09	2.9565e-09	1.715e-11	3.5842e-11	0.1706	0.3642	0.151	0.4411		1.3682	1.7661	0.225	0.2229		100	100	17	0		Amino Acid	Methionine, Cysteine, SAM and Taurine Metabolism	100001645	6232-19-5
	490		Urea cycle; Arginine and Proline Metabolism	arginine	LC/MS pos early	1638	C00062	HMDB0000517	6322		0.95	1.05	1.61	1.8					0.4588	0.5234	0.3583	0.6623	6.6145e-07	1.0153e-06	3.4808e-08	6.7205e-08	7.2196e-10	1.0239e-09	0.9399	0.8255	0.2477	0.5359		1.092	1.0333	1.7634	1.8557		100	100	100	100		Amino Acid	Urea cycle; Arginine and Proline Metabolism	231	1119-34-2
	491			argininosuccinate	LC/MS pos early	15497	C03406	HMDB0000052	60150382		0.83	1.52	1.27	2.31					0.3142	0.4538	0.0082	0.0876	0.1262	0.0447	3.0737e-05	2.6405e-05	8.6038e-05	3.6935e-05	0.2316	0.4334	0.0127	0.1208		1.3449	1.1176	1.7022	2.5849		100	100	100	100		Amino Acid	Urea cycle; Arginine and Proline Metabolism	232	156637-58-0
	492			urea	LC/MS pos early	1670	C00086	HMDB0000294	1176		1.21	1.13	0.96	0.9					0.0804	0.2176	0.1932	0.5076	0.8094	0.2071	0.3846	0.0987	0.4323	0.0853	0.035	0.1348	0.6532	0.7372		0.8867	1.0728	0.8545	0.9656		100	100	100	100		Amino Acid	Urea cycle; Arginine and Proline Metabolism	533	57-13-6
	494			ornithine	LC/MS pos early	1493	C00077	HMDB0000214	6262		0.8	0.9	3.09	3.48					0.3172	0.4565	0.6376	0.8367	4.0328e-06	5.0143e-06	1.2178e-06	1.503e-06	1.5568e-08	1.5852e-08	0.2932	0.4972	0.6675	0.741		0.5749	0.4581	1.7773	1.5921		100	100	100	100		Amino Acid	Urea cycle; Arginine and Proline Metabolism	444	3184-13-2
	496			3-amino-2-piperidone	LC/MS pos early	62853		HMDB0000323	5200225		0.67	0.98	0.93	1.36					0.2165	0.3836	0.9737	0.9262	0.8537	0.2159	0.1369	0.0422	0.2334	0.0497	0.368	0.5498	0.3456	0.5871		1.5415	1.0322	1.4261	1.3998		100	100	100	100		Amino Acid	Urea cycle; Arginine and Proline Metabolism	100020361	1892-22-4
	498			2-oxoarginine*	LC/MS pos early	55072	C03771	HMDB0004225	558		0.85	1.14	1.97	2.64					0.9682	0.7077	0.6141	0.8222	0.0039	0.0022	0.0012	0.0007	8.2393e-05	3.5954e-05	0.7556	0.7849	0.7115	0.7548		1.0067	0.8581	1.9817	2.2616		100	100	100	100		Amino Acid	Urea cycle; Arginine and Proline Metabolism	100002784	3715-10-04
	499			citrulline	LC/MS pos early	2132	C00327	HMDB0000904	9750		0.79	0.88	1	1.12					0.0127	0.0641	0.1502	0.4354	0.9896	0.2431	0.1583	0.0479	0.3075	0.0633	0.0068	0.0392	0.316	0.5751		1.4496	1.1445	1.4475	1.2808		100	100	100	100		Amino Acid	Urea cycle; Arginine and Proline Metabolism	391	372-75-8
	500			homoarginine	LC/MS pos early	22137	C01924	HMDB0000670	9085		1.09	1.14	2.37	2.48					0.5917	0.5921	0.4842	0.745	0.0001	8.8929e-05	8.1752e-05	6.2483e-05	1.3437e-06	8.8192e-07	0.3878	0.5653	0.9385	0.8011		0.8971	0.9764	2.13	2.4216		100	100	100	100		Amino Acid	Urea cycle; Arginine and Proline Metabolism	100000961	156-86-5
	501			homocitrulline	LC/MS polar	22138	C02427	HMDB0000679	65072		0.79	1.53	0.6	1.17					0.0682	0.1985	0.002	0.0313	0.0008	0.0006	0.1609	0.0486	0.0898	0.0213	0.3326	0.526	0.0011	0.0283		1.844	1.4581	1.1105	1.6998		100	100	100	100		Amino Acid	Urea cycle; Arginine and Proline Metabolism	100000963	1190-49-4
	502			proline	LC/MS pos early	1898	C00148 C000763	HMDB0000162 HMDB0003411	145742;614;8988		1.1	1.39	0.75	0.94					0.1066	0.2522	3.9531e-06	0.0003	3.0731e-05	3.0131e-05	0.2966	0.0812	0.0002	7.8885e-05	2.3231e-05	0.0005	0.0056	0.0736		1.3145	1.4508	0.9807	1.3639		100	100	100	100		Amino Acid	Urea cycle; Arginine and Proline Metabolism	480	147-85-3
	505			dimethylarginine (SDMA + ADMA)	LC/MS pos early	36808	C21189 C03626	HMDB0003334 HMDB0001539	123831;169148		1.04	1.08	1.17	1.21					0.586	0.5913	0.5022	0.7546	0.1017	0.0373	0.0889	0.0294	0.0227	0.0061	0.3951	0.5676	0.959	0.8021		1.0335	1.0737	1.2079	1.2988		100	100	100	100		Amino Acid	Urea cycle; Arginine and Proline Metabolism	100001810	102783-24-4
	506			N-acetylarginine	LC/MS pos early	33953	C02562	HMDB0004620	67427		1.05	1.12	1.12	1.19					0.5991	0.5939	0.2003	0.5159	0.2998	0.0936	0.0926	0.0305	0.0595	0.0147	0.2128	0.4105	0.6224	0.7235		1.4209	1.4935	1.5892	1.7788		100	100	100	100		Amino Acid	Urea cycle; Arginine and Proline Metabolism	100001266	155-84-0
	511			N-acetylcitrulline	LC/MS pos early	48434	C15532 C02851	HMDB0000856	656979		0.88	0.93	0.95	1					0.2709	0.4246	0.4607	0.7197	0.7172	0.1898	0.9216	0.2004	0.8517	0.1524	0.1946	0.3892	0.7447	0.759		1.2508	1.1019	1.1897	1.101		100	100	100	100		Amino Acid	Urea cycle; Arginine and Proline Metabolism	100001577	33965-42-3
	515			N-delta-acetylornithine	LC/MS neg	43249	C00437	HMDB0003357	9920500		1.07	1.51	0.79	1.11					0.5841	0.5909	0.0063	0.0776	0.1405	0.0488	0.4193	0.1058	0.6191	0.1162	0.0224	0.0987	0.1113	0.3773		1.3851	1.4784	1.0932	1.6467		100	100	100	100		Amino Acid	Urea cycle; Arginine and Proline Metabolism	100004523
	520			trans-4-hydroxyproline	LC/MS pos early	32306	C01157	HMDB0000725	5810		0.99	1.18	0.92	1.09					0.9464	0.7054	0.0746	0.3184	0.4639	0.1334	0.3378	0.0897	0.8691	0.1548	0.2013	0.3953	0.2362	0.5299		1.6319	1.6178	1.4934	1.7658		100	100	100	100		Amino Acid	Urea cycle; Arginine and Proline Metabolism	1001	51-35-4
	522			pro-hydroxy-pro	LC/MS pos early	35127		HMDB0006695	11902893		1.78	1.54	0.51	0.44					0.0045	0.0294	0.0223	0.1555	0.0026	0.0016	0.0003	0.0002	2.3695e-05	1.1688e-05	0.0007	0.007	0.486	0.6736		1.9651	3.4995	0.9962	1.5373		100	100	100	100		Amino Acid	Urea cycle; Arginine and Proline Metabolism	100001167	18684-24-7
	525			N-methylproline	LC/MS pos early	37431		HMDB0094696	643474		1.08	1.18	0.77	0.84					0.4366	0.5158	0.1432	0.4257	0.0299	0.013	0.1008	0.0327	0.0097	0.0029	0.1227	0.2952	0.6619	0.7407		1.1707	1.2698	0.9	1.0604		100	100	100	100		Amino Acid	Urea cycle; Arginine and Proline Metabolism	100001956	475-11-6
	526			N,N,N-trimethyl-alanylproline betaine (TMAP)	LC/MS pos early	62947		HMDB0240365			0.98	1.14	0.71	0.83					0.6672	0.619	0.0202	0.1472	5.6956e-06	6.7788e-06	0.0028	0.0014	1.8048e-06	1.1559e-06	0.1803	0.3752	0.0563	0.277		1.3872	1.3605	0.9879	1.1269		100	100	100	100		Amino Acid	Urea cycle; Arginine and Proline Metabolism	100020217
	528			N-monomethylarginine	LC/MS pos early	43586	C03884	HMDB0029416	132862		0.99	1.05	1.24	1.32					0.8086	0.6613	0.5809	0.8058	0.0698	0.0271	0.0405	0.0152	0.0091	0.0027	0.582	0.6915	0.8456	0.7833		1.137	1.1306	1.4122	1.4882		100	100	100	100		Amino Acid	Urea cycle; Arginine and Proline Metabolism	100004488	53308-83-1
	529			argininate*	LC/MS pos early	57461		HMDB0003148	160437		1.42	1.63	2.76	3.17					0.037	0.134	0.0345	0.2053	7.2594e-05	6.386e-05	0.0001	7.8645e-05	1.258e-06	8.3255e-07	0.0049	0.0302	0.9046	0.7998		0.4157	0.5898	1.1484	1.872		60	100	100	100		Amino Acid	Urea cycle; Arginine and Proline Metabolism	100002769	157-07-3
	535		Creatine Metabolism	guanidinoacetate	LC/MS pos early	43802	C00581	HMDB0000128	763		1.02	1.14	0.57	0.63					0.6935	0.6281	0.299	0.6104	0.0001	0.0001	0.0005	0.0003	5.4395e-06	3.1191e-06	0.3227	0.5185	0.6757	0.7434		1.8274	1.8661	1.0396	1.18		100	100	100	100		Amino Acid	Creatine Metabolism	344	352-97-6
	536			creatine	LC/MS pos early	27718	C00300	HMDB0000064	586		0.87	1.06	0.89	1.09					0.0089	0.0485	0.1901	0.5049	0.0221	0.01	0.0797	0.0273	0.6531	0.1218	0.2281	0.4301	0.0064	0.0767		0.8228	0.717	0.7347	0.7782		100	100	100	100		Amino Acid	Creatine Metabolism	1221	57-00-1
	537			creatinine	LC/MS pos early	513	C00791	HMDB0000562	588		0.92	1.06	1.08	1.25					0.0984	0.2417	0.2429	0.5732	0.1423	0.0491	0.0003	0.0002	0.0005	0.0002	0.6418	0.722	0.05	0.2652		0.7486	0.6855	0.8063	0.8557		100	100	100	100		Amino Acid	Creatine Metabolism	275	60-27-5
	538			creatine phosphate	LC/MS polar	33951	C02305	HMDB0001511	587;9548602		0.5	0.67	0.74	1					0.0005	0.0054	0.0209	0.1496	0.064	0.0252	1	0.2138	0.1798	0.0399	0.0001	0.0019	0.1798	0.4732		0.1841	0.0923	0.1371	0.0923		80	0	67	17		Amino Acid	Creatine Metabolism	100000112	922-32-7
	545		Polyamine Metabolism	putrescine	LC/MS pos early	1408	C00134	HMDB0001414	1045		0.31	1.03	1.6	5.28					6.2871e-06	0.0002	0.8027	0.9072	0.0169	0.0079	2.1494e-08	4.321e-08	9.6077e-08	7.9898e-08	0.0003	0.0035	0.0001	0.0103		1.6643	0.5201	2.6712	2.7463		100	100	100	100		Amino Acid	Polyamine Metabolism	49	110-60-1
	546			N-acetylputrescine	LC/MS pos early	37496	C02714	HMDB0002064	122356		0.26	0.86	7.28	24.19					3.5888e-06	0.0001	0.4152	0.7058	3.4516e-09	1.0243e-08	2.116e-12	2.2926e-11	1.74e-13	6.43e-13	3.8244e-05	0.0007	0.0004	0.0173		1.9909	0.5165	14.4976	12.4934		100	100	100	100		Amino Acid	Polyamine Metabolism	192	18233-70-0
	553			spermidine	LC/MS pos early	485	C00315	HMDB0001257	1102		0.95	1.36	0.63	0.91					0.7321	0.6422	0.489	0.7496	0.6351	0.1717	0.865	0.1906	0.6487	0.1211	0.473	0.6312	0.8288	0.7821		1.986	1.8783	1.2518	1.707		100	100	100	100		Amino Acid	Polyamine Metabolism	50	124-20-9
	557			diacetylspermidine*	LC/MS pos early	62105	C03413	HMDB0002172	132680		1	0.77	40.74	31.2					1	0.711	0.0195	0.1472	0	5e-15	0	9e-15	0	0	0.101	0.2634	0.101	0.3657		0.1652	0.1652	6.7306	5.1542		0	0	100	100		Amino Acid	Polyamine Metabolism	100020242
	558			(N(1) + N(8))-acetylspermidine	LC/MS pos early	57814	C00612 C01029	HMDB0001276 HMDB0002189	123689;496		1.51	1.05	10.35	7.21					0.0136	0.0679	0.8625	0.9153	6.996e-12	5.5613e-11	1.6263e-10	6.472e-10	8.8e-14	3.8e-13	0.0465	0.1632	0.0734	0.321		0.3849	0.5816	3.9823	4.1944		100	100	100	100		Amino Acid	Polyamine Metabolism	100016038
	560			spermine	LC/MS pos early	603	C00750	HMDB0001256	1103		0.53	1.18	0.18	0.4					0.2464	0.3989	0.6361	0.8367	0.0006	0.0004	0.0248	0.0099	0.0002	7.7097e-05	0.582	0.6915	0.2421	0.532		2.421	1.2859	0.4294	0.5082		100	100	100	100		Amino Acid	Polyamine Metabolism	507	71-44-3
	561			N(1)-acetylspermine	LC/MS pos early	32360	C02567	HMDB0001186	496;916		1	1	1	1					1	0.711	1	0.9262	1	0.244	1	0.2138	1	0.1742	1	0.8311	1	0.8143		0.2754	0.2754	0.2754	0.2754		0	0	0	0		Amino Acid	Polyamine Metabolism	1200	77928-70-2
	562			N1,N12-diacetylspermine	LC/MS pos early	52987	C03413	HMDB0002172	132680		0.39	0.73	0.88	1.66					0.0642	0.191	0.3214	0.6285	0.8875	0.2237	0.3578	0.0934	0.5785	0.11	0.046	0.1629	0.452	0.6544		0.5141	0.198	0.4509	0.3277		60	0	67	33		Amino Acid	Polyamine Metabolism	100002132	61345-83-3
	564			5-methylthioadenosine (MTA)	LC/MS pos early	1419	C00170	HMDB0001173	439176		0.87	1.15	1.6	2.11					0.0885	0.2288	0.0383	0.2183	9.2525e-07	1.3638e-06	1.3459e-09	3.7494e-09	1.1793e-10	2.0361e-10	0.8609	0.8076	0.0109	0.1111		1.2122	1.0602	1.9401	2.2394		100	100	100	100		Amino Acid	Polyamine Metabolism	212	2457-80-9
	568			4-acetamidobutanoate	LC/MS pos early	1558	C02946	HMDB0003681	18189		0.39	0.77	9.7	19.23					3.8689e-06	0.0001	0.0885	0.3381	5.344e-12	4.5747e-11	4.5e-14	7.24e-13	1e-15	1e-14	1.0434e-05	0.0002	0.002	0.0375		3.1408	1.2231	30.4781	23.5209		100	100	100	100		Amino Acid	Polyamine Metabolism	1113	3025-96-5
	570		Guanidino and Acetamido Metabolism	1-methylguanidine	LC/MS pos early	48114	C02294	HMDB0001522	10111		1.04	1.21	1.53	1.77					0.4429	0.5185	0.5232	0.7727	0.0908	0.0338	0.1297	0.0403	0.0282	0.0075	0.322	0.5185	0.8899	0.796		0.5807	0.6066	0.889	1.0759		60	80	83	100		Amino Acid	Guanidino and Acetamido Metabolism	100000715	22661-87-6
	571			4-guanidinobutanoate	LC/MS pos early	15681	C01035	HMDB0003464	500		0.37	0.96	0.14	0.37					0.0439	0.1493	0.798	0.9048	4.4011e-05	4.133e-05	0.0037	0.0018	8.5104e-06	4.6453e-06	0.0927	0.252	0.1712	0.4645		3.154	1.1646	0.4475	0.4275		100	100	100	100		Amino Acid	Guanidino and Acetamido Metabolism	100000096	463-003;463-00-3
	574		Glutathione Metabolism	glutathione, reduced (GSH)	LC/MS pos early	2127	D00014 C00051	HMDB0000125	124886		0.09	0.93	8.48	85.64					0.2821	0.4346	0.9428	0.9262	0.0029	0.0017	0.0003	0.0002	2.4095e-05	1.1776e-05	0.3969	0.5676	0.4514	0.6544		7.0528	0.6524	59.8193	55.8736		100	100	100	100		Amino Acid	Glutathione Metabolism	496	70-18-8
	575			glutathione, oxidized (GSSG)	LC/MS pos early	27727	D00031 C00127	HMDB0003337	65359		0.24	0.86	4.36	15.93					0.3105	0.4505	0.8707	0.9167	0.0105	0.0053	0.0013	0.0007	0.0002	7.2952e-05	0.3894	0.5659	0.5179	0.6853		0.7624	0.1804	3.3253	2.8733		80	100	100	100		Amino Acid	Glutathione Metabolism	448	103239-24-3
	581			cysteine-glutathione disulfide	LC/MS pos early	35159	R00900	HMDB0000656	3080690		0.29	0.57	0.13	0.26					0.445	0.5192	0.1701	0.4714	0.1094	0.0398	0.0386	0.0147	0.0127	0.0036	0.1409	0.3217	0.7036	0.7514		1.5834	0.4645	0.2121	0.1205		100	100	100	100		Amino Acid	Glutathione Metabolism	100001437	13081-14-6
	582			S-methylglutathione	LC/MS neg	33944	C11347		115260		0.14	0.96	13.9	96.49					0.0046	0.03	0.9199	0.9244	3.8662e-06	4.8614e-06	1.2016e-08	2.5469e-08	9.2612e-10	1.2628e-09	0.0245	0.1049	0.0325	0.211		2.0411	0.2823	28.3682	27.2386		80	80	100	100		Amino Acid	Glutathione Metabolism	100001259	2922-56-7
	584			cysteinylglycine	LC/MS pos early	35637	C01419	HMDB0000078	439498		0.71	0.91	4.14	5.25					0.5825	0.5909	0.811	0.9103	0.0007	0.0005	0.0003	0.0002	1.0795e-05	5.7346e-06	0.571	0.6903	0.8055	0.7774		2.3938	1.7109	9.9121	8.9808		100	100	100	100		Amino Acid	Glutathione Metabolism	278	19246-18-5
	585			cysteinylglycine disulfide*	LC/MS pos early	62103		HMDB0000709	22833544		1.24	1	0.21	0.17					0.9444	0.7054	1	0.9262	0.0167	0.0078	0.0142	0.006	0.0014	0.0005	0.9589	0.827	0.9589	0.8021		0.8725	1.084	0.184	0.184		80	100	0	0		Amino Acid	Glutathione Metabolism	100002466	70555-24-7
	587			5-oxoproline	LC/MS neg	1494	C01879 C02237	HMDB0000267	439685;7405		1.2	0.84	0.18	0.13					0.0688	0.1985	0.1083	0.359	2.745e-12	2.7773e-11	9e-14	1.256e-12	1e-15	1e-14	0.7751	0.7902	0.0193	0.1631		3.3573	4.0394	0.6149	0.5152		100	100	100	100		Amino Acid	Glutathione Metabolism	1021	98-79-3
	590			2-hydroxybutyrate/2-hydroxyisobutyrate	LC/MS polar	52281	C21297 C05984	HMDB0000729 HMDB00008	4277439;440864		2.38	2.1	0.89	0.79					7.5402e-07	4.4451e-05	2.7321e-06	0.0002	0.4865	0.139	0.0579	0.0207	0.0689	0.0168	9.2789e-09	8.5845e-07	0.3647	0.599		0.7255	1.7248	0.6489	1.3601		100	100	100	100		Amino Acid	Glutathione Metabolism	100008928
	592			ophthalmate	LC/MS pos early	34592		HMDB0005765	7018721		0.22	0.64	5.23	15.09					0.0642	0.191	0.4933	0.752	0.0013	0.0009	6.1133e-05	4.8265e-05	5.4313e-06	3.1191e-06	0.0698	0.21	0.3378	0.5844		1.4354	0.3206	7.505	4.839		80	80	100	100		Amino Acid	Glutathione Metabolism	100001311	495-27-2
	597			S-nitrosoglutathione (GSNO)	LC/MS pos early	47127		HMDB0004645	104858;7059524		1	0.83	3.44	2.85					1	0.711	0.5223	0.7727	0.003	0.0017	0.0115	0.005	0.0003	0.0001	0.6652	0.7366	0.6652	0.7407		0.3696	0.3696	1.271	1.0545		0	0	100	100		Amino Acid	Glutathione Metabolism	100004662	57564-91-7
	598			S-(1,2-dicarboxyethyl)glutathione	LC/MS neg	63009			9802383		0.4	1.08	5.89	15.71					0.3887	0.4908	0.8824	0.9175	8.5633e-05	7.4448e-05	9.1311e-06	9.2707e-06	3.0509e-07	2.2645e-07	0.5882	0.6927	0.4608	0.664		2.605	1.0539	15.3458	16.5588		100	100	100	100		Amino Acid	Glutathione Metabolism	100020967	1115-52-2
	599			4-hydroxy-nonenal-glutathione	LC/MS neg	48487		HMDB0240578	92970719		1.34	1.51	3.91	4.39					0.3332	0.4626	0.3064	0.6104	0.0004	0.0003	0.0005	0.0003	9.6304e-06	5.1999e-06	0.1659	0.3623	0.9806	0.8082		0.4728	0.6338	1.848	2.785		60	80	100	100		Amino Acid	Glutathione Metabolism	100006240	99927-70-5
	600			3'-dephospho-CoA-glutathione*	LC/MS neg	62807					0.31	1.09	0.7	2.48					0.0975	0.2417	0.6885	0.8562	0.8163	0.2081	0.0634	0.0223	0.2336	0.0497	0.3229	0.5185	0.1348	0.4189		2.1332	0.6602	1.4991	1.6405		80	100	100	100		Amino Acid	Glutathione Metabolism	100020899
	601			CoA-glutathione*	LC/MS neg	62804	C00920		46873828		0.46	0.97	0.66	1.37					0.7711	0.647	0.9731	0.9262	0.7247	0.1913	0.5343	0.1297	0.4922	0.0959	0.8121	0.7943	0.8475	0.7833		1.9792	0.9172	1.2967	1.2532		100	100	100	100		Amino Acid	Glutathione Metabolism	269	6477-52-7
	647	Peptide	Gamma-glutamyl Amino Acid	gamma-glutamylalanine	LC/MS pos early	37063	C03738	HMDB0029142	440103		1.48	1.46	0.23	0.23					0.0561	0.1748	0.1135	0.3626	2.9532e-05	2.9213e-05	9.517e-06	9.5172e-06	1.6738e-07	1.2906e-07	0.017	0.081	0.7037	0.7514		2.4073	3.554	0.5465	0.7997		100	100	100	100		Peptide	Gamma-glutamyl Amino Acid	100001843	5875-41-2
	648			gamma-glutamylcysteine	LC/MS pos early	1778	C00669	HMDB0001049	123938		0.7	0.91	0.67	0.87					0.965	0.7077	0.8768	0.9175	0.5399	0.1502	0.6084	0.1441	0.4282	0.0847	0.8911	0.8125	0.9425	0.802		2.8322	1.9718	1.8883	1.7188		100	100	100	100		Peptide	Gamma-glutamyl Amino Acid	1036	636-58-8
	649			gamma-glutamylglutamate	LC/MS pos early	36738	C05282	HMDB0011737	92865		1.15	0.72	0.29	0.18					0.2042	0.3689	0.0108	0.1023	1.5635e-08	3.9997e-08	5.6271e-11	2.8137e-10	2.527e-12	6.69e-12	0.3578	0.5416	0.0098	0.1017		1.8546	2.1405	0.54	0.3862		100	100	100	100		Peptide	Gamma-glutamyl Amino Acid	331	1116-22-9
	650			gamma-glutamylglutamine	LC/MS pos early	2730	C05283	HMDB0011738	150914		0.8	0.9	0.23	0.26					0.8792	0.6853	0.6563	0.8503	0.0002	0.0002	0.0001	9.145e-05	2.872e-06	1.7412e-06	0.6802	0.7483	0.8505	0.7833		2.1709	1.7402	0.4939	0.4458		100	100	100	100		Peptide	Gamma-glutamyl Amino Acid	1140	10148-81-9
	651			gamma-glutamylglycine	LC/MS pos early	33949		HMDB0011667	100099		1.01	1.06	0.26	0.28					0.9516	0.7055	0.5697	0.8006	6.6206e-11	3.2033e-10	1.2071e-10	5.0083e-10	2.6e-13	8.44e-13	0.6681	0.7382	0.7341	0.759		2.9153	2.9473	0.7647	0.8118		100	100	100	100		Peptide	Gamma-glutamyl Amino Acid	100001294	1948-29-4
	652			gamma-glutamylhistidine	LC/MS pos early	18245		HMDB0029151	7017195		0.85	1.01	0.17	0.21					0.1718	0.3277	0.846	0.9103	9.551e-12	7.0764e-11	6.5904e-11	3.1346e-10	6.8e-14	3.07e-13	0.3706	0.5498	0.2519	0.5359		2.9514	2.5084	0.5131	0.5205		100	100	100	100		Peptide	Gamma-glutamyl Amino Acid	1235	37460-15-4
	653			gamma-glutamylisoleucine*	LC/MS pos early	34456		HMDB0011170	22885096		1.5	1.45	0.36	0.35					0.008	0.0452	0.0081	0.0876	2.0591e-07	3.6663e-07	1.273e-07	2.1038e-07	8.1503e-10	1.1356e-09	0.0005	0.0058	0.8481	0.7833		1.6319	2.4503	0.5904	0.8561		100	100	100	100		Peptide	Gamma-glutamyl Amino Acid	100001485
	654			gamma-glutamylleucine	LC/MS pos early	18369		HMDB0011171	151023		1.5	1.34	0.22	0.2					0.0013	0.0118	0.0083	0.0878	3.0407e-11	1.5738e-10	8.463e-12	5.6905e-11	4.3e-14	2.28e-13	0.0001	0.0019	0.4331	0.6384		2.1823	3.2629	0.4871	0.6541		100	100	100	100		Peptide	Gamma-glutamyl Amino Acid	1268	2566-39-4
	655			gamma-glutamyl-alpha-lysine	LC/MS pos early	55015			65254		1.09	1.09	0.71	0.71					0.4394	0.5162	0.4898	0.7496	0.0548	0.0218	0.0405	0.0152	0.0075	0.0022	0.3034	0.5064	0.9147	0.8011		1.1906	1.2981	0.843	0.9195		100	100	100	100		Peptide	Gamma-glutamyl Amino Acid	100010901
	656			gamma-glutamyl-epsilon-lysine	LC/MS pos early	33934		HMDB0003869	7015685		1.06	0.97	0.27	0.25					0.3486	0.4729	0.7913	0.9048	3.0047e-05	2.959e-05	2.3319e-06	2.7067e-06	7.1553e-08	6.2105e-08	0.6027	0.7029	0.3842	0.6149		1.1854	1.2551	0.3238	0.3138		100	100	100	100		Peptide	Gamma-glutamyl Amino Acid	100001262	17105-15-6
	657			gamma-glutamylmethionine	LC/MS pos early	44872		HMDB0029155	7009567		0.67	1.09	0.29	0.47					0.2238	0.3876	0.6907	0.8562	0.0001	0.0001	0.0057	0.0027	2.4004e-05	1.1768e-05	0.519	0.6611	0.2445	0.5356		2.5743	1.7163	0.7354	0.8011		100	100	100	100		Peptide	Gamma-glutamyl Amino Acid	100001313	17663-87-5
	658			gamma-glutamylphenylalanine	LC/MS neg	33422		HMDB0000594	111299		0.97	1.04	0.27	0.3					0.9861	0.711	0.6365	0.8367	5.9648e-09	1.702e-08	1.1713e-08	2.5101e-08	3.1928e-11	6.1101e-11	0.7399	0.7813	0.7593	0.759		2.4306	2.35	0.6674	0.6966		100	100	100	100		Peptide	Gamma-glutamyl Amino Acid	100000491	7432-24-8
	659			gamma-glutamylthreonine	LC/MS pos early	33364		HMDB0029159	76078708		1.02	1	0.2	0.2					0.7346	0.6422	0.9252	0.9262	8.3944e-11	3.8128e-10	6.0518e-11	2.9503e-10	2.06e-13	7.11e-13	0.7538	0.7849	0.8513	0.7833		3.0926	3.1518	0.6169	0.6193		100	100	100	100		Peptide	Gamma-glutamyl Amino Acid	100001314	5652-48-2
	660			gamma-glutamyltryptophan	LC/MS neg	33947		HMDB0029160	3989307		1.04	1.36	0.12	0.15					0.905	0.692	0.0615	0.2841	2.9435e-09	9.0989e-09	4.6625e-08	8.4974e-08	4.3956e-11	8.2139e-11	0.1688	0.3639	0.2256	0.5199		3.0525	3.1806	0.3553	0.4841		100	100	100	100		Peptide	Gamma-glutamyl Amino Acid	100001295	66471-20-3
	661			gamma-glutamyltyrosine	LC/MS pos early	2734		HMDB0011741	94340		1.11	0.86	0.25	0.19					0.4232	0.5092	0.1848	0.5004	2.8978e-09	9.0837e-09	1.5198e-10	6.1743e-10	2.029e-12	5.655e-12	0.7494	0.7847	0.1422	0.4311		1.8417	2.0418	0.4622	0.3969		100	100	100	100		Peptide	Gamma-glutamyl Amino Acid	1102	7432-23-7
	662			gamma-glutamylvaline	LC/MS pos early	43829		HMDB0011172	7015683		1.27	1.23	0.38	0.37					0.0928	0.2351	0.0668	0.2979	1.8137e-07	3.3088e-07	1.8346e-07	2.9086e-07	9.3176e-10	1.2628e-09	0.0171	0.0811	0.9964	0.8131		2.0599	2.6131	0.7908	0.9735		100	100	100	100		Peptide	Gamma-glutamyl Amino Acid	100001126	2746-34-1
	663			gamma-glutamylserine	LC/MS pos early	54914		HMDB0029158	22844748		1.36	1.02	0.16	0.12					0.0369	0.134	0.9073	0.9235	7.1937e-11	3.367e-10	5.585e-12	4.3566e-11	5.3e-14	2.53e-13	0.0982	0.2598	0.1304	0.411		2.8147	3.819	0.4367	0.4463		100	100	100	100		Peptide	Gamma-glutamyl Amino Acid	100009231	5875-35-4
	664			gamma-glutamylcitrulline*	LC/MS pos early	62104					0.5	0.89	0.22	0.39					0.0835	0.2218	0.5281	0.7751	0.0003	0.0002	0.0056	0.0026	4.2115e-05	1.956e-05	0.0908	0.2484	0.3699	0.6024		2.0309	1.0134	0.446	0.396		100	100	100	100		Peptide	Gamma-glutamyl Amino Acid	100020241
	665			gamma-glutamyl-2-aminobutyrate	LC/MS pos early	37092					0.81	1.33	0.82	1.35					0.7025	0.6336	0.1116	0.3612	0.7577	0.1968	0.1088	0.0347	0.3441	0.07	0.4112	0.5804	0.1743	0.4672		1.5129	1.2199	1.2364	1.6457		100	100	100	100		Peptide	Gamma-glutamyl Amino Acid	100001502	16869-42-4
	667		Dipeptide Derivative	isoleucylhydroxyproline*	LC/MS pos early	63051		HMDB0028908	61158802		1.72	1.36	0.7	0.56					0.0001	0.0017	0.0102	0.0986	0.006	0.0033	3.8018e-05	3.1548e-05	1.06e-05	5.6501e-06	3.1724e-05	0.0006	0.1204	0.3904		1.977	3.4102	1.3925	1.9005		100	100	100	100		Peptide	Dipeptide Derivative	100021262
	668			leucylhydroxyproline*	LC/MS pos early	63052		HMDB0028930	20847829		1.84	1.5	0.56	0.45					0.0003	0.003	0.0077	0.0857	0.001	0.0007	1.789e-05	1.6612e-05	2.0113e-06	1.2678e-06	4.3954e-05	0.0007	0.2091	0.501		1.8102	3.339	1.0142	1.5164		100	100	100	100		Peptide	Dipeptide Derivative	100021261
	678		Dipeptide	alanylleucine	LC/MS pos early	37093		HMDB0028691	259583		0.8	1.29	0.5	0.81					0.3371	0.4642	0.1486	0.433	0.0027	0.0016	0.3276	0.0878	0.0053	0.0016	0.7758	0.7902	0.0979	0.3657		2.0109	1.6084	1.0134	1.3096		100	100	100	100		Peptide	Dipeptide	100001890	1638-60-4
	833			glycylisoleucine	LC/MS neg	36659		HMDB0028844	259613		1.14	1.28	0.66	0.74					0.4899	0.5386	0.2948	0.6104	0.0848	0.032	0.1431	0.0438	0.029	0.0076	0.228	0.4301	0.8384	0.7833		1.3452	1.5399	0.8861	1.1362		100	100	83	100		Peptide	Dipeptide	100001790	19461-38-2
	834			glycylleucine	LC/MS pos early	34398	C02155	HMDB0000759	92843		1.13	1.2	0.59	0.63					0.7993	0.6586	0.2748	0.597	0.0121	0.0059	0.0626	0.0221	0.0034	0.0011	0.3548	0.5389	0.5765	0.7127		2.6827	3.0235	1.5906	1.9164		100	100	100	100		Peptide	Dipeptide	100001258	869-19-2
	844			glycylvaline	LC/MS pos early	18357		HMDB0028854	2724807		0.92	1.25	0.48	0.66					0.5835	0.5909	0.1237	0.3862	0.0002	0.0002	0.0239	0.0096	9.493e-05	4.0533e-05	0.5073	0.6551	0.1506	0.4411		3.2169	2.9636	1.5509	1.9435		100	100	100	100		Peptide	Dipeptide	100000487	1963-21-9
	868			isoleucylglycine	LC/MS neg	40008		HMDB0028907	342532		1.16	1.18	0.63	0.64					0.6922	0.6281	0.7613	0.8949	0.4952	0.1406	0.4216	0.1062	0.2971	0.0614	0.6197	0.7117	0.9299	0.8011		2.965	3.4257	1.8703	2.1986		100	100	100	100		Peptide	Dipeptide	100003169	868-28-0
	887			leucylglycine	LC/MS pos early	40045		HMDB0028929	79070		0.93	1.19	0.65	0.83					0.6062	0.5974	0.2208	0.5504	0.0124	0.0061	0.3209	0.0864	0.0151	0.0042	0.6456	0.7228	0.2299	0.5257		1.8004	1.67	1.1614	1.3809		100	100	100	100		Peptide	Dipeptide	100003185	686-50-0
	936			phenylalanylalanine	LC/MS pos early	41374		HMDB0028988	5488196		0.94	1.32	0.56	0.79					0.6886	0.6281	0.0973	0.3524	0.0042	0.0024	0.2525	0.0715	0.0055	0.0017	0.3912	0.567	0.1562	0.453		1.5904	1.4889	0.8953	1.1834		100	100	100	100		Peptide	Dipeptide	100003589	3918-87-4
	941			phenylalanylglycine	LC/MS pos early	41370		HMDB0028995	6992304		1.07	1.27	0.41	0.48					0.9323	0.701	0.1907	0.5049	0.0003	0.0002	0.0048	0.0022	3.9015e-05	1.828e-05	0.3399	0.5313	0.4047	0.6227		3.0001	3.22	1.223	1.5529		100	100	100	100		Peptide	Dipeptide	100003588	721-90-4
	962			prolylglycine	LC/MS pos early	40703		HMDB0011178	6426709		0.98	1.08	0.57	0.62					0.9236	0.6997	0.5607	0.7987	0.0012	0.0008	0.0033	0.0016	7.3959e-05	3.2632e-05	0.6429	0.722	0.7468	0.759		1.7301	1.6994	0.9784	1.0559		100	100	100	100		Peptide	Dipeptide	100003674	2578-57-6
	1001			threonylphenylalanine	LC/MS pos early	31530		HMDB0029068	7010580		0.66	1.87	0.33	0.94					0.3641	0.482	0.042	0.2317	0.0048	0.0026	0.8761	0.1926	0.0281	0.0075	0.4406	0.6022	0.0442	0.2553		2.1751	1.4443	0.7283	1.3627		100	100	100	100		Peptide	Dipeptide	100001125	16875-27-7
	1031			tyrosylglycine	LC/MS neg	41375		HMDB0029105	7021854		1.08	1.24	0.67	0.77					0.7226	0.6403	0.1326	0.4073	0.0128	0.0062	0.1185	0.0374	0.006	0.0018	0.2006	0.395	0.4365	0.6419		1.7941	1.9437	1.2025	1.4896		100	100	100	100		Peptide	Dipeptide	100003598	673-05-5
	1049			valylglycine	LC/MS pos early	40475		HMDB0029127	136487		0.86	1.16	0.47	0.63					0.611	0.5982	0.6144	0.8222	0.0116	0.0058	0.0921	0.0304	0.0045	0.0014	0.9711	0.827	0.476	0.6722		1.7772	1.5273	0.827	0.9608		100	100	83	83		Peptide	Dipeptide	100003641	686-43-1
	1052			valylleucine	LC/MS pos early	39994		HMDB0029131	352039		0.88	1.24	0.49	0.69					0.7252	0.6407	0.3021	0.6104	0.0051	0.0028	0.0886	0.0294	0.0024	0.0008	0.6563	0.7304	0.3401	0.5861		1.8068	1.5933	0.8857	1.1006		100	100	100	100		Peptide	Dipeptide	100003210	22906-55-4
	1062			leucylglutamine*	LC/MS pos early	48189		HMDB0028927	4305457		0.79	1.05	0.81	1.07					0.2942	0.4416	0.8314	0.9103	0.3796	0.1123	0.6696	0.155	0.745	0.1368	0.5224	0.6643	0.3578	0.5935		1.5237	1.2088	1.2292	1.2901		100	100	100	100		Peptide	Dipeptide	100003183
	1200		Acetylated Peptides	phenylacetylcarnitine	LC/MS pos early	48425			101724840		0.96	3	0.51	1.6					0.7214	0.6403	0.0068	0.0829	0.1118	0.0405	0.398	0.1016	0.5757	0.1096	0.0317	0.127	0.0896	0.3446		1.2616	1.2114	0.644	1.9332		80	100	33	100		Peptide	Acetylated Peptides	100006108	287108-21-8
	1206			phenylacetylglycine	LC/MS neg	33945	C05598	HMDB0000821	68144		0.74	1.11	0.72	1.08					0.2895	0.4376	0.4423	0.7153	0.1328	0.0466	0.7566	0.1702	0.3849	0.077	0.7855	0.7906	0.1983	0.4922		0.966	0.7183	0.6988	0.7739		100	100	100	100		Peptide	Acetylated Peptides	100001275	500-98-1
	1235		Modified Peptides	N,N-dimethyl-pro-pro	LC/MS pos early	64571					0.93	1.01	1	1.09					0.2275	0.3882	0.7847	0.9048	0.8784	0.2217	0.1017	0.033	0.2004	0.0438	0.4713	0.63	0.2817	0.5536		1.0887	1.0131	1.0921	1.1068		100	100	100	100		Peptide	Modified Peptides	100022041
	1236	Carbohydrate	Glycolysis, Gluconeogenesis, and Pyruvate Metabolism	1,5-anhydroglucitol (1,5-AG)	LC/MS neg	20675	C07326	HMDB0002712	64960		1.11	1.4	0.93	1.17					0.4866	0.5367	0.0329	0.1993	0.6009	0.1641	0.3652	0.095	0.7824	0.1419	0.0518	0.173	0.3151	0.575		0.8688	0.9683	0.8102	1.1305		100	100	100	100		Carbohydrate	Glycolysis, Gluconeogenesis, and Pyruvate Metabolism	100000580	154-58-5
	1239			glucose	LC/MS polar	48152	C00031	HMDB0000122	5793		1.17	1.16	0.5	0.5					0.3752	0.4845	0.7825	0.9048	0.1132	0.0408	0.0305	0.012	0.0109	0.0032	0.4009	0.5711	0.6352	0.7291		1.238	1.4474	0.6195	0.7166		100	100	100	100		Carbohydrate	Glycolysis, Gluconeogenesis, and Pyruvate Metabolism	572	50-99-7
	1240			glucose 6-phosphate	LC/MS polar	31260	C00092	HMDB0001401	5958		1.04	1.02	0.55	0.53					0.7183	0.6398	0.9203	0.9244	0.0207	0.0094	0.0074	0.0033	0.001	0.0004	0.842	0.8039	0.7385	0.759		1.888	1.9673	1.034	1.0501		100	100	100	100		Carbohydrate	Glycolysis, Gluconeogenesis, and Pyruvate Metabolism	291	103192-55-8
	1246			fructose 1,6-diphosphate/glucose 1,6-diphosphate/myo-inositol diphosphates	LC/MS neg	46896	C05378 C00354 C01231	HMDB0003514 HMDB0001058	10404962;3934;90658350;124383956;4453;445557;718;82400		1.05	0.97	3.59	3.32					0.6515	0.6168	0.8819	0.9175	0.0069	0.0037	0.0261	0.0104	0.0011	0.0004	0.8148	0.7948	0.6645	0.7407		0.8126	0.8547	2.9152	2.8357		100	100	100	100		Carbohydrate	Glycolysis, Gluconeogenesis, and Pyruvate Metabolism	100002180
	1247			2,3-diphosphoglycerate	LC/MS neg	15664	C01159	HMDB0001294	186004		0.61	0.81	1.15	1.52					0.0691	0.1985	0.3962	0.7016	0.604	0.1647	0.1029	0.0332	0.1296	0.0297	0.0592	0.1887	0.411	0.6283		0.667	0.4065	0.7649	0.6193		100	100	100	100		Carbohydrate	Glycolysis, Gluconeogenesis, and Pyruvate Metabolism	1227	102783-53-9
	1248			dihydroxyacetone phosphate (DHAP)	LC/MS pos early	15522	C00111	HMDB0001473	668		1.41	1.09	1.81	1.4					0.3553	0.4788	0.9845	0.9262	0.1937	0.0641	0.7375	0.1665	0.2475	0.0523	0.5006	0.6497	0.4844	0.6736		0.8609	1.216	1.5543	1.6982		100	100	83	83		Carbohydrate	Glycolysis, Gluconeogenesis, and Pyruvate Metabolism	309	102783-56-2
	1253			3-phosphoglycerate	LC/MS neg	1414	C00597	HMDB0000807	724		1.86	1.17	0.9	0.56					0.0249	0.1057	0.515	0.7659	0.5043	0.1419	0.018	0.0074	0.0321	0.0084	0.0369	0.1383	0.191	0.4819		0.8304	1.5455	0.7442	0.868		100	100	100	100		Carbohydrate	Glycolysis, Gluconeogenesis, and Pyruvate Metabolism	132	80731-10-8
	1254			phosphoenolpyruvate (PEP)	LC/MS neg	597	C00074	HMDB0000263	1005		2.1	1.22	0.86	0.5					0.0097	0.0519	0.3851	0.6922	0.4186	0.1219	0.0077	0.0034	0.0144	0.0041	0.0136	0.0676	0.1418	0.4311		0.8182	1.721	0.701	0.8553		100	100	100	100		Carbohydrate	Glycolysis, Gluconeogenesis, and Pyruvate Metabolism	463	10526-80-4
	1255			pyruvate	LC/MS polar	48990	C00022	HMDB0000243	1060		1.27	1.24	0.87	0.85					0.2354	0.3933	0.2483	0.5791	0.5885	0.1611	0.4958	0.1216	0.3899	0.0778	0.1042	0.2669	0.9198	0.8011		0.6165	0.7832	0.5335	0.6635		100	100	100	100		Carbohydrate	Glycolysis, Gluconeogenesis, and Pyruvate Metabolism	823	127-17-3
	1256			lactate	LC/MS neg	527	C00186	HMDB0000190	612		1.7	1.44	1.43	1.21					0.0001	0.0014	0.0015	0.0247	0.0018	0.0011	0.0553	0.02	0.0008	0.0003	7.9735e-06	0.0002	0.2708	0.5536		0.8122	1.3827	1.1592	1.6679		100	100	100	100		Carbohydrate	Glycolysis, Gluconeogenesis, and Pyruvate Metabolism	482	79-33-4
	1259			glycerate	LC/MS polar	1572	C00258	HMDB0006372 HMDB0000139	752;439194		0.68	0.88	0.93	1.21					0.0004	0.0039	0.1099	0.3611	0.5414	0.1503	0.0318	0.0124	0.2435	0.0516	0.0004	0.0043	0.0515	0.2652		1.3291	0.8973	1.2406	1.0856		100	100	100	100		Carbohydrate	Glycolysis, Gluconeogenesis, and Pyruvate Metabolism	1052	600-19-1
	1262		Pentose Phosphate Pathway	6-phosphogluconate	LC/MS neg	15442	C00345	HMDB0001316	91493		0.64	0.89	0.06	0.09					0.9616	0.7077	0.7898	0.9048	6.7262e-05	5.988e-05	4.3204e-05	3.5399e-05	6.9227e-07	4.844e-07	0.8295	0.8	0.8852	0.794		10.656	6.8486	0.6887	0.6144		100	100	100	100		Carbohydrate	Pentose Phosphate Pathway	100000341	921-62-0;53411-70-4
	1270			5-phosphoribosyl diphosphate (PRPP)	LC/MS neg	36840	C00119	HMDB0000280	7339		0.79	0.94	1.58	1.87					0.892	0.688	0.9195	0.9244	0.0412	0.0173	0.066	0.0231	0.0088	0.0026	0.9743	0.827	0.8663	0.7892		0.7236	0.5752	1.1414	1.0768		100	100	100	100		Carbohydrate	Pentose Phosphate Pathway	166	108321-05-7
	1271			ribose 1-phosphate	LC/MS polar	1763	C00620	HMDB0001489	439236		0.91	0.87	0.87	0.84					0.9421	0.7047	0.4534	0.7179	0.7441	0.1948	0.3375	0.0897	0.3641	0.0733	0.575	0.6909	0.6494	0.7372		1.3079	1.1874	1.1358	0.9934		100	100	100	100		Carbohydrate	Pentose Phosphate Pathway	219	50-99-7;58459-37-3
	1273			sedoheptulose-7-phosphate	LC/MS neg	35649	C05382	HMDB0001068	616		0.93	1.13	0.42	0.51					0.9274	0.701	0.5049	0.7563	0.0003	0.0002	0.0013	0.0007	1.4296e-05	7.4206e-06	0.7008	0.7621	0.6047	0.7196		2.3898	2.215	0.9966	1.1225		100	100	100	100		Carbohydrate	Pentose Phosphate Pathway	100001628	2646-35-7
	1277		Pentose Metabolism	ribose	LC/MS polar	1471	C00121	HMDB0000283	5779		1.09	0.89	0.5	0.41					0.6384	0.6142	0.4354	0.7153	5.5833e-05	5.1326e-05	4.1458e-06	4.6198e-06	1.4549e-07	1.1497e-07	0.8555	0.8076	0.3847	0.6149		1.8816	2.0472	0.9448	0.8433		100	100	100	100		Carbohydrate	Pentose Metabolism	914	50-69-1
	1278			ribitol	LC/MS polar	15772	C00532 C01904 C00474 C00379	HMDB0002917 HMDB0000508 HMDB0001851 HMDB0000568	6912		0.73	1.77	1.43	3.44					0.5711	0.5813	0.0247	0.1682	0.0429	0.0178	7.1907e-05	5.6089e-05	6.5774e-05	2.9347e-05	0.2359	0.4393	0.0522	0.2652		0.973	0.7146	1.3871	2.4602		80	100	100	100		Carbohydrate	Pentose Metabolism	100000406	488-81-3
	1279			ribonate	LC/MS polar	27731	C01685	HMDB0000867	5460677		0.69	1.09	0.44	0.69					0.0107	0.0558	0.6297	0.8338	2.8599e-06	3.6581e-06	0.0045	0.0021	1.4968e-06	9.6702e-07	0.0932	0.2523	0.0256	0.1899		2.1856	1.5156	0.9588	1.0426		100	100	100	100		Carbohydrate	Pentose Metabolism	100001007	5336-08-03
	1293			arabitol/xylitol	LC/MS polar	48885	C00542 C01904 C00379	HMDB0002917 HMDB0001851 HMDB0000568	6912;94154		0.53	0.89	0.73	1.21					0.0024	0.0179	0.442	0.7153	0.1129	0.0408	0.2186	0.0635	0.7849	0.142	0.0057	0.0343	0.0521	0.2652		2.0416	1.0884	1.4819	1.3191		100	100	100	100		Carbohydrate	Pentose Metabolism	100006430
	1299			arabonate/xylonate	LC/MS polar	48255	C00502 C05411	HMDB0000539	122045;6602431		1.05	0.83	0.78	0.62					0.7732	0.647	0.0858	0.3355	0.0664	0.0259	0.0009	0.0005	0.0005	0.0002	0.3261	0.5218	0.1666	0.4645		1.3755	1.4384	1.0783	0.899		100	100	100	100		Carbohydrate	Pentose Metabolism	100006115
	1304			sedoheptulose	LC/MS polar	53237	C02076	HMDB0003219	5459879		0.21	1	0.04	0.18					9.1302e-07	4.5544e-05	1	0.9262	3.594e-12	3.3327e-11	8.9287e-08	1.501e-07	9.43e-13	2.676e-12	4.1361e-05	0.0007	4.1361e-05	0.0051		3.1831	0.673	0.1204	0.1204		100	100	0	0		Carbohydrate	Pentose Metabolism	100002619	3019-74-7
	1306			lyxonate	LC/MS polar	61858		HMDB0060255			0.86	0.55	2.04	1.31					0.6471	0.6154	0.0039	0.0528	0.001	0.0007	0.232	0.0667	0.0019	0.0006	0.019	0.0864	0.0751	0.321		1.1032	0.9454	2.2518	1.2409		100	100	100	100		Carbohydrate	Pentose Metabolism	100019968
	1311		Glycogen Metabolism	maltotetraose	LC/MS polar	15910	C02052	HMDB0001296	439639		0.48	0.97	0.87	1.74					7.5986e-05	0.0011	0.7313	0.8838	0.394	0.1154	0.0007	0.0004	0.0342	0.0088	0.0008	0.008	0.0024	0.0435		1.1131	0.5396	0.9657	0.9387		100	100	100	100		Carbohydrate	Glycogen Metabolism	100000275	34612-38-9
	1313			maltotriose	LC/MS polar	44688	C01835	HMDB0001262	439586		0.64	1	1.08	1.69					0.0002	0.0027	0.8974	0.9204	0.3033	0.0945	2.1183e-05	1.8948e-05	0.0002	6.1996e-05	0.0028	0.0199	0.0042	0.0588		0.9373	0.6023	1.0159	1.0153		100	100	100	100		Carbohydrate	Glycogen Metabolism	100000276	1109-28-0
	1316			maltose	LC/MS polar	15586	C00208	HMDB0000163	10991489		0.91	1.11	1.01	1.23					0.4106	0.5005	0.273	0.597	0.9594	0.2375	0.0597	0.0212	0.1622	0.0364	0.8901	0.8125	0.1831	0.4739		0.8799	0.8009	0.8891	0.9871		100	100	100	100		Carbohydrate	Glycogen Metabolism	913	6363-53-7
	1363		Fructose, Mannose and Galactose Metabolism	fructose	LC/MS polar	577	C00095	HMDB0000660	2723872		0.96	0.94	1.15	1.12					0.8223	0.6628	0.6498	0.8471	0.2823	0.089	0.6723	0.1553	0.2911	0.0602	0.8879	0.8125	0.6372	0.7302		1.6317	1.5712	1.8749	1.7635		100	100	100	100		Carbohydrate	Fructose, Mannose and Galactose Metabolism	878	57-48-7
	1368			mannitol/sorbitol	LC/MS polar	46142	C00392 C00794	HMDB0000247 HMDB0000765	6251;5780		1.21	1.34	1.22	1.36					0.0893	0.2289	0.0077	0.0857	0.0494	0.0201	0.0063	0.0029	0.0017	0.0006	0.0036	0.0236	0.4959	0.676		1.2826	1.5461	1.5632	2.0964		100	100	100	100		Carbohydrate	Fructose, Mannose and Galactose Metabolism	100001740
	1369			mannose	LC/MS polar	584	C00159 C02209 C00936	HMDB0000169	185698;82308;18950;439680		1.23	0.95	0.48	0.37					0.1889	0.3496	0.7565	0.8949	5.3968e-05	4.9839e-05	1.6183e-06	1.9723e-06	7.9371e-08	6.8231e-08	0.4362	0.599	0.2379	0.5301		1.0075	1.2381	0.4831	0.4609		100	100	67	50		Carbohydrate	Fructose, Mannose and Galactose Metabolism	803	3458-28-4
	1380			galactose 1-phosphate	LC/MS polar	15706	C00446	HMDB0000645	123912		1.32	0.8	1.49	0.89					0.0885	0.2288	0.2814	0.6017	0.0269	0.0118	0.603	0.1431	0.2001	0.0438	0.5683	0.6891	0.0522	0.2652		0.8446	1.119	1.2547	0.9988		80	100	100	100		Carbohydrate	Fructose, Mannose and Galactose Metabolism	100000300	19046-60-7
	1389			galactonate	LC/MS polar	27719	C15930 C00880	HMDB0000565	12310779;128869		0.88	1.29	1.03	1.5					0.4008	0.4967	0.0685	0.3012	0.757	0.1968	0.0067	0.003	0.0282	0.0075	0.5107	0.6572	0.0679	0.3109		1.6254	1.4359	1.6686	2.1566		100	100	100	100		Carbohydrate	Fructose, Mannose and Galactose Metabolism	100001026	299-28-5
	1396		Nucleotide Sugar	UDP-glucose	LC/MS polar	32344	C00029	HMDB0000286	8629		0.39	0.72	1.52	2.77					3.3428e-08	5.4193e-06	0.002	0.0307	0.0002	0.0002	3.1714e-09	8.1374e-09	2.7546e-09	3.1936e-09	3.1178e-08	2.3628e-06	0.0004	0.0173		1.3695	0.5382	2.0796	1.4897		100	100	100	100		Carbohydrate	Nucleotide Sugar	1096	117756-22-6
	1400			UDP-galactose	LC/MS polar	15860	C00052	HMDB0000302	18068		0.59	0.72	1.16	1.42					9.8707e-07	4.5721e-05	8.1292e-05	0.0029	0.0321	0.0139	8.2027e-05	6.2483e-05	5.8035e-05	2.6114e-05	6.5874e-08	3.8408e-06	0.069	0.3109		1.3292	0.7809	1.5471	1.1076		100	100	100	100		Carbohydrate	Nucleotide Sugar	100000298	2956-16-3;91183-98-1;137868-52-1
	1401			UDP-glucuronate	LC/MS neg	2763	C00167	HMDB0000935	17473		0.89	0.98	3.87	4.27					0.3142	0.4538	0.7787	0.9048	1.0268e-11	7.1415e-11	4.292e-12	3.5911e-11	1.7e-14	1.15e-13	0.3513	0.5368	0.5742	0.7127		0.8444	0.7489	3.2714	3.1986		100	100	100	100		Carbohydrate	Nucleotide Sugar	1097	28053-08-9;63700-19-6
	1404			guanosine 5'-diphospho-fucose	LC/MS polar	15903					1.04	0.93	0.72	0.65					0.7592	0.6462	0.3955	0.7016	0.0043	0.0024	0.0003	0.0002	3.648e-05	1.7194e-05	0.7252	0.7737	0.4248	0.6334		1.284	1.3299	0.9235	0.8605		100	100	100	100		Carbohydrate	Nucleotide Sugar	335	15839-70-0
	1408			UDP-N-acetylglucosamine/galactosamine	LC/MS polar	46148	C00203 C00043	HMDB0000304 HMDB0000290	44576;1167		1.24	1.11	1.5	1.34					0.0003	0.0033	0.0299	0.1888	5.3887e-08	1.1993e-07	4.3439e-06	4.813e-06	2.4909e-09	2.9307e-09	0.0001	0.0017	0.1061	0.3684		0.7776	0.9673	1.1688	1.2958		100	100	100	100		Carbohydrate	Nucleotide Sugar	100002957
	1409			cytidine 5'-monophospho-N-acetylneuraminic acid	LC/MS polar	36831	C00128	HMDB0001176	448209		1.45	0.92	1.27	0.81					3.9916e-05	0.0007	0.1935	0.5076	0.0019	0.0012	0.0041	0.002	0.806	0.1453	0.0066	0.0382	0.0001	0.0096		0.8097	1.1763	1.0275	0.9485		100	100	100	100		Carbohydrate	Nucleotide Sugar	1223	3063-71-6
	1419		Aminosugar Metabolism	glucosamine-6-phosphate	LC/MS polar	580	C00352	HMDB0001254	440997		1.11	0.96	0.42	0.36					0.6582	0.619	0.8978	0.9204	0.0277	0.0121	0.0079	0.0035	0.0013	0.0004	0.8097	0.7939	0.6794	0.7451		2.4193	2.6967	1.0082	0.967		100	100	100	100		Carbohydrate	Aminosugar Metabolism	290	3616-42-0
	1423			glucuronate	LC/MS polar	15443	C16245	HMDB0000127	441478;94715;23677976;65041;444791		1.13	0.97	1.42	1.22					0.1048	0.2508	0.6687	0.8503	8.3102e-05	7.2531e-05	0.0106	0.0046	2.6446e-05	1.2806e-05	0.3458	0.5343	0.1374	0.4238		0.8053	0.9086	1.1408	1.1065		100	100	100	100		Carbohydrate	Aminosugar Metabolism	100000257	207300-70-7
	1428			N-acetylglucosamine 6-phosphate	LC/MS polar	15107	C00357	HMDB0002817	439219		1.11	1.24	0.58	0.65					0.399	0.4967	0.0315	0.1957	2.9306e-05	2.9118e-05	0.0005	0.0003	1.8814e-06	1.1953e-06	0.0403	0.1489	0.3625	0.599		1.0441	1.1562	0.6065	0.7541		100	100	100	100		Carbohydrate	Aminosugar Metabolism	1213	102029-88-9
	1429			N-acetyl-glucosamine 1-phosphate	LC/MS polar	15741	C04256	HMDB0001367	440364		0.68	0.87	0.4	0.51					0.1001	0.2448	0.397	0.7016	0.0001	8.8e-05	0.0009	0.0005	5.9916e-06	3.3629e-06	0.0785	0.2254	0.4956	0.676		2.4002	1.6206	0.951	0.8244		100	100	100	100		Carbohydrate	Aminosugar Metabolism	1212	31281-59-1
	1435			N-acetylneuraminate	LC/MS pos early	32377	C00270	HMDB0000230	439197		1.27	0.85	0.76	0.51					0.0629	0.19	0.2133	0.5427	0.0455	0.0187	3.5443e-05	2.9935e-05	4.1706e-05	1.9427e-05	0.5597	0.6868	0.0314	0.211		0.8335	1.0566	0.6363	0.5418		100	100	100	100		Carbohydrate	Aminosugar Metabolism	1162	131-48-6
	1447			N-acetylglucosaminylasparagine	LC/MS pos early	48149	C04540	HMDB0000489	123826		0.83	0.93	0.49	0.55					0.0152	0.0731	0.2762	0.597	1.5057e-09	5.0019e-09	2.0308e-08	4.1251e-08	1.9678e-11	4.0072e-11	0.0135	0.0676	0.2369	0.5299		1.2781	1.0661	0.6254	0.5825		100	100	100	100		Carbohydrate	Aminosugar Metabolism	1215	2776-93-4
	1448			erythronate*	LC/MS polar	42420		HMDB0000613	2781043		0.87	1.11	1.03	1.32					0.1603	0.317	0.2729	0.597	0.7612	0.1975	0.0092	0.0041	0.035	0.009	0.7534	0.7849	0.0817	0.328		1.391	1.2044	1.4309	1.585		100	100	100	100		Carbohydrate	Aminosugar Metabolism	100001320	88759-55-1
	1450			N-acetylglucosamine/N-acetylgalactosamine	LC/MS pos early	46539	C01074	HMDB0000212 HMDB0000215	84265;439174		0.91	1.17	0.32	0.41					0.4552	0.5225	0.0989	0.3524	6.5935e-09	1.8117e-08	3.8962e-07	5.5866e-07	2.0519e-10	3.2591e-10	0.5497	0.682	0.0995	0.3657		1.365	1.2368	0.4364	0.5124		100	100	100	100		Carbohydrate	Aminosugar Metabolism	100006435
	1451			N-glycolylneuraminate	LC/MS pos early	37123	C03410	HMDB0000833	123802		1.9	1.12	0.94	0.55					7.6971e-05	0.0011	0.3395	0.6474	0.7531	0.1963	0.0002	0.0001	0.0023	0.0008	0.0003	0.0038	0.0062	0.0767		0.8089	1.5403	0.7626	0.8526		100	100	100	100		Carbohydrate	Aminosugar Metabolism	100001491	1113-83-3
	1452		Advanced Glycation End-product	N6-carboxymethyllysine	LC/MS pos early	36713		HMDB0240347	123800		1.16	1.08	1.87	1.75					0.0609	0.1873	0.2392	0.5693	7.2156e-08	1.5009e-07	3.6537e-07	5.2778e-07	8.0626e-10	1.1333e-09	0.0338	0.1315	0.5203	0.6853		0.8868	1.0269	1.6572	1.7942		100	100	100	100		Carbohydrate	Advanced Glycation End-product	100001768	5746-04-03
	1456	Energy	TCA Cycle	citrate	LC/MS neg	1564	C00158	HMDB0000094	311		0.9	0.74	0.43	0.36					0.5146	0.5516	0.0518	0.2612	1.5486e-05	1.657e-05	1.1956e-06	1.485e-06	3.2743e-08	3.0237e-08	0.0742	0.2185	0.373	0.6049		2.134	1.9286	0.9226	0.6867		100	100	100	100		Energy	TCA Cycle	1124	77-92-9
	1458			aconitate [cis or trans]	LC/MS neg	46173	C02341 C004174	HMDB0000958 HMDB000072	643757;444212		0.89	0.74	0.45	0.37					0.5021	0.5444	0.0916	0.3392	0.0002	0.0001	1.9304e-05	1.7673e-05	7.0252e-07	4.8941e-07	0.1049	0.2677	0.4954	0.676		1.9766	1.7586	0.8851	0.6513		100	100	100	100		Energy	TCA Cycle	100001359
	1461			isocitric lactone	LC/MS polar	54724			98259		1.32	1.39	0.89	0.93					0.0049	0.0308	0.0009	0.0184	0.2546	0.0813	0.4796	0.119	0.1961	0.043	8.3066e-05	0.0013	0.7515	0.759		1.0892	1.4412	0.9697	1.3462		100	100	100	100		Energy	TCA Cycle	100009239	4702-32-3
	1462			alpha-ketoglutarate	LC/MS polar	528	C00026	HMDB0000208	51		1.02	0.98	1.56	1.49					0.7495	0.6457	0.8801	0.9175	0.0008	0.0006	0.0024	0.0012	4.438e-05	2.0551e-05	0.8932	0.8127	0.7359	0.759		0.6675	0.6834	1.0429	1.0183		100	100	100	100		Energy	TCA Cycle	93	305-72-6;328-50-7;22202-68-2
	1464			succinylcarnitine (C4-DC)	LC/MS pos early	37058		HMDB0061717	71464481		0.41	0.34	1.67	1.38					0.1205	0.2771	0.6895	0.8562	0.6501	0.1747	0.4044	0.1028	0.7845	0.142	0.1568	0.3486	0.3647	0.599		1.5046	0.6244	2.5117	0.8588		100	80	100	100		Energy	TCA Cycle	100001948	256928-74-2
	1465			succinate	LC/MS polar	1437	C00042	HMDB0000254	1110		0.34	0.51	1.68	2.53					0.001	0.0088	0.0086	0.0885	0.0499	0.0202	0.0032	0.0016	0.0011	0.0004	0.0001	0.0017	0.3727	0.6049		0.9453	0.3185	1.5835	0.8071		100	100	100	100		Energy	TCA Cycle	252	110-15-6
	1466			fumarate	LC/MS polar	1643	C00122	HMDB0000134	444972		1.03	1.06	0.71	0.72					0.6482	0.6154	0.4099	0.7024	5.6905e-05	5.1694e-05	0.0001	8.3793e-05	1.1316e-06	7.5843e-07	0.3741	0.5533	0.8237	0.7795		1.3453	1.39	0.9496	1.0047		100	100	100	100		Energy	TCA Cycle	330	100-17-8
	1468			malate	LC/MS neg	1303	C00497 C00149 C00711	HMDB0000744 HMDB0031518 HMDB0000156	525		1.16	1.01	0.81	0.7					0.0855	0.2262	0.8946	0.9204	0.0068	0.0037	0.0001	9.7936e-05	2.7307e-05	1.3184e-05	0.1686	0.3639	0.2261	0.5199		1.0901	1.2618	0.8832	0.8885		100	100	100	100		Energy	TCA Cycle	409	6915-15-7
	1472			itaconate	LC/MS polar	18373	C00490	HMDB0002092	811		1.01	1.69	0.27	0.45					0.8578	0.6775	0.2457	0.578	0.0071	0.0038	0.0522	0.0189	0.002	0.0007	0.358	0.5416	0.5083	0.6838		1.6624	1.6853	0.4523	0.7634		100	100	100	100		Energy	TCA Cycle	100000455	97-65-4
	1477			2-methylcitrate/homocitrate	LC/MS neg	52282	C01251	HMDB0003518 HMDB0000379	515;439459		1.11	0.48	6.32	2.75					0.4303	0.5137	1.0808e-05	0.0006	1.4471e-11	9.0942e-11	1.4111e-07	2.2931e-07	2.835e-12	7.382e-12	0.0028	0.0197	0.0002	0.0113		0.7248	0.8041	4.58	2.2141		100	100	100	100		Energy	TCA Cycle	100008929
	1483		Oxidative Phosphorylation	acetylphosphate	LC/MS polar	15488	C00227	HMDB0001494	186		1.07	0.83	0.72	0.56					0.4406	0.5167	0.053	0.2633	0.0093	0.0048	2.0549e-05	1.8552e-05	9.2763e-06	5.0287e-06	0.4262	0.5895	0.0633	0.3023		1.2461	1.3339	0.8982	0.7419		100	100	100	100		Energy	Oxidative Phosphorylation	1211	94249-01-1
	1485			phosphate	LC/MS pos early	42109	C00009	HMDB0001429	1061		1.04	1.14	1.23	1.35					0.57	0.5813	0.0988	0.3524	0.0094	0.0048	0.0009	0.0005	0.0001	5.2932e-05	0.1268	0.3013	0.4653	0.6658		0.9455	0.9847	1.1676	1.3285		100	100	100	100		Energy	Oxidative Phosphorylation	461	7664-38-2
	1488	Lipid	Fatty Acid Synthesis	malonylcarnitine	LC/MS pos early	37059		HMDB0002095	22833583		0.78	0.67	0.06	0.05					0.4743	0.5285	0.4975	0.754	3.5344e-08	8.2803e-08	4.1866e-08	7.7019e-08	1.6766e-10	2.7454e-10	0.3275	0.5226	0.9428	0.802		3.441	2.6855	0.2183	0.1463		100	100	100	100		Lipid	Fatty Acid Synthesis	100001526	853728-01-5
	1489			malonate	LC/MS polar	15872	C00383	HMDB0000691	867		1.21	1.14	0.72	0.68					0.1643	0.3204	0.4451	0.7153	0.0228	0.0102	0.0044	0.0021	0.0007	0.0003	0.1276	0.3013	0.5928	0.7181		0.9881	1.1913	0.7147	0.8125		100	100	100	100		Lipid	Fatty Acid Synthesis	818	141-82-2;26522-22-85-0
	1490		Fatty Acid Metabolism	acetyl CoA	LC/MS neg	43840	C00024	HMDB0001206	444493		1.44	1.01	0.25	0.17					0.2683	0.4234	0.7604	0.8949	5.683e-06	6.7788e-06	9.9302e-07	1.274e-06	1.6727e-08	1.6606e-08	0.3066	0.5074	0.5335	0.6927		2.7917	4.0223	0.6865	0.6923		100	100	100	100		Lipid	Fatty Acid Metabolism	1830	102029-73-2
	1500			oleoyl CoA	LC/MS polar	57751	C00510	HMDB0001322	5497111		0.66	0.6	0.99	0.89					0.0825	0.2202	0.012	0.1093	0.784	0.2017	0.6483	0.151	0.897	0.159	0.0045	0.0284	0.6062	0.7203		0.9296	0.6154	0.9176	0.5471		80	40	100	50		Lipid	Fatty Acid Metabolism	443	1716-06-9
	1504		Short Chain Fatty Acid	butyrate/isobutyrate (4:0)	LC/MS neg	40605	C00246	HMDB0000039	264		0.57	0.99	0.43	0.75					0.3518	0.4763	0.9621	0.9262	0.075	0.0287	0.3611	0.0941	0.061	0.015	0.4698	0.63	0.5092	0.6838		0.6932	0.3946	0.2999	0.2962		40	40	17	0		Lipid	Short Chain Fatty Acid	1143	109-92-6
	1506		Medium Chain Fatty Acid	caproate (6:0)	LC/MS neg	32489	C01585	HMDB0000535	8892		0.72	0.81	0.59	0.66					0.2455	0.3989	0.6581	0.8503	0.0159	0.0075	0.0828	0.028	0.0052	0.0016	0.2495	0.4534	0.5669	0.7076		0.9954	0.7129	0.5852	0.4731		100	100	100	100		Lipid	Medium Chain Fatty Acid	926	142-62-1
	1507			heptanoate (7:0)	LC/MS neg	1644	C17714	HMDB0000666	8094		0.86	1.04	0.92	1.11					0.3638	0.482	0.8214	0.9103	0.7694	0.1991	0.3832	0.0986	0.6783	0.1257	0.6001	0.7029	0.4106	0.6283		0.8966	0.7704	0.8235	0.8586		100	100	100	100		Lipid	Medium Chain Fatty Acid	925	111-14-8
	1508			caprylate (8:0)	LC/MS neg	32492	C06423	HMDB0000482	379		0.73	1.09	0.41	0.61					0.2884	0.4373	0.7902	0.9048	0.0253	0.0112	0.3127	0.085	0.0243	0.0065	0.5392	0.6779	0.3353	0.5844		1.1061	0.8052	0.4507	0.4919		100	100	100	100		Lipid	Medium Chain Fatty Acid	932	124-07-2
	1511			caprate (10:0)	LC/MS neg	1642	C01571	HMDB0000511	2969		0.85	0.96	0.39	0.43					0.2796	0.4317	0.8673	0.916	0.0141	0.0067	0.1033	0.0333	0.0057	0.0017	0.3609	0.5449	0.4874	0.6736		1.7681	1.5117	0.6812	0.6508		100	100	100	100		Lipid	Medium Chain Fatty Acid	888	334-48-5
	1512			cis-4-decenoate (10:1n6)*	LC/MS neg	62873		HMDB0004980	5282726		0.26	1	0.21	0.78					7.7021e-05	0.0011	1	0.9262	6.5075e-06	7.6227e-06	0.3508	0.0922	7.303e-05	3.2312e-05	0.0014	0.012	0.0014	0.0316		0.3043	0.0805	0.0625	0.0625		100	60	0	0		Lipid	Medium Chain Fatty Acid	100002796	505-90-8
	1515			(2 or 3)-decenoate (10:1n7 or n8)	LC/MS neg	63436					2.46	0.99	0.2	0.08					4.1497e-05	0.0007	0.9414	0.9262	1.79e-08	4.527e-08	9.87e-12	6.4157e-11	9.22e-13	2.662e-12	0.001	0.009	0.0008	0.0226		1.0032	2.4629	0.2027	0.2003		100	100	17	0		Lipid	Medium Chain Fatty Acid	100021502
	1519			laurate (12:0)	LC/MS neg	1645	C02679	HMDB0000638	3893		0.83	1.09	0.35	0.46					0.4563	0.5227	0.6511	0.8475	1.6825e-05	1.7747e-05	0.0002	0.0002	8.2007e-07	5.6634e-07	0.8037	0.7938	0.3945	0.6167		1.8605	1.5502	0.6524	0.7079		100	100	100	100		Lipid	Medium Chain Fatty Acid	181	143-07-7
	1521			5-dodecenoate (12:1n7)	LC/MS neg	33968		HMDB0000529	5312378		0.56	1.47	0.1	0.27					0.0877	0.2285	0.0961	0.3515	1.3897e-06	1.9211e-06	0.0026	0.0013	6.4776e-07	4.5526e-07	0.8826	0.8125	0.0215	0.1746		4.2141	2.3399	0.4243	0.6238		100	100	100	100		Lipid	Medium Chain Fatty Acid	100001232	2430-94-6
	1524		Long Chain Saturated Fatty Acid	myristate (14:0)	LC/MS neg	1365	C06424	HMDB0000806	11005		1.09	0.76	1.27	0.89					0.9526	0.7055	0.1701	0.4714	0.3578	0.1076	0.6358	0.1492	0.7477	0.137	0.3702	0.5498	0.3268	0.5781		0.9729	1.0611	1.238	0.9408		100	100	100	100		Lipid	Long Chain Saturated Fatty Acid	519	544-63-8
	1526			pentadecanoate (15:0)	LC/MS neg	1361	C16537	HMDB0000826	13849		1.17	1.01	1.94	1.68					0.8036	0.6611	0.6349	0.8367	0.0817	0.031	0.2776	0.077	0.0505	0.0126	0.8908	0.8125	0.6148	0.7218		0.8653	1.0122	1.6754	1.6977		100	100	100	100		Lipid	Long Chain Saturated Fatty Acid	980	1002-84-2;10002-84-2
	1527			palmitate (16:0)	LC/MS neg	1336	C00249	HMDB0000220	985		1.32	1.04	1.45	1.13					0.7715	0.647	0.462	0.7197	0.3263	0.1002	0.9877	0.2121	0.4913	0.0959	0.7759	0.7902	0.478	0.6722		0.9738	1.2863	1.4072	1.4571		100	100	100	100		Lipid	Long Chain Saturated Fatty Acid	424	57-10-3
	1529			margarate (17:0)	LC/MS neg	1121		HMDB0002259	10465		1.36	1.08	2.93	2.32					0.6276	0.6075	0.7327	0.8839	0.0048	0.0027	0.0293	0.0116	0.0009	0.0003	0.8975	0.8139	0.557	0.7014		0.7242	0.9872	2.1218	2.2917		100	100	100	100		Lipid	Long Chain Saturated Fatty Acid	891	506-12-7
	1531			stearate (18:0)	LC/MS neg	1358	C01530	HMDB0000827	5281		1.33	0.8	2.08	1.26					0.6405	0.6143	0.2753	0.597	0.0274	0.012	0.4162	0.1051	0.0346	0.0089	0.6882	0.7539	0.2818	0.5536		1.0665	1.4173	2.2168	1.7821		100	100	100	100		Lipid	Long Chain Saturated Fatty Acid	439	57-11-4
	1533			nonadecanoate (19:0)	LC/MS neg	1356	C16535	HMDB0000772	12591		1.49	0.86	2.84	1.64					0.3613	0.482	0.3232	0.6291	0.0026	0.0015	0.1385	0.0426	0.0022	0.0007	0.9945	0.831	0.1855	0.475		0.6678	0.9973	1.8978	1.6388		100	100	100	100		Lipid	Long Chain Saturated Fatty Acid	892	646-30-0
	1534			arachidate (20:0)	LC/MS neg	1118	C06425	HMDB0002212	10467		1.17	0.7	3.06	1.84					0.8437	0.6714	0.1062	0.359	0.0025	0.0015	0.1118	0.0356	0.0018	0.0006	0.331	0.5259	0.2119	0.5059		0.8556	0.9989	2.6139	1.8409		100	100	100	100		Lipid	Long Chain Saturated Fatty Acid	893	506-30-9
	1546		Long Chain Monounsaturated Fatty Acid	palmitoleate (16:1n7)	LC/MS neg	33447	C08362	HMDB0003229	445638		1.26	1.61	0.82	1.06					0.9535	0.7055	0.903	0.9235	0.7387	0.1941	0.6105	0.1443	0.552	0.1058	0.9688	0.827	0.9003	0.7991		1.3856	1.7414	1.1405	1.8372		100	100	100	100		Lipid	Long Chain Monounsaturated Fatty Acid	452	373-49-9
	1548			10-heptadecenoate (17:1n7)	LC/MS neg	33971		HMDB0060038	5312435		1.88	0.84	2.9	1.29					0.3245	0.4614	0.3923	0.6977	0.0163	0.0077	0.4599	0.1144	0.027	0.0072	0.8768	0.8105	0.1972	0.4915		0.7463	1.4061	2.1636	1.8129		100	100	100	100		Lipid	Long Chain Monounsaturated Fatty Acid	100001278	29743-97-3
	1550			oleate/vaccenate (18:1)	LC/MS neg	52285	C01712 C08367 C00712 C21944	HMDB0000207 HMDB0000573 HMDB0003231 HMDB0240219	637517;445639;5281127;5282761		1.27	1.09	1.65	1.41					0.9477	0.7054	0.4538	0.7179	0.2691	0.0853	0.6372	0.1492	0.267	0.0558	0.5788	0.6915	0.6461	0.7358		1.0688	1.3598	1.7584	1.9144		100	100	100	100		Lipid	Long Chain Monounsaturated Fatty Acid	100008930
	1557			10-nonadecenoate (19:1n9)	LC/MS neg	33972		HMDB0013622	5312513		1.73	0.97	3.9	2.18					0.6012	0.5939	0.5285	0.7751	0.0025	0.0015	0.0314	0.0123	0.0006	0.0002	0.9683	0.827	0.4195	0.6334		0.6972	1.2047	2.7191	2.6296		100	100	100	100		Lipid	Long Chain Monounsaturated Fatty Acid	100001277	73033-09-7
	1560			eicosenoate (20:1)	LC/MS neg	33587	C16526	HMDB0002231 HMDB0062436	5282769;5282768;94159		1.37	0.96	3.17	2.22					0.9684	0.7077	0.4626	0.7197	0.0054	0.0029	0.0271	0.0107	0.001	0.0003	0.6395	0.722	0.5987	0.719		0.8408	1.1516	2.6648	2.5563		100	100	100	100		Lipid	Long Chain Monounsaturated Fatty Acid	100001335
	1564			erucate (22:1n9)	LC/MS neg	1552	C08316	HMDB0002068	8216;5281116		1.23	0.9	2.92	2.13					0.6432	0.6143	0.3878	0.6941	0.0035	0.002	0.0583	0.0208	0.0013	0.0005	0.8064	0.7938	0.3574	0.5935		0.965	1.1895	2.8195	2.5309		100	100	100	100		Lipid	Long Chain Monounsaturated Fatty Acid	1087	112-86-7
	1567		Long Chain Polyunsaturated Fatty Acid (n3 and n6)	tetradecadienoate (14:2)*	LC/MS neg	62850		HMDB0000560	5312409		1.13	0.9	0.28	0.23					0.76	0.6462	0.9097	0.9238	0.0004	0.0003	0.0003	0.0002	6.9515e-06	3.8075e-06	0.7627	0.7865	0.8812	0.7932		1.2631	1.4224	0.3577	0.3206		100	100	100	100		Lipid	Long Chain Polyunsaturated Fatty Acid (n3 and n6)	100020343	39039-37-7
	1577			eicosapentaenoate (EPA; 20:5n3)	LC/MS neg	18467	C06428	HMDB0001999	446284		1.53	0.7	1.18	0.54					0.2692	0.4236	0.1393	0.4213	0.5392	0.1502	0.0563	0.0203	0.3307	0.0675	0.8431	0.8039	0.0757	0.321		0.8337	1.2759	0.9841	0.6916		100	100	100	100		Lipid	Long Chain Polyunsaturated Fatty Acid (n3 and n6)	2050	10-2005-9;10417-94-4
	1579			docosapentaenoate (n3 DPA; 22:5n3)	LC/MS neg	32504	C16513	HMDB0001976 HMDB0006528	6441454		1.84	0.86	2.42	1.13					0.1433	0.3037	0.445	0.7153	0.0129	0.0062	0.6809	0.1568	0.0374	0.0095	0.5536	0.6846	0.1149	0.3827		0.8632	1.5898	2.0876	1.7886		100	100	100	100		Lipid	Long Chain Polyunsaturated Fatty Acid (n3 and n6)	100001181	2234-74-4
	1580			docosahexaenoate (DHA; 22:6n3)	LC/MS neg	44675	C06429	HMDB0002183	445580		1.56	0.86	1.65	0.9					0.4102	0.5005	0.3169	0.6255	0.1718	0.0575	0.6657	0.1544	0.4956	0.0963	0.944	0.8262	0.2044	0.4945		0.7658	1.1968	1.2639	1.083		100	100	100	100		Lipid	Long Chain Polyunsaturated Fatty Acid (n3 and n6)	100000665	6217-54-5
	1582			nisinate (24:6n3)	LC/MS neg	57810		HMDB0013025	11792612		1.71	1.24	1.15	0.84					0.3664	0.482	0.8811	0.9175	0.6311	0.1711	0.5404	0.1307	0.9246	0.1634	0.5678	0.6891	0.4417	0.6445		1.1298	1.9277	1.2999	1.6175		100	100	100	100		Lipid	Long Chain Polyunsaturated Fatty Acid (n3 and n6)	100015785	68378-49-4
	1583			hexadecadienoate (16:2n6)	LC/MS neg	57652		HMDB0000477	13932172		1.37	0.62	1.63	0.74					0.2196	0.387	0.2762	0.597	0.2227	0.0723	0.2708	0.0754	0.9295	0.164	0.8575	0.8076	0.107	0.3684		0.6336	0.8653	1.0298	0.6405		80	100	100	100		Lipid	Long Chain Polyunsaturated Fatty Acid (n3 and n6)	100009394	28290-73-5
	1584			linoleate (18:2n6)	LC/MS neg	1105	C01595	HMDB0000673 HMDB0006270	5280450		1.64	0.88	2.36	1.27					0.4937	0.5417	0.3423	0.6501	0.0768	0.0294	0.8304	0.1849	0.1559	0.0352	0.889	0.8125	0.2559	0.5429		0.8405	1.3766	1.983	1.7546		100	100	100	100		Lipid	Long Chain Polyunsaturated Fatty Acid (n3 and n6)	180	60-33-3
	1586			linolenate [alpha or gamma; (18:3n3 or 6)]	LC/MS neg	34035	C06426 C06427	HMDB0001388 HMDB0003073	5280933;5280934		1.57	1.13	1.52	1.1					0.446	0.5192	0.5449	0.7899	0.343	0.1037	0.6736	0.1554	0.7041	0.1302	0.875	0.8105	0.3346	0.5844		0.8027	1.2604	1.2188	1.3827		100	100	100	100		Lipid	Long Chain Polyunsaturated Fatty Acid (n3 and n6)	100001337
	1587			dihomo-linoleate (20:2n6)	LC/MS neg	17805	C16525	HMDB0005060	6439848		1.4	0.91	2.63	1.71					0.7251	0.6407	0.4271	0.7149	0.0078	0.0041	0.0813	0.0277	0.003	0.001	0.7797	0.7905	0.4276	0.6351		0.7735	1.0793	2.0374	1.8497		100	100	100	100		Lipid	Long Chain Polyunsaturated Fatty Acid (n3 and n6)	1231	2091-39-6
	1589			dihomo-linolenate (20:3n3 or n6)	LC/MS neg	35718	C03242	HMDB0002925	5280581		1.62	0.62	1.83	0.69					0.2956	0.4419	0.1068	0.359	0.0836	0.0316	0.3737	0.0966	0.5239	0.101	0.7313	0.7763	0.0682	0.3109		0.8087	1.312	1.4778	0.9105		100	100	100	100		Lipid	Long Chain Polyunsaturated Fatty Acid (n3 and n6)	100001739	17046-59-2
	1592			adrenate (22:4n6)	LC/MS neg	32980	C16527	HMDB0002226	5497181;5282844		1.07	1.36	0.66	0.83					0.7904	0.6554	0.847	0.9103	0.6247	0.17	0.3468	0.0914	0.3143	0.0645	0.9471	0.827	0.7443	0.759		1.8156	1.948	1.192	1.6169		100	100	100	100		Lipid	Long Chain Polyunsaturated Fatty Acid (n3 and n6)	100001193	2091-25-0
	1593			docosapentaenoate (n6 DPA; 22:5n6)	LC/MS neg	37478	C16513	HMDB0001976	6441454		1.55	1.74	0.41	0.46					0.5016	0.5444	0.9749	0.9262	0.1393	0.0485	0.0341	0.0131	0.0142	0.004	0.6336	0.7196	0.6039	0.7196		2.1972	3.409	0.9002	1.5658		100	100	100	100		Lipid	Long Chain Polyunsaturated Fatty Acid (n3 and n6)	100001580	25182-74-5
	1594			docosadienoate (22:2n6)	LC/MS neg	32415	C16533	HMDB0061714	5282807		1.17	0.81	1.77	1.22					0.6679	0.619	0.2539	0.5827	0.0426	0.0178	0.5543	0.1332	0.0645	0.0158	0.6422	0.722	0.2788	0.5536		1.1071	1.2983	1.9642	1.5896		100	100	100	100		Lipid	Long Chain Polyunsaturated Fatty Acid (n3 and n6)	100001182	7370-49-2
	1596			mead acid (20:3n9)	LC/MS neg	35174		HMDB0010378	5312531		0.96	1.63	0.08	0.14					0.9541	0.7055	0.3542	0.659	0.0001	0.0001	1.9603e-05	1.7863e-05	5.9781e-07	4.239e-07	0.5025	0.6511	0.5572	0.7014		6.9474	6.6933	0.583	0.9521		100	100	100	83		Lipid	Long Chain Polyunsaturated Fatty Acid (n3 and n6)	100001472	20590-32-3
	1654		Fatty Acid, Branched	(12 or 13)-methylmyristate (a15:0 or i15:0)	LC/MS neg	38293		HMDB0061707	151014		1.13	8.78	0.87	6.77					0.8587	0.6775	0.1142	0.3627	0.6425	0.1735	0.3687	0.0955	0.7541	0.138	0.2264	0.429	0.3373	0.5844		0.7294	0.8265	0.6375	5.5961		100	80	33	83		Lipid	Fatty Acid, Branched	100002344	2485-71-4
	1659			(14 or 15)-methylpalmitate (a17:0 or i17:0)	LC/MS neg	38768	C16995	HMDB0061859	8181;17903417		1.42	0.75	2.41	1.27					0.6517	0.6168	0.1791	0.4881	0.0256	0.0113	0.542	0.131	0.0445	0.0112	0.5537	0.6846	0.2163	0.5082		0.6407	0.912	1.5472	1.1571		100	100	100	100		Lipid	Fatty Acid, Branched	100002945
	1665			(16 or 17)-methylstearate (a19:0 or i19:0)	LC/MS neg	38296		HMDB0037397	3083779		1.43	0.69	2.29	1.1					0.4491	0.5192	0.1787	0.4881	0.0173	0.008	0.6368	0.1492	0.0416	0.0106	0.7143	0.7723	0.1472	0.439		0.6793	0.9713	1.5545	1.0728		80	100	100	100		Lipid	Fatty Acid, Branched	100002356	2724-59-6
	1674		Fatty Acid, Dicarboxylate	dimethylmalonic acid	LC/MS polar	42978		HMDB0002001	11686		0.22	0.39	0.46	0.82					1.4268e-06	6.1685e-05	0.0005	0.011	0.0006	0.0004	0.3827	0.0986	0.0021	0.0007	2.1033e-07	9.3779e-06	0.0323	0.211		1.9524	0.4316	0.9078	0.3534		100	60	83	17		Lipid	Fatty Acid, Dicarboxylate	100004251	595-46-0
	1676			glutarate (C5-DC)	LC/MS polar	396	C00489	HMDB0000661	743;4418048		1.26	1.32	0.85	0.89					0.2395	0.3972	0.2876	0.6088	0.4592	0.1322	0.3391	0.09	0.2348	0.0499	0.1189	0.2889	0.875	0.7913		1.3155	1.6559	1.1117	1.4687		100	100	100	100		Lipid	Fatty Acid, Dicarboxylate	339	110-94-1
	1680			2-hydroxyglutarate	LC/MS polar	37253	C02630	HMDB0059655	43		0.86	1.07	3.01	3.75					0.3583	0.48	0.5774	0.8058	2.3627e-08	5.8429e-08	2.3085e-09	6.0835e-09	2.7092e-11	5.3126e-11	0.7574	0.7849	0.2949	0.5601		0.5423	0.4643	1.6321	1.7397		100	100	100	100		Lipid	Fatty Acid, Dicarboxylate	100002070	40951-21-1
	1684			2-hydroxyadipate	LC/MS polar	31934	C02360	HMDB0000321	193530		0.91	0.95	1.87	1.97					0.8526	0.6759	0.906	0.9235	0.1478	0.0508	0.17	0.0509	0.0521	0.013	0.8284	0.7999	0.954	0.802		0.7703	0.6974	1.4391	1.3709		20	60	83	83		Lipid	Fatty Acid, Dicarboxylate	100001153	18294-85-4
	1685			3-hydroxyadipate	LC/MS polar	62069		HMDB0000345	151913		0.85	0.83	0.69	0.68					0.4268	0.5107	0.4011	0.7018	0.0817	0.031	0.0863	0.029	0.0186	0.0051	0.2532	0.457	0.9838	0.8082		1.5531	1.323	1.0793	0.8949		100	100	100	83		Lipid	Fatty Acid, Dicarboxylate	100004396
	1688			maleate	LC/MS polar	20676	C01384	HMDB0000176	444266		1.08	1.01	1.27	1.18					0.9914	0.711	0.9875	0.9262	0.1256	0.0445	0.1199	0.0378	0.0343	0.0088	0.9979	0.8311	0.9852	0.8085		1.2152	1.3167	1.5492	1.5571		100	100	100	100		Lipid	Fatty Acid, Dicarboxylate	100000707	110-16-7
	1696			azelate (C9-DC)	LC/MS neg	18362	C08261	HMDB0000784	2266		0.62	0.92	0.76	1.13					0.0335	0.124	0.964	0.9262	0.0823	0.0311	0.6087	0.1441	0.3632	0.0732	0.1005	0.2634	0.1123	0.3773		1.2131	0.7493	0.9181	0.8443		100	100	100	100		Lipid	Fatty Acid, Dicarboxylate	2029	123-99-9
	1698			sebacate (C10-DC)	LC/MS neg	32398	C08277	HMDB0000792	5192		1.37	0.62	1.74	0.79					0.1228	0.2781	0.0279	0.1811	0.0122	0.006	0.2509	0.0713	0.2729	0.0568	0.6815	0.7486	0.0116	0.1121		0.7961	1.0916	1.3852	0.8588		100	100	100	100		Lipid	Fatty Acid, Dicarboxylate	100001211	111-20-6
	1700			undecanedioate (C11-DC)	LC/MS neg	42395		HMDB0000888	15816		0.8	0.68	1.27	1.08					0.4617	0.5234	0.3431	0.6501	0.5981	0.1635	0.6982	0.1596	0.5188	0.1001	0.2412	0.4447	0.9207	0.8011		1.125	0.9005	1.4299	0.9696		100	100	100	100		Lipid	Fatty Acid, Dicarboxylate	100001617	1852-04-6
	1703			dodecanedioate (C12-DC)	LC/MS neg	32388	C02678	HMDB0000623	12736		0.99	0.61	1.02	0.63					0.8342	0.6667	0.0613	0.2841	0.9811	0.2415	0.05	0.0182	0.1592	0.0359	0.25	0.4534	0.1503	0.4411		1.2149	1.1982	1.2401	0.7571		100	100	100	100		Lipid	Fatty Acid, Dicarboxylate	100001102	693-23-2
	1706			dodecadienoate (12:2)*	LC/MS neg	62276			25480		1.87	1.04	0.61	0.34					0.0217	0.0959	0.8407	0.9103	0.1232	0.0437	0.0008	0.0004	0.0008	0.0003	0.0616	0.1915	0.1029	0.3657		0.7836	1.4672	0.4807	0.5014		80	100	67	100		Lipid	Fatty Acid, Dicarboxylate	100020478
	1708			tetradecanedioate (C14-DC)	LC/MS neg	35669		HMDB0000872	13185		1.08	0.79	0.72	0.53					0.9959	0.711	0.4375	0.7153	0.1695	0.057	0.0416	0.0154	0.0195	0.0053	0.6015	0.7029	0.5963	0.7189		1.0272	1.1078	0.7365	0.5844		100	100	67	67		Lipid	Fatty Acid, Dicarboxylate	100001613	821-38-5
	1712			hexadecanedioate (C16-DC)	LC/MS neg	35678	C19615	HMDB0000672	10459		0.9	0.96	0.58	0.62					0.4962	0.5418	0.7721	0.9012	0.0392	0.0165	0.0921	0.0304	0.0111	0.0032	0.4861	0.6397	0.7566	0.759		1.1753	1.0586	0.6839	0.6586		100	100	100	100		Lipid	Fatty Acid, Dicarboxylate	100001614	505-54-4
	1716			octadecenedioate (C18:1-DC)	LC/MS neg	61861			9543674		0.99	1.12	0.53	0.6					0.8544	0.6765	0.8407	0.9103	0.0071	0.0038	0.0165	0.0069	0.0008	0.0003	0.9999	0.8311	0.7864	0.7675		0.9823	0.9682	0.5198	0.5823		100	100	83	83		Lipid	Fatty Acid, Dicarboxylate	100019978
	1724			3-carboxy-4-methyl-5-pentyl-2-furanpropionate (3-CMPFP)**	LC/MS neg	61871		HMDB0061643	194501		0.87	0.93	1.13	1.2					0.5316	0.5624	0.8281	0.9103	0.6892	0.1837	0.3997	0.1018	0.3814	0.0765	0.5433	0.6789	0.7507	0.759		0.3413	0.2961	0.3843	0.3558		20	0	33	50		Lipid	Fatty Acid, Dicarboxylate	100020004
	1726			2-hydroxysebacate	LC/MS neg	63357		HMDB0000424	128458		0.93	0.95	1.02	1.05					0.9133	0.6943	0.8346	0.9103	0.6851	0.1831	0.9256	0.201	0.7242	0.1338	0.9519	0.827	0.825	0.7795		0.7616	0.7073	0.7803	0.7409		60	80	83	83		Lipid	Fatty Acid, Dicarboxylate	100020378	103963-71-9
	1767		Fatty Acid, Amino	2-aminoheptanoate	LC/MS pos early	43761		HMDB0094649	227939		0.64	0.95	0.47	0.7					0.0247	0.1057	0.9411	0.9262	0.0007	0.0005	0.1278	0.0398	0.0008	0.0003	0.0791	0.2263	0.0953	0.3613		2.5967	1.6638	1.2244	1.1653		100	100	100	100		Lipid	Fatty Acid, Amino	100004542	1115-90-8
	1772			2-aminooctanoate	LC/MS neg	43343		HMDB0000991	69522		0.47	0.93	0.47	0.93					0.0016	0.0138	0.6964	0.8566	0.0008	0.0006	0.5922	0.1412	0.0046	0.0014	0.0077	0.0442	0.024	0.1857		3.0359	1.418	1.4246	1.323		100	100	100	100		Lipid	Fatty Acid, Amino	100004227	644-90-6
	1773			N-acetyl-2-aminooctanoate*	LC/MS neg	62059		HMDB0059745	95555		0.8	0.67	0.6	0.51					0.5706	0.5813	0.2807	0.6017	0.0567	0.0225	0.0226	0.0091	0.0049	0.0015	0.2548	0.4578	0.7503	0.759		1.1104	0.8835	0.6641	0.4474		100	100	100	83		Lipid	Fatty Acid, Amino	100020204
	1785		Fatty Acid Metabolism (also BCAA Metabolism)	butyrylcarnitine (C4)	LC/MS pos early	32412	C02862	HMDB0002013	439829		0.53	1.08	3.87	7.89					4.4161e-06	0.0001	0.378	0.6878	1.6483e-11	9.4309e-11	1.4e-14	2.94e-13	1e-15	9e-15	0.0006	0.0061	4.0784e-05	0.0051		1.9183	1.0186	7.4217	8.0356		100	100	100	100		Lipid	Fatty Acid Metabolism (also BCAA Metabolism)	100001054	25576-40-3
	1788			propionylcarnitine (C3)	LC/MS pos early	32452	C03017	HMDB0000824	107738		0.66	0.83	2.47	3.12					0.0047	0.03	0.1018	0.3538	4.7396e-07	7.5347e-07	2.4515e-08	4.8288e-08	4.939e-10	7.2639e-10	0.0023	0.0176	0.2385	0.5301		0.7782	0.5118	1.921	1.5949		100	100	100	100		Lipid	Fatty Acid Metabolism (also BCAA Metabolism)	100001162	17298-37-2
	1792			2-methylmalonylcarnitine (C4-DC)	LC/MS pos early	35482		HMDB0013133	53481628		0.59	0.58	0.5	0.49					0.3559	0.4788	0.5538	0.7949	0.0863	0.0324	0.1786	0.0531	0.0355	0.0091	0.2831	0.4858	0.7729	0.7613		0.934	0.5528	0.4681	0.2694		80	60	33	33		Lipid	Fatty Acid Metabolism (also BCAA Metabolism)	100001596	149181-64-6
	1822		Fatty Acid Metabolism (Acyl Glycine)	hexanoylglycine	LC/MS neg	35436		HMDB0000701	99463		1.64	0.46	1.4	0.39					0.1904	0.35	0.1016	0.3538	0.6487	0.1746	0.018	0.0074	0.1476	0.0334	0.876	0.8105	0.0438	0.2553		0.7792	1.2815	1.0884	0.5036		100	100	100	100		Lipid	Fatty Acid Metabolism (Acyl Glycine)	100001527	24003-67-6
	1840			N-palmitoylglycine	LC/MS neg	42092		HMDB0013034	151008		1.24	0.73	1.18	0.7					0.763	0.6462	0.6991	0.8583	0.9633	0.2378	0.4682	0.1163	0.5844	0.1108	0.9696	0.827	0.6294	0.7262		1.1074	1.3706	1.3093	0.9611		100	100	100	100		Lipid	Fatty Acid Metabolism (Acyl Glycine)	100003686	2441-41-0
	1857		Fatty Acid Metabolism (Acyl Carnitine, Short Chain)	acetylcarnitine (C2)	LC/MS pos early	32198	C02571	HMDB0000201	7045767		1.73	1.19	0.89	0.61					2.7863e-06	0.0001	0.0285	0.183	0.148	0.0508	6.9536e-06	7.2347e-06	3.3297e-05	1.5835e-05	3.7142e-06	0.0001	0.0036	0.055		1.0345	1.7882	0.9248	1.0997		100	100	100	100		Lipid	Fatty Acid Metabolism (Acyl Carnitine, Short Chain)	100000802	5080-50-2
	1859			isocaproylcarnitine	LC/MS pos early	61779					0.77	0.41	3.87	2.08					0.2226	0.3876	1.182e-05	0.0006	6.4025e-08	1.3702e-07	0.0003	0.0002	2.6349e-08	2.5061e-08	0.0001	0.0015	0.0062	0.0767		0.5666	0.4337	2.1902	0.9007		40	40	100	100		Lipid	Fatty Acid Metabolism (Acyl Carnitine, Short Chain)	100016063
	1861		Fatty Acid Metabolism (Acyl Carnitine, Medium Chain)	hexanoylcarnitine (C6)	LC/MS pos early	32328		HMDB0000756	6426853		0.38	0.95	0.32	0.8					6.9923e-06	0.0002	0.7311	0.8838	4.0877e-07	6.6407e-07	0.1419	0.0436	3.7858e-06	2.2272e-06	0.0001	0.0018	0.0004	0.0172		3.0969	1.166	0.9826	0.9369		100	100	100	100		Lipid	Fatty Acid Metabolism (Acyl Carnitine, Medium Chain)	100000781	6920-35-0
	1869			octanoylcarnitine (C8)	LC/MS pos late	33936	C02838	HMDB0000791	11953814;123701		0.52	0.5	0.67	0.65					0.0299	0.1178	0.0152	0.1256	0.088	0.033	0.0736	0.0256	0.0174	0.0048	0.0023	0.0175	0.9468	0.802		1.4665	0.7582	0.9809	0.4944		100	100	100	100		Lipid	Fatty Acid Metabolism (Acyl Carnitine, Medium Chain)	100001247	3671-77-0
	1873			cis-3,4-methyleneheptanoylcarnitine	LC/MS pos late	64389					0.63	1.26	0.24	0.48					0.0062	0.0359	0.1013	0.3538	6.5365e-09	1.8117e-08	4.6883e-05	3.7935e-05	2.0918e-09	2.517e-09	0.2746	0.483	0.0028	0.0456		2.2983	1.4522	0.5562	0.7008		100	100	100	100		Lipid	Fatty Acid Metabolism (Acyl Carnitine, Medium Chain)	100021728
	1874			nonanoylcarnitine (C9)	LC/MS pos late	61775		HMDB0013288	91825642		1.15	0.67	2.83	1.64					0.931	0.701	0.1065	0.359	0.0029	0.0017	0.0726	0.0253	0.0014	0.0005	0.2417	0.4447	0.294	0.5601		0.7179	0.8268	2.0326	1.3576		80	100	100	100		Lipid	Fatty Acid Metabolism (Acyl Carnitine, Medium Chain)	100006620
	1877			decanoylcarnitine (C10)	LC/MS pos late	33941		HMDB0000651	10245190		0.8	1.01	0.15	0.18					0.2172	0.3838	0.9815	0.9262	8.6524e-10	3.1569e-09	5.7415e-09	1.4172e-08	7.593e-12	1.7229e-11	0.3496	0.5364	0.3653	0.599		1.9192	1.5315	0.2796	0.2815		100	100	100	100		Lipid	Fatty Acid Metabolism (Acyl Carnitine, Medium Chain)	100001251	1492-27-9
	1878			laurylcarnitine (C12)	LC/MS pos late	34534		HMDB000225	168381		0.95	0.96	0.1	0.11					0.8114	0.6613	0.9919	0.9262	1.1372e-09	3.9547e-09	1.6463e-09	4.4588e-09	4.617e-12	1.1641e-11	0.8654	0.8076	0.8547	0.7838		5.1351	4.8758	0.5371	0.5154		100	100	100	100		Lipid	Fatty Acid Metabolism (Acyl Carnitine, Medium Chain)	100001392	25518-54-1
	1879		Fatty Acid Metabolism (Acyl Carnitine, Long Chain Saturated)	myristoylcarnitine (C14)	LC/MS pos late	33952		HMDB0005066	6426854		0.95	0.66	0.2	0.14					0.8709	0.6828	0.0876	0.338	2.0474e-07	3.6663e-07	1.5371e-08	3.1552e-08	2.4345e-10	3.791e-10	0.197	0.391	0.2875	0.5559		3.6904	3.4937	0.7522	0.4958		100	100	100	100		Lipid	Fatty Acid Metabolism (Acyl Carnitine, Long Chain Saturated)	100001270	18822-89-4
	1880			pentadecanoylcarnitine (C15)*	LC/MS pos late	57522		HMDB0062517	123132011		0.96	0.76	0.54	0.43					0.7961	0.6576	0.222	0.5504	0.0014	0.0009	0.0002	0.0001	1.1882e-05	6.2491e-06	0.3091	0.5094	0.5181	0.6853		1.5831	1.5127	0.8543	0.6481		100	100	100	100		Lipid	Fatty Acid Metabolism (Acyl Carnitine, Long Chain Saturated)	100015842
	1881			palmitoylcarnitine (C16)	LC/MS pos late	44681	C02990	HMDB0000222	461		0.78	0.59	0.23	0.18					0.1294	0.2853	0.0041	0.0553	6.4127e-09	1.8066e-08	7.7019e-10	2.4586e-09	7.526e-12	1.7229e-11	0.0033	0.022	0.312	0.575		2.8574	2.2351	0.6628	0.3926		100	100	100	100		Lipid	Fatty Acid Metabolism (Acyl Carnitine, Long Chain Saturated)	100000776	6865-14-1
	1882			margaroylcarnitine (C17)*	LC/MS pos late	57512		HMDB0006210	53477803		1.01	0.58	0.78	0.45					0.9325	0.701	0.0116	0.1074	0.0696	0.027	0.0003	0.0002	0.0002	9.6091e-05	0.0659	0.2013	0.0837	0.3305		1.1593	1.166	0.9079	0.5238		100	100	100	100		Lipid	Fatty Acid Metabolism (Acyl Carnitine, Long Chain Saturated)	100004054	106182-29-0
	1883			stearoylcarnitine (C18)	LC/MS pos late	34409		HMDB0000848	3006797		0.62	0.45	0.37	0.27					0.0513	0.1654	0.0024	0.0352	4.5813e-05	4.2662e-05	4.0392e-06	4.5268e-06	1.2776e-07	1.0197e-07	0.001	0.009	0.4148	0.6306		2.2137	1.3709	0.8171	0.3697		100	100	100	100		Lipid	Fatty Acid Metabolism (Acyl Carnitine, Long Chain Saturated)	100001391	18822-91-8
	1884			arachidoylcarnitine (C20)*	LC/MS pos late	57513		HMDB0006460	53477833		0.63	0.4	0.49	0.31					0.2274	0.3882	0.0188	0.1431	0.0114	0.0057	0.0009	0.0005	0.0001	5.8348e-05	0.0158	0.0767	0.4242	0.6334		1.7352	1.0852	0.8566	0.3414		100	100	100	100		Lipid	Fatty Acid Metabolism (Acyl Carnitine, Long Chain Saturated)	100015833
	1885			behenoylcarnitine (C22)*	LC/MS pos late	57514		HMDB0062468	71464577		1.02	0.52	0.13	0.07					0.8996	0.692	0.0362	0.2111	9.6243e-08	1.9473e-07	2.5948e-09	6.7466e-09	5.8783e-11	1.0857e-10	0.1695	0.3639	0.1226	0.394		3.4863	3.5511	0.4557	0.2355		100	100	100	100		Lipid	Fatty Acid Metabolism (Acyl Carnitine, Long Chain Saturated)	100015832
	1886			lignoceroylcarnitine (C24)*	LC/MS pos late	57515		HMDB0240665			1.49	0.71	0.03	0.01					0.044	0.1493	0.057	0.271	9.4e-14	1.908e-12	3e-15	1.12e-13	0	0	0.8217	0.7975	0.0082	0.0895		8.3145	12.3998	0.2373	0.1681		100	100	100	100		Lipid	Fatty Acid Metabolism (Acyl Carnitine, Long Chain Saturated)	100015834
	1887			cerotoylcarnitine (C26)*	LC/MS pos late	57516		HMDB0006347	53477828		1.54	0.68	0.01	0					0.0041	0.0273	0.0127	0.1139	0	0	0	0	0	0	0.5799	0.6915	0.0004	0.0173		10.4948	16.1503	0.0628	0.0428		100	100	67	67		Lipid	Fatty Acid Metabolism (Acyl Carnitine, Long Chain Saturated)	100015835
	1897		Fatty Acid Metabolism (Acyl Carnitine, Monounsaturated)	cis-4-decenoylcarnitine (C10:1)	LC/MS pos late	38178		HMDB0013205	57357170		0.51	0.89	0.11	0.2					0.0037	0.0251	0.5576	0.7956	9.9342e-10	3.5661e-09	8.7222e-08	1.479e-07	3.1748e-11	6.1101e-11	0.0103	0.0555	0.0544	0.2692		1.7574	0.8958	0.1974	0.1747		100	100	83	100		Lipid	Fatty Acid Metabolism (Acyl Carnitine, Monounsaturated)	100002259	98930-66-6
	1898			undecenoylcarnitine (C11:1)	LC/MS pos late	63613					1.23	1.2	0.71	0.69					0.3299	0.4623	0.3469	0.6538	0.1789	0.0597	0.145	0.0442	0.0535	0.0133	0.1812	0.3754	0.9305	0.8011		1.0944	1.351	0.7805	0.9333		80	100	100	100		Lipid	Fatty Acid Metabolism (Acyl Carnitine, Monounsaturated)	100021131
	1899			5-dodecenoylcarnitine (C12:1)	LC/MS pos late	61769		HMDB13326	91825571		0.63	1.09	0.09	0.16					0.0428	0.1493	0.4599	0.7197	7.629e-10	2.8673e-09	7.3011e-08	1.2827e-07	2.4891e-11	5.0046e-11	0.2854	0.4861	0.0482	0.2616		3.5083	2.2147	0.3321	0.3605		100	100	100	100		Lipid	Fatty Acid Metabolism (Acyl Carnitine, Monounsaturated)	100016069
	1901			myristoleoylcarnitine (C14:1)*	LC/MS pos late	48182		HMDB0240588	129691961		0.97	0.88	0.15	0.13					0.8415	0.6712	0.8407	0.9103	2.6309e-07	4.5746e-07	1.2873e-07	2.1095e-07	9.3814e-10	1.2628e-09	0.9903	0.831	0.7771	0.7628		5.9264	5.7363	0.8747	0.7705		100	100	100	100		Lipid	Fatty Acid Metabolism (Acyl Carnitine, Monounsaturated)	100006051	889848-55-9
	1902			palmitoleoylcarnitine (C16:1)*	LC/MS pos late	53223		HMDB0013207	71464547		0.72	0.65	0.18	0.16					0.1368	0.2948	0.064	0.292	3.7027e-08	8.5841e-08	2.4443e-08	4.8288e-08	1.281e-10	2.1878e-10	0.0232	0.1012	0.8587	0.7854		3.6377	2.6043	0.6627	0.4283		100	100	100	100		Lipid	Fatty Acid Metabolism (Acyl Carnitine, Monounsaturated)	100009406
	1903			oleoylcarnitine (C18:1)	LC/MS pos late	35160		HMDB0005065	6441392		0.74	0.56	0.35	0.27					0.0699	0.1988	0.0016	0.0255	8.2612e-07	1.2508e-06	5.5615e-08	9.9497e-08	1.0691e-09	1.4034e-09	0.001	0.009	0.2949	0.5601		2.0226	1.492	0.7053	0.3964		100	100	100	100		Lipid	Fatty Acid Metabolism (Acyl Carnitine, Monounsaturated)	100001501	38677-66-6
	1904			eicosenoylcarnitine (C20:1)*	LC/MS pos late	57519					0.61	0.49	0.57	0.46					0.0302	0.1178	0.0074	0.0857	0.0041	0.0023	0.0016	0.0009	0.0001	4.4614e-05	0.0014	0.0118	0.7714	0.7613		1.8489	1.1235	1.0524	0.5209		100	100	100	100		Lipid	Fatty Acid Metabolism (Acyl Carnitine, Monounsaturated)	100015838
	1905			erucoylcarnitine (C22:1)*	LC/MS pos late	57525					0.74	0.56	0.26	0.2					0.2408	0.3974	0.049	0.2545	2.9248e-06	3.7197e-06	7.0433e-07	9.4722e-07	9.4247e-09	1.0047e-08	0.0323	0.1283	0.6042	0.7196		1.8315	1.3496	0.4816	0.2716		100	100	100	100		Lipid	Fatty Acid Metabolism (Acyl Carnitine, Monounsaturated)	100015841
	1906			nervonoylcarnitine (C24:1)*	LC/MS pos late	57531		HMDB0006509			1.21	0.89	0.05	0.04					0.1639	0.3204	0.6073	0.8222	2.3e-14	5.03e-13	5e-15	1.34e-13	0	0	0.4812	0.6376	0.1714	0.4645		5.858	7.0673	0.319	0.2847		100	100	100	100		Lipid	Fatty Acid Metabolism (Acyl Carnitine, Monounsaturated)	100015846
	1907			ximenoylcarnitine (C26:1)*	LC/MS pos late	57517					1.4	1.13	0.01	0.01					0.027	0.1103	0.296	0.6104	0	5e-15	0	3e-15	0	0	0.0222	0.0982	0.3067	0.5723		7.8643	11.0372	0.0985	0.1111		100	100	100	100		Lipid	Fatty Acid Metabolism (Acyl Carnitine, Monounsaturated)	100015836
	1908		Fatty Acid Metabolism (Acyl Carnitine, Polyunsaturated)	linoleoylcarnitine (C18:2)*	LC/MS pos late	46223		HMDB0006469	6450015		1.23	0.75	0.72	0.44					0.2643	0.4201	0.1092	0.3604	0.0439	0.0182	9.7497e-05	7.3407e-05	8.2966e-05	3.6105e-05	0.7788	0.7905	0.0623	0.3007		1.2069	1.4797	0.8655	0.6532		100	100	100	100		Lipid	Fatty Acid Metabolism (Acyl Carnitine, Polyunsaturated)	100003151	36816-10-1
	1909			linolenoylcarnitine (C18:3)*	LC/MS pos late	57511					1.54	0.72	0.23	0.11					0.0285	0.1147	0.0878	0.338	3.6045e-07	5.9868e-07	5.0943e-10	1.7428e-09	4.1376e-11	7.8239e-11	0.595	0.6993	0.0081	0.0895		1.341	2.0593	0.3104	0.2223		100	100	100	100		Lipid	Fatty Acid Metabolism (Acyl Carnitine, Polyunsaturated)	100015831
	1910			dihomo-linoleoylcarnitine (C20:2)*	LC/MS pos late	57520					0.63	0.61	0.33	0.32					0.0515	0.1654	0.0523	0.2612	2.246e-05	2.293e-05	3.3973e-05	2.893e-05	3.0659e-07	2.265e-07	0.0087	0.0494	0.8908	0.796		1.8996	1.1938	0.6266	0.3826		100	100	100	100		Lipid	Fatty Acid Metabolism (Acyl Carnitine, Polyunsaturated)	100015839
	1911			arachidonoylcarnitine (C20:4)	LC/MS pos late	57518		HMDB0006455	136212424		0.89	1.17	0.17	0.23					0.3711	0.4824	0.1735	0.479	1.471e-11	9.0942e-11	2.3744e-10	9.0788e-10	1.61e-13	6.09e-13	0.7842	0.7905	0.1198	0.3904		1.1175	0.9997	0.1952	0.2283		100	100	100	100		Lipid	Fatty Acid Metabolism (Acyl Carnitine, Polyunsaturated)	100015837
	1912			dihomo-linolenoylcarnitine (C20:3n3 or 6)*	LC/MS pos late	57521					0.72	0.79	0.16	0.18					0.0543	0.1708	0.135	0.4133	4.5152e-10	1.7326e-09	1.1087e-09	3.1795e-09	2.285e-12	6.255e-12	0.019	0.0864	0.647	0.7358		1.6119	1.1641	0.26	0.2045		100	100	100	100		Lipid	Fatty Acid Metabolism (Acyl Carnitine, Polyunsaturated)	100015840
	1913			meadoylcarnitine (C20:3n9)*	LC/MS pos late	62436					0.74	0.9	0.01	0.01					0.2084	0.3721	0.8304	0.9103	9e-15	2.73e-13	2.3e-14	4.09e-13	0	0	0.2815	0.4858	0.4245	0.6334		4.0965	3.0438	0.0383	0.0346		100	100	83	100		Lipid	Fatty Acid Metabolism (Acyl Carnitine, Polyunsaturated)	100020752
	1914			docosadienoylcarnitine (C22:2)*	LC/MS pos late	57526			71464511		0.86	0.63	0.23	0.17					0.6427	0.6143	0.2424	0.5732	8.5251e-06	9.6313e-06	2.2999e-06	2.6855e-06	3.4677e-08	3.1685e-08	0.2599	0.4646	0.6465	0.7358		1.3077	1.1281	0.2949	0.1864		100	100	100	100		Lipid	Fatty Acid Metabolism (Acyl Carnitine, Polyunsaturated)	100015848
	1915			docosatrienoylcarnitine (C22:3)*	LC/MS pos late	57527					0.92	0.71	0.03	0.03					0.7397	0.6422	0.2488	0.5791	4.55e-13	6.755e-12	2.21e-13	2.879e-12	1e-15	9e-15	0.3064	0.5074	0.5862	0.7131		1.8219	1.6699	0.0634	0.045		100	100	50	33		Lipid	Fatty Acid Metabolism (Acyl Carnitine, Polyunsaturated)	100015849
	1916			adrenoylcarnitine (C22:4)*	LC/MS pos late	57528					0.89	1.08	0.15	0.18					0.5874	0.5915	0.547	0.7899	1.3764e-09	4.6415e-09	7.5716e-09	1.7169e-08	1.1326e-11	2.4643e-11	0.9955	0.831	0.4219	0.6334		1.2314	1.0948	0.1797	0.1942		100	100	100	100		Lipid	Fatty Acid Metabolism (Acyl Carnitine, Polyunsaturated)	100015850
	1917			docosapentaenoylcarnitine (C22:5n3)*	LC/MS pos late	57529			71464594		0.93	0.8	0.53	0.46					0.3633	0.482	0.5029	0.7546	0.0428	0.0178	0.0798	0.0273	0.0105	0.0031	0.2653	0.4698	0.8222	0.7795		1.237	1.1506	0.6562	0.5282		100	60	83	100		Lipid	Fatty Acid Metabolism (Acyl Carnitine, Polyunsaturated)	100015851
	1918			docosapentaenoylcarnitine (C22:5n6)*	LC/MS pos late	57530			71464594		1.32	0.89	0.01	0					0.2284	0.3888	0.7596	0.8949	3.61e-13	5.74e-12	8.7e-14	1.256e-12	0	6e-15	0.4859	0.6397	0.2732	0.5536		6.4662	8.5409	0.0331	0.0293		100	100	33	67		Lipid	Fatty Acid Metabolism (Acyl Carnitine, Polyunsaturated)	100015852
	1919			docosahexaenoylcarnitine (C22:6)*	LC/MS pos late	57523					1.73	1.08	0.3	0.19					0.0006	0.0054	0.688	0.8562	2.9407e-08	7.0375e-08	1.0299e-10	4.3659e-10	4.87e-12	1.2085e-11	0.0034	0.0227	0.0114	0.1121		1.7689	3.061	0.5308	0.5713		100	100	100	100		Lipid	Fatty Acid Metabolism (Acyl Carnitine, Polyunsaturated)	100015845
	1920			tetracosadienoylcarnitine (C24:2)*	LC/MS pos late	57524					1.92	0.94	0.06	0.03					0.0226	0.0983	0.7638	0.8949	3.7772e-10	1.4748e-09	2.189e-11	1.2935e-10	2.52e-13	8.33e-13	0.0555	0.1804	0.1191	0.3904		3.8602	7.4024	0.2142	0.2021		100	100	83	100		Lipid	Fatty Acid Metabolism (Acyl Carnitine, Polyunsaturated)	100015847
	1936		Fatty Acid Metabolism (Acyl Carnitine, Hydroxy)	(R)-3-hydroxybutyrylcarnitine	LC/MS pos early	43264		HMDB0013127	53481617		3.19	1.21	0.94	0.36					5.9778e-06	0.0002	0.0995	0.3531	0.4219	0.1227	1.8519e-05	1.7115e-05	0.0002	7.9844e-05	1.5886e-05	0.0003	0.0026	0.0435		0.9942	3.1685	0.9393	1.1331		100	100	100	100		Lipid	Fatty Acid Metabolism (Acyl Carnitine, Hydroxy)	100003926
	1937			(S)-3-hydroxybutyrylcarnitine	LC/MS pos early	52984		HMDB0013127	71464477		3.9	1.74	0.4	0.18					5.6255e-08	6.3513e-06	0.0011	0.0222	7.3691e-06	8.4541e-06	6.9935e-10	2.2729e-09	2.0023e-10	3.2125e-10	3.429e-08	2.3628e-06	0.001	0.0255		1.7915	6.988	0.722	1.2591		100	100	100	100		Lipid	Fatty Acid Metabolism (Acyl Carnitine, Hydroxy)	100009271
	1938			3-hydroxyhexanoylcarnitine (1)	LC/MS pos early	62557					1.93	2.07	0.07	0.08					2.344e-05	0.0004	2.0887e-06	0.0002	8e-15	2.73e-13	1.3e-14	2.94e-13	0	0	6.2949e-08	3.8408e-06	0.6612	0.7407		2.8019	5.4186	0.2073	0.4283		100	100	100	100		Lipid	Fatty Acid Metabolism (Acyl Carnitine, Hydroxy)	100020825
	1939			3-hydroxyhexanoylcarnitine (2)	LC/MS pos early	62556					1.26	1.36	0.06	0.07					0.1582	0.3146	0.0232	0.1605	1.88e-12	2.0922e-11	4.42e-12	3.5911e-11	7e-15	5.8e-14	0.0129	0.0652	0.5655	0.7076		2.2848	2.8836	0.147	0.2001		100	100	67	100		Lipid	Fatty Acid Metabolism (Acyl Carnitine, Hydroxy)	100020826
	1941			3-hydroxyoctanoylcarnitine (1)	LC/MS pos early	64393					2.42	3.84	0.07	0.12					2.6819e-05	0.0005	2.9794e-08	2.5168e-05	1.111e-12	1.4545e-11	2.6531e-11	1.4782e-10	1.3e-14	9.6e-14	5.2374e-09	6.6163e-07	0.0495	0.2652		2.7921	6.7474	0.2081	0.7986		100	100	100	100		Lipid	Fatty Acid Metabolism (Acyl Carnitine, Hydroxy)	100021990
	1942			3-hydroxyoctanoylcarnitine (2)	LC/MS pos early	64394					1.67	2.73	0.1	0.16					0.0092	0.0497	1.4448e-05	0.0007	1.705e-10	7.2975e-10	5.8964e-09	1.4373e-08	3.065e-12	7.853e-12	8.8522e-06	0.0002	0.0872	0.3413		2.7141	4.5267	0.2693	0.7348		100	100	100	100		Lipid	Fatty Acid Metabolism (Acyl Carnitine, Hydroxy)	100021991
	1944			3-hydroxydecanoylcarnitine	LC/MS pos late	63358		HMDB0061636	121454166		3.05	3.58	0.17	0.2					2.8052e-05	0.0005	2.619e-06	0.0002	6.0719e-08	1.3249e-07	1.7251e-07	2.7575e-07	4.8802e-10	7.2445e-10	7.9976e-08	4.3299e-06	0.672	0.7434		1.4098	4.3043	0.2348	0.8408		100	100	100	100		Lipid	Fatty Acid Metabolism (Acyl Carnitine, Hydroxy)	100021141
	1945			3-hydroxypalmitoylcarnitine	LC/MS pos late	61839		HMDB0013336	126456228		3.59	2.96	0.08	0.07					3.999e-07	3.2416e-05	9.7057e-07	0.0002	3.588e-12	3.3327e-11	1.108e-12	1.2709e-11	5e-15	4.2e-14	3.6495e-09	6.0362e-07	0.4225	0.6334		3.394	12.1873	0.274	0.8111		100	100	100	100		Lipid	Fatty Acid Metabolism (Acyl Carnitine, Hydroxy)	100019800
	1946			3-hydroxyoleoylcarnitine	LC/MS pos late	61840			129637446		4.01	2.41	0.15	0.09					6.8559e-08	6.3513e-06	8.5338e-06	0.0006	2.9287e-10	1.1851e-09	6.1e-12	4.5754e-11	1.08e-13	4.4e-13	3.6787e-09	6.0362e-07	0.0327	0.211		2.6388	10.5916	0.3942	0.9489		100	100	100	100		Lipid	Fatty Acid Metabolism (Acyl Carnitine, Hydroxy)	100019801
	1948		Carnitine Metabolism	deoxycarnitine	LC/MS pos early	36747	C01181	HMDB0001161	22620		0.93	1.08	0.6	0.7					0.4013	0.4967	0.2737	0.597	8.9206e-07	1.3236e-06	4.6834e-05	3.7935e-05	5.0492e-08	4.5311e-08	0.9009	0.8139	0.1797	0.4732		1.4977	1.3913	0.9009	0.9698		100	100	100	100		Lipid	Carnitine Metabolism	100001662	6249-56-5
	1949			carnitine	LC/MS pos early	15500	C00487 C00308	HMDB0000062	288		0.92	1.1	0.66	0.79					0.1851	0.3486	0.0771	0.3184	9.527e-07	1.3859e-06	0.0008	0.0005	2.529e-07	1.8948e-07	0.8082	0.7938	0.0349	0.2193		1.4002	1.288	0.9186	1.014		100	100	100	100		Lipid	Carnitine Metabolism	100000007	461-05-2
	1955		Ketone Bodies	3-hydroxybutyrate (BHBA)	LC/MS polar	542	C03197 C01089	HMDB0000011 HMDB0000357 HMDB0000442	441;94318;92135		3.92	1.14	1.7	0.5					0.0002	0.0027	0.3259	0.6327	0.1325	0.0466	0.0379	0.0145	0.6438	0.1204	0.0007	0.0072	0.0147	0.1347		0.5477	2.1472	0.9332	1.0638		100	100	100	100		Lipid	Ketone Bodies	254	625-72-9
	1960		Fatty Acid Metabolism (Acyl Choline)	palmitoylcholine	LC/MS pos late	52944		HMDB0240592	151731		0.55	0.75	0.19	0.26					0.3577	0.48	0.3849	0.6922	0.0004	0.0003	0.0006	0.0003	1.1173e-05	5.8962e-06	0.2109	0.4087	0.924	0.8011		2.2324	1.2351	0.4216	0.3157		100	100	100	67		Lipid	Fatty Acid Metabolism (Acyl Choline)	100009233
	1961			oleoylcholine	LC/MS pos late	53260		HMDB0240596	59040790		0.51	0.71	0.41	0.57					0.2243	0.3876	0.2768	0.597	0.0649	0.0254	0.1024	0.0331	0.0178	0.0049	0.1091	0.2721	0.8645	0.7887		1.6719	0.8542	0.687	0.4849		100	100	100	100		Lipid	Fatty Acid Metabolism (Acyl Choline)	100009331
	1962			palmitoloelycholine	LC/MS pos late	53257		HMDB0013208			0.42	0.85	0.25	0.51					0.2878	0.4373	0.7384	0.8854	0.0273	0.0119	0.131	0.0406	0.0114	0.0033	0.3132	0.5127	0.5689	0.7078		2.2856	0.9654	0.5791	0.4949		80	80	17	0		Lipid	Fatty Acid Metabolism (Acyl Choline)	100009334
	1965			linoleoylcholine*	LC/MS pos late	57463		HMDB0013213	53481656		0.64	1.11	0.66	1.15					0.4101	0.5005	0.8821	0.9175	0.5088	0.1427	0.7303	0.1656	0.8214	0.1478	0.6084	0.7029	0.4782	0.6722		0.7502	0.4798	0.4946	0.5504		40	20	67	33		Lipid	Fatty Acid Metabolism (Acyl Choline)	100015760
	1967			stearoylcholine*	LC/MS pos late	57464		HMDB0240648	90111		0.59	0.83	0.67	0.94					0.1332	0.2908	0.4371	0.7153	0.2601	0.0827	0.7842	0.1758	0.3218	0.0659	0.1068	0.2707	0.5393	0.6942		0.7741	0.4548	0.5152	0.4269		40	40	67	33		Lipid	Fatty Acid Metabolism (Acyl Choline)	100015759
	1974		Fatty Acid, Monohydroxy	4-hydroxybutyrate (GHB)	LC/MS polar	34585	C00989	HMDB0000710	10413		2.11	1.37	1.46	0.95					0.1558	0.3122	0.3009	0.6104	0.9869	0.2427	0.6129	0.1447	0.7287	0.1343	0.0867	0.2415	0.7114	0.7548		0.6698	1.4121	0.9811	1.3477		60	100	33	67		Lipid	Fatty Acid, Monohydroxy	100001507	502-85-2
	1975			alpha-hydroxycaproate	LC/MS neg	37073		HMDB0001624	99824		0.78	1.09	0.83	1.15					0.3322	0.4623	0.8356	0.9103	0.4096	0.1195	0.6958	0.1593	0.7556	0.1381	0.5599	0.6868	0.3916	0.6162		0.8203	0.6435	0.6776	0.7414		100	40	50	50		Lipid	Fatty Acid, Monohydroxy	100001723	6064-63-7
	1977			2-hydroxyoctanoate	LC/MS neg	22036		HMDB0002264	5312860;6995013;94180		1.33	0.84	0.85	0.54					0.6089	0.5982	0.7529	0.8945	0.3069	0.0953	0.0735	0.0256	0.0513	0.0128	0.8677	0.8076	0.5559	0.7014		1.311	1.7378	1.1126	0.9387		100	100	100	100		Lipid	Fatty Acid, Monohydroxy	100000743	617-73-2
	1979			2-hydroxydecanoate	LC/MS neg	42489		HMDB0094656	21488		1.49	1.11	0.73	0.54					0.5063	0.5463	0.9321	0.9262	0.5806	0.1593	0.25	0.0712	0.2315	0.0495	0.583	0.6915	0.6634	0.7407		1.1501	1.719	0.835	0.9249		100	80	100	100		Lipid	Fatty Acid, Monohydroxy	100004089	5393-81-7
	1985			2-hydroxypalmitate	LC/MS neg	35675		HMDB0031057	12575964;92836;11065598		1.06	0.45	1.29	0.56					0.9673	0.7077	0.0051	0.0659	0.3919	0.1152	0.041	0.0153	0.3615	0.0731	0.0486	0.1681	0.043	0.2553		1.4903	1.5734	1.925	0.8753		100	100	100	100		Lipid	Fatty Acid, Monohydroxy	100001579	764-67-0
	1991			2-hydroxybehenate	LC/MS neg	57663		HMDB0061660	193484		1.31	0.42	8.58	2.77					0.2619	0.4184	0.0044	0.0577	2.2967e-07	4.0568e-07	0.0016	0.0008	1.4109e-07	1.1205e-07	0.1966	0.391	0.0069	0.0797		0.859	1.1235	7.3677	3.1111		100	100	100	100		Lipid	Fatty Acid, Monohydroxy	100015637
	1993			2-hydroxynervonate*	LC/MS neg	61698			5312783		1.04	0.4	7.5	2.92					0.7172	0.6398	0.0052	0.0662	1.5274e-06	2.0855e-06	0.0021	0.0011	6.0665e-07	4.2826e-07	0.0781	0.225	0.0268	0.1968		0.5202	0.5392	3.9032	1.5727		100	100	100	100		Lipid	Fatty Acid, Monohydroxy	100015638
	1996			3-hydroxyhexanoate	LC/MS neg	53230		HMDB0061652 HMDB0010718	151492		1.15	1.73	0.09	0.13					0.3314	0.4623	0.0009	0.0184	1.374e-12	1.6099e-11	2.6392e-11	1.4782e-10	1.5e-14	1.03e-13	0.003	0.021	0.0669	0.3109		2.7337	3.1409	0.2436	0.4225		100	100	100	100		Lipid	Fatty Acid, Monohydroxy	100006367	10191-24-9
	1997			3-hydroxyoctanoate	LC/MS neg	22001	C20793	HMDB0001954	26613		1.71	1.23	0.09	0.06					0.0952	0.2382	0.2858	0.6065	5.2967e-08	1.1907e-07	1.4714e-08	3.0525e-08	1.1703e-10	2.0361e-10	0.0561	0.1816	0.5831	0.7131		3.2542	5.572	0.2867	0.3537		100	100	100	100		Lipid	Fatty Acid, Monohydroxy	100000773	88930-08-9
	1999			3-hydroxydecanoate	LC/MS neg	22053		HMDB0002203	26612		2.06	1.51	0.05	0.04					0.0031	0.0214	0.0378	0.2171	1.9115e-11	1.0636e-10	3.993e-12	3.5911e-11	2.3e-14	1.35e-13	0.0008	0.0074	0.3245	0.5781		3.8655	7.9566	0.2039	0.3083		100	100	100	100		Lipid	Fatty Acid, Monohydroxy	100000997	5561-87-5
	2002			3-hydroxylaurate	LC/MS neg	32457		HMDB0000387	94216		2.72	2.14	0.04	0.03					0.0006	0.0061	0.0029	0.0403	4.1163e-11	2.0359e-10	1.2714e-11	7.9979e-11	6.3e-14	2.92e-13	4.2071e-05	0.0007	0.4788	0.6722		4.1773	11.3663	0.1613	0.3459		100	100	100	100		Lipid	Fatty Acid, Monohydroxy	100001112	53941-38-1
	2003			3-hydroxymyristate	LC/MS neg	21158		HMDB0061656	16064		3.52	0.83	0.41	0.1					0.002	0.0158	0.5568	0.7956	0.0106	0.0053	1.081e-06	1.3589e-06	1.278e-06	8.4231e-07	0.0365	0.1376	0.0066	0.0783		1.8404	6.4723	0.75	0.6256		100	100	100	100		Lipid	Fatty Acid, Monohydroxy	100000882	3422-31-9
	2031			13-HODE + 9-HODE	LC/MS neg	37752	C14767 C14762	HMDB0004667 HMDB0004670	5312830;1424;5282947;5282944;5282945		1.55	1.89	0.6	0.73					0.1905	0.35	0.3048	0.6104	0.3487	0.1053	0.1857	0.0548	0.1156	0.0267	0.1032	0.2651	0.7732	0.7613		1.3318	2.0694	0.7949	1.5023		80	100	100	83		Lipid	Fatty Acid, Monohydroxy	100002196
	2050		Fatty Acid, Dihydroxy	2S,3R-dihydroxybutyrate	LC/MS polar	62950		HMDB0002453	10964471		0.88	0.94	1.08	1.17					0.2441	0.3989	0.4743	0.7325	0.3053	0.0949	0.1235	0.0386	0.0751	0.0181	0.1839	0.3788	0.6963	0.7514		1.2149	1.0631	1.3173	1.2388		100	100	100	100		Lipid	Fatty Acid, Dihydroxy	100002284	5057-93-2
	2051			2R,3R-dihydroxybutyrate	LC/MS polar	63109		HMDB0000498	13120901		1.2	1.09	1.33	1.21					0.0123	0.0626	0.1948	0.5095	0.0003	0.0002	0.0097	0.0043	5.5405e-05	2.5001e-05	0.0083	0.0474	0.266	0.5487		1.2403	1.4933	1.6517	1.8003		100	100	100	100		Lipid	Fatty Acid, Dihydroxy	100002367	759-06-8
	2053			2,4-dihydroxybutyrate	LC/MS polar	62951		HMDB0000360	192742		2.57	2.57	0.35	0.35					0.046	0.1537	0.1774	0.488	0.4015	0.1173	0.0955	0.0312	0.0805	0.0192	0.021	0.0935	0.5324	0.6927		3.6186	9.3124	1.2785	3.2835		100	100	100	100		Lipid	Fatty Acid, Dihydroxy	100002285	1518-62-3
	2054			3,4-dihydroxybutyrate	LC/MS polar	62952		HMDB0000337	150929		1.17	1.23	0.96	1					0.1476	0.3059	0.0343	0.2053	0.6146	0.1674	0.928	0.2013	0.7695	0.1402	0.0159	0.0767	0.6744	0.7434		0.945	1.1089	0.9091	1.1141		100	100	100	100		Lipid	Fatty Acid, Dihydroxy	100001730	51267-44-8
	2101		Eicosanoid	prostaglandin E2	LC/MS neg	7746	C00584 DG00448 D00079	HMDB0001220	5280360		1.68	3.01	0.22	0.4					0.4029	0.4977	0.0221	0.1555	0.004	0.0023	0.0873	0.0291	0.002	0.0007	0.0323	0.1283	0.3053	0.5723		1.7782	2.983	0.3958	1.1898		100	100	100	100		Lipid	Eicosanoid	487	363-24-6
	2118			6-keto prostaglandin F1alpha	LC/MS pos late	20476	C05961	HMDB0002886	5280888		1.35	2.39	0.43	0.76					0.2921	0.4394	0.055	0.2673	0.0528	0.0211	0.2272	0.0658	0.0304	0.0079	0.0424	0.1547	0.568	0.7078		1.4342	1.9325	0.6164	1.4717		100	100	100	100		Lipid	Eicosanoid	100000571	58961-34-8;58962-34-8
	2152			5-HETE	LC/MS neg	37372	C04805	HMDB0011134	5280733		1.03	1	0.6	0.58					0.9648	0.7077	1	0.9262	0.2926	0.0918	0.2729	0.0759	0.1347	0.0308	0.974	0.827	0.974	0.8067		0.2647	0.2739	0.1575	0.1575		20	20	0	17		Lipid	Eicosanoid	100002137	73307-52-5
	2176		Endocannabinoid	oleoyl ethanolamide	LC/MS pos late	38102		HMDB0002088	5283454		0.78	0.9	1.01	1.16					0.0135	0.0679	0.215	0.5454	0.8909	0.2238	0.0931	0.0306	0.1931	0.0424	0.0098	0.0538	0.263	0.5472		1.5446	1.2097	1.5582	1.4025		100	100	100	100		Lipid	Endocannabinoid	1137	11-58-0;111-58-0
	2179			palmitoyl ethanolamide	LC/MS pos late	38165	C16512	HMDB0002100	4671		0.85	0.88	0.71	0.74					0.0436	0.1493	0.1	0.3533	0.0002	0.0001	0.0006	0.0003	5.9276e-06	3.3387e-06	0.0126	0.0648	0.6698	0.7424		1.5344	1.2995	1.0947	0.9657		100	100	100	100		Lipid	Endocannabinoid	1489	544-31-0
	2180			stearoyl ethanolamide	LC/MS pos late	38625		HMDB0013078	27902		0.89	0.88	0.85	0.85					0.2886	0.4373	0.2612	0.5915	0.1145	0.0411	0.122	0.0383	0.0323	0.0084	0.1293	0.3029	0.98	0.8082		1.3008	1.1572	1.1114	0.983		100	100	100	100		Lipid	Endocannabinoid	100002254	111-57-9
	2184			arachidonoyl ethanolamide	LC/MS pos late	32463	C11695	HMDB0004080	5281969		0.89	0.9	0.35	0.35					0.4331	0.5137	0.6788	0.8562	0.0002	0.0001	0.0005	0.0003	5.6743e-06	3.2207e-06	0.3926	0.5671	0.7613	0.7599		1.1051	0.9877	0.3852	0.346		100	100	17	0		Lipid	Endocannabinoid	1488	94421-68-8
	2189			N-oleoyltaurine	LC/MS neg	39732			6437033		0.97	0.65	4.61	3.09					0.815	0.6623	0.0759	0.3184	1.4035e-05	1.5217e-05	0.0004	0.0002	9.8553e-07	6.6612e-07	0.1656	0.3623	0.2882	0.5559		0.9395	0.9089	4.3313	2.8107		100	100	100	100		Lipid	Endocannabinoid	100003119	52514-04-2
	2190			N-stearoyltaurine	LC/MS neg	39730			168274		1.05	0.39	6.45	2.42					0.7614	0.6462	0.0002	0.0056	4.6598e-08	1.0692e-07	0.0005	0.0003	2.6263e-08	2.5061e-08	0.0094	0.0523	0.0035	0.0535		0.6879	0.7237	4.4384	1.7502		100	100	100	100		Lipid	Endocannabinoid	100003240	63155-80-6
	2191			N-palmitoyltaurine	LC/MS neg	39835			14504290		1.01	0.52	2.78	1.44					0.9702	0.7077	0.0151	0.1256	0.004	0.0023	0.4942	0.1214	0.0112	0.0032	0.0913	0.249	0.0824	0.3289		0.9982	1.0041	2.778	1.4444		100	100	100	83		Lipid	Endocannabinoid	100003239	83982-06-3
	2194			N-linoleoyltaurine*	LC/MS neg	61826			52922081		1.5	0.58	8.36	3.23					0.2227	0.3876	0.0893	0.3381	1.0415e-06	1.4954e-06	0.0006	0.0003	2.2292e-07	1.6861e-07	0.784	0.7905	0.046	0.2585		0.5924	0.8868	4.954	2.8685		100	100	100	100		Lipid	Endocannabinoid	100005814
	2199			linoleoyl ethanolamide	LC/MS neg	52608		HMDB0012252	5283446		1.07	0.77	2.94	2.11					0.6017	0.5939	0.4099	0.7024	0.0081	0.0042	0.123	0.0386	0.0044	0.0014	0.862	0.8076	0.3492	0.5893		0.9783	1.0471	2.8761	2.2118		80	100	100	100		Lipid	Endocannabinoid	100006726	68171-52-8
	2218		Inositol Metabolism	myo-inositol	LC/MS polar	1124	C00137	HMDB0000211	892		0.94	1.06	2.45	2.77					0.7059	0.6349	0.5675	0.8001	1.9074e-07	3.4513e-07	3.7516e-08	7.0844e-08	3.9188e-10	5.8721e-10	0.914	0.8157	0.5077	0.6838		0.6139	0.576	1.502	1.5966		100	100	100	100		Lipid	Inositol Metabolism	363	87-89-8
	2219			chiro-inositol	LC/MS polar	37112	C19891	HMDB0240209			0.68	0.93	0.14	0.19					0.2964	0.4419	0.7975	0.9048	1.7197e-06	2.3196e-06	9.726e-06	9.6766e-06	3.1409e-08	2.9175e-08	0.345	0.5343	0.5439	0.6978		4.5004	3.0646	0.6172	0.5739		100	100	67	50		Lipid	Inositol Metabolism	100001859	643-12-9
	2227			inositol 1-phosphate (I1P)	LC/MS polar	43849	C01177	HMDB0000213	440194		1.12	0.93	0.45	0.38					0.3306	0.4623	0.5552	0.7949	1.8225e-05	1.8954e-05	7.5142e-07	1.0036e-06	2.6973e-08	2.5502e-08	0.7428	0.782	0.2677	0.5506		1.3302	1.4915	0.6024	0.5631		100	100	100	83		Lipid	Inositol Metabolism	370	573-35-3;106032-59-1
	2249		Phospholipid Metabolism	choline	LC/MS pos early	15506	C00114	HMDB0000097	305		0.98	0.93	1.4	1.33					0.7828	0.6514	0.3003	0.6104	0.0001	0.0001	0.0007	0.0004	6.5009e-06	3.5853e-06	0.3669	0.5498	0.6147	0.7218		0.8099	0.7904	1.1318	1.0504		100	100	100	100		Lipid	Phospholipid Metabolism	1256	67-48-1
	2250			choline phosphate	LC/MS pos early	34396	C00588	HMDB0001565	1014		0.93	1.03	1.35	1.5					0.5562	0.5789	0.9804	0.9262	0.0126	0.0061	0.0031	0.0015	0.0004	0.0001	0.6752	0.7447	0.6513	0.7372		0.7882	0.7304	1.0652	1.093		100	100	100	100		Lipid	Phospholipid Metabolism	267	72556-74-2
	2251			cytidine 5'-diphosphocholine	LC/MS polar	34418	C00307	HMDB0001413	13804		0.81	1.46	0.96	1.72					0.0104	0.0549	1.9072e-05	0.0008	0.5167	0.1445	3.4891e-07	5.1545e-07	8.3356e-05	3.6127e-05	0.0951	0.2566	1.1616e-05	0.0022		1.1497	0.9344	1.0985	1.6047		100	100	100	100		Lipid	Phospholipid Metabolism	1220	33818-15-4
	2253			glycerophosphorylcholine (GPC)	LC/MS pos early	15990	C00670	HMDB0000086	71920		0.72	0.88	2.47	3.02					0.0485	0.1582	0.3893	0.6953	4.1633e-06	5.1477e-06	3.1279e-07	4.6962e-07	7.0724e-09	7.5902e-09	0.0447	0.1605	0.3457	0.5871		0.9533	0.6909	2.3587	2.0842		100	100	100	100		Lipid	Phospholipid Metabolism	100000269	28319-77-9
	2255			phosphoethanolamine	LC/MS neg	1600	C00346	HMDB0000224	1015		0.94	1.08	1.28	1.47					0.5047	0.5455	0.2727	0.597	0.0059	0.0032	0.0001	8.3557e-05	2.189e-05	1.0865e-05	0.7977	0.7938	0.2218	0.5163		1.4559	1.3742	1.8614	2.0193		100	100	100	100		Lipid	Phospholipid Metabolism	1026	1071-23-4
	2256			cytidine-5'-diphosphoethanolamine	LC/MS polar	34410	C00570	HMDB0001564	123727		0.8	1.11	0.53	0.73					0.0286	0.1147	0.1895	0.5049	5.1296e-07	8.0968e-07	0.0013	0.0007	2.2048e-07	1.6756e-07	0.4133	0.582	0.0154	0.1373		1.6714	1.3328	0.8782	0.9757		100	100	100	100		Lipid	Phospholipid Metabolism	100001407	72842-05-8
	2257			glycerophosphoethanolamine	LC/MS polar	37455	C01233	HMDB0000114	123874		0.75	1	2.44	3.23					0.0286	0.1147	0.9325	0.9262	3.1803e-07	5.4032e-07	6.0345e-09	1.4528e-08	1.7582e-10	2.8497e-10	0.0863	0.2415	0.1065	0.3684		0.9432	0.7117	2.3012	2.3014		100	100	100	100		Lipid	Phospholipid Metabolism	100001620	33049-08-0
	2258			glycerophosphoserine*	LC/MS pos early	57404			3081457		0.94	1.11	1.29	1.53					0.663	0.619	0.4433	0.7153	0.0355	0.0151	0.0026	0.0013	0.0007	0.0003	0.8428	0.8039	0.4034	0.6227		1.521	1.4268	1.962	2.1819		100	100	100	100		Lipid	Phospholipid Metabolism	100015666
	2259			glycerophosphoinositol*	LC/MS polar	47155			167572		1.06	1	1.51	1.42					0.3386	0.4652	0.9482	0.9262	5.8057e-06	6.8731e-06	4.2584e-05	3.5039e-05	1.5321e-07	1.1988e-07	0.451	0.6093	0.5041	0.6838		0.9645	1.0254	1.4522	1.4584		100	100	100	100		Lipid	Phospholipid Metabolism	100001621	16824-65-0
	2260			trimethylamine N-oxide	LC/MS pos early	40406	C01104	HMDB0000925	1145		1.25	1.07	0.99	0.85					0.1527	0.3122	0.7779	0.9048	0.7912	0.2033	0.3221	0.0866	0.6026	0.1138	0.2114	0.4087	0.3749	0.6053		0.8513	1.0663	0.8433	0.9018		100	100	100	100		Lipid	Phospholipid Metabolism	100003397	1184-78-7
	2279		Phosphatidylcholine (PC)	1-myristoyl-2-palmitoyl-GPC (14:0/16:0)	LC/MS pos late	19258		HMDB0007869	129657		1.41	1.09	1.14	0.88					0.0019	0.0153	0.3825	0.6904	0.1318	0.0464	0.1891	0.0555	0.8815	0.1567	0.0041	0.0264	0.0519	0.2652		0.7129	1.0034	0.8111	0.8833		100	100	100	100		Lipid	Phosphatidylcholine (PC)	100000672	69525-80-0
	2283			1-myristoyl-2-arachidonoyl-GPC (14:0/20:4)*	LC/MS pos late	53195		HMDB0007883	24778634		1.87	1.31	0.3	0.21					7.286e-05	0.0011	0.031	0.194	6.7e-09	1.8185e-08	9.5139e-11	4.1228e-10	2.323e-12	6.255e-12	4.3498e-05	0.0007	0.0413	0.2492		1.3107	2.4483	0.3875	0.5089		100	100	100	100		Lipid	Phosphatidylcholine (PC)	100009139
	2295			1,2-dipalmitoyl-GPC (16:0/16:0)	LC/MS pos late	19130	D03585	HMDB0000564	452110		1.29	1.15	0.85	0.76					0.0655	0.193	0.2271	0.5572	0.1628	0.055	0.0328	0.0127	0.0158	0.0044	0.0342	0.1323	0.5524	0.7014		0.6684	0.8654	0.5704	0.6541		100	100	100	100		Lipid	Phosphatidylcholine (PC)	100000657	63-89-8
	2296			1-palmitoyl-2-palmitoleoyl-GPC (16:0/16:1)*	LC/MS pos late	52470		HMDB0007969	6443788		0.94	1	0.94	1					0.5366	0.5658	0.9697	0.9262	0.7384	0.1941	0.7263	0.1649	0.9909	0.1728	0.6657	0.7366	0.6292	0.7262		1.1831	1.1147	1.1174	1.1163		100	80	100	100		Lipid	Phosphatidylcholine (PC)	100008984
	2298			1-palmitoyl-2-stearoyl-GPC (16:0/18:0)	LC/MS pos late	52616	C03889	HMDB0007970	24778686		1.18	0.97	1.03	0.85					0.1413	0.3013	0.7097	0.8673	0.767	0.1987	0.1128	0.0358	0.3468	0.0704	0.3897	0.5659	0.1811	0.4735		0.7417	0.8751	0.7654	0.7458		100	100	100	100		Lipid	Phosphatidylcholine (PC)	100008921	59403-51-9
	2300			1-palmitoyl-2-oleoyl-GPC (16:0/18:1)	LC/MS pos late	52461	C13875	HMDB0007972	6436017		1.05	0.97	0.68	0.63					0.2881	0.4373	0.4989	0.754	1.1943e-07	2.2915e-07	6.4689e-09	1.5384e-08	1.117e-10	1.9714e-10	0.7354	0.7785	0.219	0.5114		1.1523	1.2079	0.7861	0.7626		100	100	100	100		Lipid	Phosphatidylcholine (PC)	1539	26853-31-6;26853-31-6
	2303			1-palmitoyl-2-linoleoyl-GPC (16:0/18:2)	LC/MS pos late	42446		HMDB0007973	5287971		1.04	0.94	1.34	1.22					0.5122	0.5505	0.2584	0.5907	4.0441e-05	3.863e-05	0.0022	0.0011	5.6775e-06	3.2207e-06	0.7729	0.7902	0.2165	0.5082		0.8331	0.8633	1.1163	1.0518		100	100	100	100		Lipid	Phosphatidylcholine (PC)	1537	40811-94-7
	2314			1-palmitoyl-2-arachidonoyl-GPC (16:0/20:4n6)	LC/MS pos late	52462	C05208	HMDB0007982	10747814		1.19	1.15	0.61	0.59					0.0267	0.1097	0.045	0.2423	8.388e-07	1.2529e-06	3.5614e-07	5.2217e-07	3.1699e-09	3.6485e-09	0.0046	0.0286	0.7456	0.759		0.8865	1.0525	0.5428	0.6241		100	100	100	100		Lipid	Phosphatidylcholine (PC)	100008914	35418-58-7
	2320			1-palmitoyl-2-docosahexaenoyl-GPC (16:0/22:6)	LC/MS pos late	52610		HMDB0007991	6441886		1.45	1.18	0.87	0.71					0.0023	0.0174	0.1124	0.3625	0.1817	0.0605	0.0025	0.0013	0.0028	0.0009	0.0015	0.0121	0.1515	0.4411		0.6358	0.9197	0.5558	0.6537		100	100	100	100		Lipid	Phosphatidylcholine (PC)	100008915	59403-54-2
	2327			1-palmitoleoyl-2-linolenoyl-GPC (16:1/18:3)*	LC/MS pos late	53180		HMDB0008008	52922452		1	1	4.32	4.32					1	0.711	0.9619	0.9262	1.6e-14	3.97e-13	1.5e-14	3.02e-13	0	0	0.9743	0.827	0.9743	0.8067		0.3303	0.3303	1.4272	1.4255		0	0	100	100		Lipid	Phosphatidylcholine (PC)	100009345
	2339			1-stearoyl-2-oleoyl-GPC (18:0/18:1)	LC/MS pos late	52438		HMDB0008038	24778825		1.04	1.06	1.3	1.32					0.4129	0.5018	0.3518	0.6563	0.0005	0.0004	0.0005	0.0003	1.114e-05	5.8962e-06	0.2225	0.4247	0.9801	0.8082		1.2163	1.2686	1.5758	1.6715		100	100	100	100		Lipid	Phosphatidylcholine (PC)	100008904	56421-10-4
	2342			1-stearoyl-2-linoleoyl-GPC (18:0/18:2)*	LC/MS pos late	52452		HMDB0008039	6441487		1.09	1.08	2.24	2.22					0.5579	0.5789	0.5681	0.8001	7.047e-06	8.1265e-06	8.104e-06	8.2739e-06	6.5402e-08	5.7078e-08	0.4157	0.582	0.9616	0.8027		0.6885	0.7535	1.5443	1.6731		100	100	100	100		Lipid	Phosphatidylcholine (PC)	100008980
	2350			1-stearoyl-2-arachidonoyl-GPC (18:0/20:4)	LC/MS pos late	42450		HMDB0008048	16219824		1.22	1.11	0.8	0.73					0.0596	0.184	0.2237	0.5509	0.0206	0.0093	0.0029	0.0015	0.0005	0.0002	0.0313	0.127	0.5332	0.6927		0.8249	1.0091	0.6613	0.7329		100	100	100	100		Lipid	Phosphatidylcholine (PC)	100001869	35418-59-8
	2356			1-stearoyl-2-docosahexaenoyl-GPC (18:0/22:6)	LC/MS pos late	52611		HMDB0008057	24778876		1.57	1.26	1.43	1.15					0.0049	0.0308	0.0762	0.3184	0.0165	0.0078	0.29	0.0797	0.0166	0.0046	0.0019	0.0148	0.2865	0.5559		0.5558	0.872	0.7921	1.0017		100	100	100	100		Lipid	Phosphatidylcholine (PC)	100008916	59403-52-0
	2361			1,2-dioleoyl-GPC (18:1/18:1)	LC/MS pos late	52457		HMDB0000593	10350317		0.77	1.31	1.12	1.91					0.3407	0.4661	0.0807	0.3244	0.8366	0.2125	0.019	0.0078	0.1113	0.0259	0.6059	0.7029	0.0643	0.3043		1.4335	1.1049	1.609	2.1114		100	100	100	100		Lipid	Phosphatidylcholine (PC)	100008905	4235-95-4
	2375			1-oleoyl-2-docosahexaenoyl-GPC (18:1/22:6)*	LC/MS pos late	52697		HMDB0008123	24778955		1.13	1.18	0.74	0.77					0.0556	0.1742	0.0097	0.0959	7.1378e-05	6.3106e-05	0.0003	0.0002	2.2622e-06	1.4091e-06	0.0028	0.0197	0.6664	0.7408		0.9348	1.0563	0.688	0.8109		100	100	100	100		Lipid	Phosphatidylcholine (PC)	100009130
	2376			1,2-dilinoleoyl-GPC (18:2/18:2)	LC/MS pos late	52603		HMDB0008138	5288075		1.16	0.89	2.61	2					0.2502	0.4036	0.4033	0.7018	1.5678e-06	2.1276e-06	0.0001	7.9015e-05	1.1374e-07	9.1708e-08	0.7672	0.7875	0.163	0.4608		0.5347	0.6176	1.3955	1.2374		100	100	100	100		Lipid	Phosphatidylcholine (PC)	100008903	998-06-1
	2377			1-linoleoyl-2-linolenoyl-GPC (18:2/18:3)*	LC/MS pos late	53176		HMDB0008141	52922731		1	0.86	3.27	2.82					1	0.711	0.0641	0.292	5.011e-12	4.4614e-11	4.1266e-11	2.1749e-10	3.8e-14	2.07e-13	0.2002	0.395	0.2002	0.4923		0.404	0.404	1.3196	1.1399		0	0	100	100		Lipid	Phosphatidylcholine (PC)	100009343
	2382			1-linoleoyl-2-arachidonoyl-GPC (18:2/20:4n6)*	LC/MS pos late	52710	C05208	HMDB0008147	24778979		1.19	1.09	0.8	0.72					0.2303	0.391	0.4486	0.7177	0.0795	0.0303	0.0265	0.0105	0.0073	0.0022	0.1672	0.3635	0.6977	0.7514		0.7867	0.9392	0.6268	0.6808		100	100	100	100		Lipid	Phosphatidylcholine (PC)	100009131
	2421		Phosphatidylethanolamine (PE)	1,2-dipalmitoyl-GPE (16:0/16:0)*	LC/MS pos late	57341		HMDB0008923	445468		0.92	1.28	0.38	0.53					0.5957	0.5939	0.273	0.597	4.3618e-05	4.131e-05	0.0016	0.0009	4.946e-06	2.8883e-06	0.7205	0.7727	0.2606	0.5468		0.6606	0.6085	0.2536	0.3249		100	100	67	83		Lipid	Phosphatidylethanolamine (PE)	100009204
	2425			1-palmitoyl-2-oleoyl-GPE (16:0/18:1)	LC/MS pos late	19263		HMDB0005320	5283496		0.81	0.99	0.5	0.6					0.0145	0.0706	0.9758	0.9262	1.3072e-08	3.4228e-08	1.684e-06	2.0396e-06	6.4554e-10	9.2375e-10	0.0586	0.1882	0.0635	0.3023		1.7028	1.3846	0.8451	0.8357		100	100	100	100		Lipid	Phosphatidylethanolamine (PE)	1526	26662-94-2
	2433			1-palmitoyl-2-arachidonoyl-GPE (16:0/20:4)*	LC/MS pos late	52464	C05210	HMDB0005323	9546800		1.08	1.07	0.62	0.61					0.6651	0.619	0.5488	0.7911	0.0078	0.0041	0.0101	0.0044	0.0006	0.0002	0.4706	0.63	0.9316	0.8011		0.9081	0.9791	0.5635	0.6016		100	100	100	100		Lipid	Phosphatidylethanolamine (PE)	100008990
	2435			1-palmitoyl-2-docosahexaenoyl-GPE (16:0/22:6)*	LC/MS pos late	52465		HMDB0008946	9546799		1.29	1.06	1.01	0.83					0.3366	0.4642	0.7243	0.8817	0.7562	0.1968	0.3282	0.0878	0.3629	0.0732	0.3446	0.5343	0.6317	0.7262		0.6313	0.8174	0.6395	0.6786		100	100	100	100		Lipid	Phosphatidylethanolamine (PE)	100008991
	2442			1-stearoyl-2-oleoyl-GPE (18:0/18:1)	LC/MS pos late	42448		HMDB0008993	9546742		0.95	1.24	0.97	1.27					0.3668	0.482	0.0012	0.0227	0.5452	0.1511	0.0008	0.0005	0.0272	0.0072	0.0724	0.2152	0.0042	0.0588		1.2431	1.1756	1.2023	1.4901		100	100	100	100		Lipid	Phosphatidylethanolamine (PE)	100001856
	2446			1-stearoyl-2-linoleoyl-GPE (18:0/18:2)*	LC/MS pos late	52446		HMDB0008994	9546749		1.16	0.98	4.32	3.66					0.2041	0.3689	0.857	0.912	2.7972e-11	1.5184e-10	1.846e-10	7.1996e-10	2.03e-13	7.11e-13	0.4065	0.5774	0.2873	0.5559		0.4658	0.5387	2.0117	1.9741		100	100	100	100		Lipid	Phosphatidylethanolamine (PE)	100008976
	2455			1-stearoyl-2-arachidonoyl-GPE (18:0/20:4)	LC/MS pos late	52447	C05210	HMDB0009003	5289133		1.04	1.08	0.58	0.6					0.6208	0.6045	0.1923	0.5076	1.4655e-07	2.7408e-07	5.7826e-07	7.9356e-07	1.5522e-09	1.9112e-09	0.2151	0.4137	0.5948	0.7189		0.9996	1.0366	0.5753	0.6224		100	100	100	100		Lipid	Phosphatidylethanolamine (PE)	100008977
	2459			1-stearoyl-2-docosahexaenoyl-GPE (18:0/22:6)*	LC/MS pos late	52466		HMDB0009012	9546798		1.28	1.08	1.04	0.88					0.1018	0.2463	0.4135	0.7057	0.9365	0.2335	0.3687	0.0955	0.5593	0.107	0.0827	0.2347	0.4874	0.6736		0.6852	0.8777	0.7148	0.7754		100	100	100	100		Lipid	Phosphatidylethanolamine (PE)	100008992
	2460			1,2-dioleoyl-GPE (18:1/18:1)	LC/MS pos late	52609		HMDB0009059	9546757		0.7	1.2	0.96	1.63					0.0054	0.0327	0.075	0.3184	0.5706	0.157	0.0003	0.0002	0.0121	0.0035	0.304	0.5064	0.002	0.0375		1.3532	0.9526	1.2962	1.5538		100	100	100	100		Lipid	Phosphatidylethanolamine (PE)	100008906	4004-05-01
	2461			1-oleoyl-2-linoleoyl-GPE (18:1/18:2)*	LC/MS pos late	52687		HMDB0005349	9546753		0.82	1	3.71	4.51					0.2075	0.3721	0.9498	0.9262	5.1172e-09	1.4986e-08	6.6721e-10	2.2052e-09	6.195e-12	1.447e-11	0.3684	0.5498	0.3264	0.5781		0.7193	0.5929	2.6681	2.6714		100	100	100	100		Lipid	Phosphatidylethanolamine (PE)	100009078
	2464			1-oleoyl-2-arachidonoyl-GPE (18:1/20:4)*	LC/MS pos late	55041		HMDB0009069	348281223		0.8	1	0.56	0.71					0.2661	0.4219	0.7831	0.9048	0.0017	0.0011	0.0395	0.015	0.0006	0.0002	0.5181	0.6611	0.3139	0.575		0.9365	0.7508	0.5281	0.5304		100	100	100	100		Lipid	Phosphatidylethanolamine (PE)	100009219
	2468			1-oleoyl-2-docosahexaenoyl-GPE (18:1/22:6)*	LC/MS pos late	53209		HMDB0009078	52922113		0.99	0.99	0.99	0.99					0.9911	0.711	0.8714	0.9167	0.8021	0.2055	0.9139	0.1991	0.7998	0.1445	0.9066	0.8142	0.9196	0.8011		0.6629	0.6539	0.6543	0.6475		100	100	100	100		Lipid	Phosphatidylethanolamine (PE)	100009220
	2469			1,2-dilinoleoyl-GPE (18:2/18:2)*	LC/MS pos late	53174		HMDB0009093	9546812		1	0.87	4.96	4.32					0.7716	0.647	0.4333	0.7153	4.904e-08	1.1137e-07	3.1307e-07	4.6962e-07	5.9462e-10	8.5861e-10	0.7506	0.7847	0.4582	0.6621		0.4744	0.4766	2.3526	2.0574		100	100	100	100		Lipid	Phosphatidylethanolamine (PE)	100009217
	2516		Phosphatidylserine (PS)	1-palmitoyl-2-oleoyl-GPS (16:0/18:1)	LC/MS pos late	19261	C13880	HMDB0012357	5283499		0.96	0.87	0.68	0.62					0.7182	0.6398	0.3197	0.6283	0.0038	0.0022	0.001	0.0006	7.1631e-05	3.187e-05	0.3494	0.5364	0.6801	0.7451		1.6623	1.5962	1.1343	0.9918		100	100	100	100		Lipid	Phosphatidylserine (PS)	1531	40290-44-6
	2522			1-stearoyl-2-oleoyl-GPS (18:0/18:1)	LC/MS pos late	19265		HMDB0010163	9547087		0.97	1.05	0.83	0.91					0.6656	0.619	0.3273	0.6327	0.0055	0.003	0.1007	0.0327	0.0029	0.0009	0.7272	0.7741	0.329	0.5781		1.2847	1.2464	1.0725	1.131		100	100	100	100		Lipid	Phosphatidylserine (PS)	100000639
	2523			1-stearoyl-2-linoleoyl-GPS (18:0/18:2)	LC/MS pos late	53009			9547091		1.21	0.98	2.88	2.34					0.0158	0.0752	0.7953	0.9048	1.325e-11	8.6735e-11	5.4674e-10	1.8382e-09	2.26e-13	7.65e-13	0.0901	0.2475	0.0458	0.2585		0.6687	0.809	1.9262	1.892		100	100	100	100		Lipid	Phosphatidylserine (PS)	100000642	322647-11-0
	2525			1-stearoyl-2-arachidonoyl-GPS (18:0/20:4)	LC/MS pos late	52235		HMDB0012383	24779545		1.1	1.17	0.4	0.43					0.2724	0.4246	0.0836	0.3315	3.1523e-09	9.6106e-09	7.325e-09	1.7005e-08	1.7582e-11	3.6268e-11	0.053	0.1746	0.6947	0.7514		1.0884	1.2017	0.4379	0.5121		100	100	100	100		Lipid	Phosphatidylserine (PS)	100001872
	2536		Phosphatidylglycerol (PG)	1-palmitoyl-2-oleoyl-GPG (16:0/18:1)	LC/MS pos late	52448			70789105		1.39	1.08	0.81	0.63					0.002	0.0157	0.3878	0.6941	0.0672	0.0261	0.0001	8.7227e-05	0.0001	5.5308e-05	0.0043	0.0269	0.0525	0.2652		1.1109	1.5449	0.9037	0.9796		100	100	100	100		Lipid	Phosphatidylglycerol (PG)	100000641
	2544			1-stearoyl-2-oleoyl-GPG (18:0/18:1)	LC/MS polar	52623		HMDB0010604	24779551		1.21	1.05	1.22	1.06					0.0174	0.0798	0.4684	0.7247	0.0117	0.0058	0.4481	0.112	0.0209	0.0056	0.0256	0.1076	0.1683	0.4645		0.6952	0.8437	0.8477	0.8914		100	100	100	100		Lipid	Phosphatidylglycerol (PG)	100001866	322647-48-3
	2548		Phosphatidylinositol (PI)	1,2-dipalmitoyl-GPI (16:0/16:0)*	LC/MS pos late	57375		HMDB0009778			1.41	1.14	5.31	4.28					0.0417	0.1477	0.5087	0.7595	1.4574e-08	3.7717e-08	2.2923e-07	3.5761e-07	2.5024e-10	3.8589e-10	0.0527	0.1743	0.2592	0.5453		0.6111	0.8626	3.2427	3.6895		100	100	100	100		Lipid	Phosphatidylinositol (PI)	100009169
	2551			1-palmitoyl-2-oleoyl-GPI (16:0/18:1)*	LC/MS pos late	52669		HMDB0009783	71296232		0.91	1.05	1.95	2.25					0.409	0.5005	0.5815	0.8058	1.0778e-06	1.5376e-06	8.4667e-08	1.4483e-07	1.576e-09	1.9256e-09	0.8085	0.7938	0.3292	0.5781		1.0563	0.9632	2.0592	2.1646		100	100	100	100		Lipid	Phosphatidylinositol (PI)	100009066
	2556			1-palmitoyl-2-arachidonoyl-GPI (16:0/20:4)*	LC/MS pos late	52467		HMDB0009789			1.31	1.26	0.19	0.18					0.0955	0.2382	0.1959	0.5108	2.4854e-09	7.9023e-09	1.1257e-09	3.1815e-09	5.699e-12	1.351e-11	0.0407	0.1498	0.6983	0.7514		1.1455	1.5035	0.212	0.268		100	100	100	100		Lipid	Phosphatidylinositol (PI)	100008993
	2559			1-stearoyl-2-oleoyl-GPI (18:0/18:1)*	LC/MS pos late	52726		HMDB0240667			0.87	1.1	6.61	8.34					0.147	0.3054	0.2725	0.597	1e-14	2.73e-13	1e-15	5.6e-14	0	0	0.7258	0.7737	0.076	0.321		0.6077	0.5277	4.014	4.3988		100	100	100	100		Lipid	Phosphatidylinositol (PI)	100009181
	2560			1-stearoyl-2-linoleoyl-GPI (18:0/18:2)	LC/MS pos late	52468		HMDB0009809			1.06	0.96	3.15	2.85					0.5555	0.5789	0.6689	0.8503	1.429e-07	2.6952e-07	9.4083e-07	1.2231e-06	1.9912e-09	2.4143e-09	0.882	0.8125	0.4708	0.6672		0.5826	0.6161	1.8372	1.7589		100	100	100	100		Lipid	Phosphatidylinositol (PI)	100008994
	2562			1,2-dioleoyl-GPI (18:1/18:1)	LC/MS pos late	52619		HMDB0009837	5771759		0.81	1.3	1.32	2.13					0.1556	0.3122	0.0419	0.2317	0.0492	0.0201	1.9087e-05	1.7557e-05	2.8493e-05	1.3715e-05	0.7069	0.7661	0.0192	0.1631		1.1989	0.9675	1.5857	2.0604		100	100	100	100		Lipid	Phosphatidylinositol (PI)	100008908
	2573			1-stearoyl-2-arachidonoyl-GPI (18:0/20:4)	LC/MS pos late	52449		HMDB0009815			1.2	1.12	0.5	0.47					0.1286	0.285	0.3071	0.6104	5.0979e-06	6.2e-06	1.4016e-06	1.719e-06	1.9305e-08	1.8812e-08	0.0757	0.2189	0.6455	0.7358		0.7798	0.9353	0.3917	0.4388		100	100	100	100		Lipid	Phosphatidylinositol (PI)	100000616	383907-33-3
	2578			1-oleoyl-2-arachidonoyl-GPI (18:1/20:4)*	LC/MS pos late	54994					0.98	1.23	0.35	0.44					0.8964	0.6904	0.1462	0.4293	7.9107e-07	1.2059e-06	1.0234e-05	1.008e-05	2.024e-08	1.9603e-08	0.2769	0.4847	0.3665	0.5996		1.1063	1.0864	0.3867	0.4772		100	100	100	100		Lipid	Phosphatidylinositol (PI)	100010951
	2617		Lysophospholipid	1-palmitoyl-GPC (16:0)	LC/MS pos late	33955	C04102	HMDB0010382	86554		0.98	0.96	0.71	0.7					0.8646	0.6812	0.6006	0.8182	0.0025	0.0015	0.0012	0.0007	6.1734e-05	2.7699e-05	0.6321	0.7194	0.8195	0.7795		1.3038	1.2779	0.9271	0.8903		100	100	100	100		Lipid	Lysophospholipid	100001263	17364-16-8
	2618			2-palmitoyl-GPC (16:0)*	LC/MS neg	35253		HMDB0061702	15061532		1.1	0.7	1.58	1					0.7527	0.6462	0.2056	0.5278	0.2297	0.0741	0.7354	0.1662	0.5325	0.1023	0.5245	0.6659	0.2767	0.5536		1.2181	1.3438	1.9289	1.3434		100	100	100	100		Lipid	Lysophospholipid	100001562
	2619			1-palmitoleoyl-GPC (16:1)*	LC/MS pos late	33230		HMDB0010383	24779461		0.8	1.13	0.32	0.45					0.2347	0.3933	0.6119	0.8222	1.928e-06	2.5659e-06	7.3027e-05	5.6511e-05	1.0503e-07	8.5555e-08	0.5824	0.6915	0.2251	0.5199		2.1013	1.6833	0.6762	0.765		100	100	100	100		Lipid	Lysophospholipid	100001511
	2620			2-palmitoleoyl-GPC (16:1)*	LC/MS pos late	35819		HMDB10383	122164832		0.75	1.06	0.65	0.92					0.0768	0.2119	0.7865	0.9048	0.0096	0.0049	0.5078	0.1239	0.0211	0.0057	0.2453	0.4502	0.1334	0.4163		1.6907	1.2692	1.1023	1.1703		100	100	100	100		Lipid	Lysophospholipid	100001561
	2628			1-stearoyl-GPC (18:0)	LC/MS pos late	33961		HMDB0010384	497300		1.14	0.94	1.39	1.15					0.1351	0.2921	0.4046	0.7018	0.0004	0.0003	0.0817	0.0278	0.0004	0.0002	0.5691	0.6891	0.1006	0.3657		1.0186	1.1568	1.4172	1.3303		100	100	100	100		Lipid	Lysophospholipid	100001271	19420-57-6
	2630			1-oleoyl-GPC (18:1)	LC/MS pos late	48258	C03916	HMDB0002815	16081932		0.78	1.05	0.72	0.97					0.1053	0.251	0.8179	0.9103	0.0235	0.0105	0.6438	0.1502	0.0519	0.0129	0.2849	0.4861	0.1735	0.4668		1.4473	1.1317	1.0443	1.097		100	100	100	100		Lipid	Lysophospholipid	100001272	19420-56-5
	2633			1-linoleoyl-GPC (18:2)	LC/MS pos late	34419	C04100	HMDB0010386	11988421		1	0.86	1.25	1.07					0.8847	0.6859	0.5098	0.7595	0.338	0.1027	0.8518	0.1885	0.4174	0.0827	0.7342	0.7784	0.581	0.7131		0.9136	0.9172	1.1385	0.9801		100	100	100	100		Lipid	Lysophospholipid	100001395
	2652			1-arachidonoyl-GPC (20:4n6)*	LC/MS pos late	33228	C05208	HMDB0010395	24779476		1.19	1.22	0.43	0.45					0.5481	0.5742	0.5243	0.7729	0.0117	0.0058	0.0112	0.0049	0.0009	0.0003	0.3852	0.5637	0.9888	0.8096		0.9144	1.0866	0.396	0.485		100	100	83	100		Lipid	Lysophospholipid	100001551
	2666			1-lignoceroyl-GPC (24:0)	LC/MS pos late	49617		HMDB0010405	24779481		1.5	0.97	1.34	0.86					0.0002	0.0026	0.6839	0.8562	0.0024	0.0015	0.1102	0.0351	0.2091	0.0452	0.0059	0.0353	0.0017	0.0346		1.0388	1.5611	1.3962	1.3478		100	100	100	100		Lipid	Lysophospholipid	100002873	325171-59-3
	2674			1-cerotoyl-GPC (26:0)*	LC/MS pos late	61505		HMDB29205			1.5	1.28	0.79	0.67					0.03	0.1178	0.2228	0.5504	0.3044	0.0947	0.0326	0.0127	0.0283	0.0075	0.0184	0.0856	0.3855	0.6149		1.1356	1.7074	0.8963	1.1438		100	100	100	100		Lipid	Lysophospholipid	100015772
	2679			1-palmitoyl-GPE (16:0)	LC/MS pos late	35631		HMDB0011503	9547069		0.99	0.97	0.68	0.66					0.9761	0.7089	0.833	0.9103	0.0145	0.0069	0.0087	0.0039	0.0009	0.0003	0.9044	0.8142	0.8695	0.7898		1.3976	1.3874	0.9471	0.9152		100	100	100	100		Lipid	Lysophospholipid	100001567	53862-35-4
	2686			1-stearoyl-GPE (18:0)	LC/MS pos late	42398		HMDB0011130	9547068		1.15	0.92	0.83	0.67					0.1082	0.2547	0.3658	0.6747	0.0649	0.0254	0.0002	0.0001	0.0002	7.9827e-05	0.5411	0.6779	0.0773	0.3223		1.3623	1.5612	1.1301	1.0447		100	100	100	100		Lipid	Lysophospholipid	100001461	69747-55-3
	2687			2-stearoyl-GPE (18:0)*	LC/MS neg	41220		HMDB0011129	90658453;53480667		1.21	0.53	1.51	0.66					0.4578	0.5234	0.0201	0.1472	0.1418	0.0491	0.1089	0.0347	0.9164	0.1621	0.2618	0.4668	0.0351	0.2193		1.2027	1.45	1.8138	0.9623		100	100	100	100		Lipid	Lysophospholipid	100003901
	2688			1-oleoyl-GPE (18:1)	LC/MS pos late	35628		HMDB0011506	9547071		0.79	0.96	0.83	1.01					0.1327	0.2907	0.6793	0.8562	0.2047	0.0674	0.9435	0.204	0.3394	0.0692	0.1652	0.3623	0.3906	0.6162		1.3141	1.032	1.0942	1.0467		100	100	100	100		Lipid	Lysophospholipid	100001569	89576-29-4
	2690			1-linoleoyl-GPE (18:2)*	LC/MS pos late	36600		HMDB0011507	52925130		1.01	0.92	2.09	1.9					0.992	0.711	0.6015	0.8182	0.0004	0.0003	0.0011	0.0006	1.5766e-05	8.0783e-06	0.7187	0.7727	0.7297	0.759		0.633	0.6382	1.3225	1.2152		100	100	100	100		Lipid	Lysophospholipid	100001570
	2703			1-arachidonoyl-GPE (20:4n6)*	LC/MS neg	35186		HMDB0011517	42607465		0.94	1.16	0.76	0.93					0.9895	0.711	0.9184	0.9244	0.3875	0.1141	0.3446	0.091	0.2058	0.0447	0.9372	0.8255	0.9527	0.802		0.9475	0.8928	0.7184	0.8342		100	100	100	100		Lipid	Lysophospholipid	100001571
	2718			1-palmitoyl-GPS (16:0)*	LC/MS neg	46130			9547100		0.85	0.46	0.61	0.33					0.6472	0.6154	0.0198	0.1472	0.1399	0.0487	0.0026	0.0013	0.0022	0.0007	0.0534	0.1753	0.1846	0.475		1.9779	1.6767	1.2124	0.5569		100	100	100	83		Lipid	Lysophospholipid	100005805
	2719			1-stearoyl-GPS (18:0)*	LC/MS pos late	45966		HMDB0061698	74819135		1.03	0.73	1.52	1.08					0.8295	0.6649	0.007	0.0831	0.0012	0.0008	0.4929	0.1212	0.0049	0.0015	0.0748	0.2186	0.04	0.2455		1.4988	1.5414	2.2785	1.6578		100	100	100	100		Lipid	Lysophospholipid	100004327
	2720			1-oleoyl-GPS (18:1)	LC/MS neg	19260		HMDB0061694	85036846		0.76	0.59	1	0.77					0.3821	0.4868	0.0462	0.2452	0.7936	0.2037	0.187	0.0551	0.2621	0.0549	0.0495	0.1691	0.4443	0.6469		1.5566	1.1847	1.5491	0.9063		100	100	100	83		Lipid	Lysophospholipid	100000630	326589-90-6
	2722			1-linoleoyl-GPS (18:2)*	LC/MS neg	43676					1.09	0.69	4.04	2.56					0.6619	0.619	0.108	0.359	2.1877e-05	2.2542e-05	0.002	0.0011	3.6323e-06	2.1448e-06	0.4274	0.5901	0.1592	0.4558		0.6774	0.7365	2.735	1.8865		100	100	100	100		Lipid	Lysophospholipid	100004606
	2725			1-palmitoyl-GPG (16:0)*	LC/MS neg	45970		HMDB0240601	3300276		1.06	0.81	0.49	0.37					0.7497	0.6457	0.1378	0.4201	0.0133	0.0064	0.0002	0.0002	6.4383e-05	2.8807e-05	0.4296	0.5921	0.2146	0.5082		2.8295	3.0032	1.3867	1.1173		100	100	100	100		Lipid	Lysophospholipid	100005717
	2728			1-stearoyl-GPG (18:0)	LC/MS neg	34437					0.72	0.78	1.26	1.36					0.1669	0.3224	0.4299	0.7149	0.4834	0.1385	0.1642	0.0495	0.143	0.0325	0.1252	0.2983	0.6098	0.7211		1.7434	1.256	2.1991	1.7058		100	80	100	100		Lipid	Lysophospholipid	100001462
	2730			1-oleoyl-GPG (18:1)*	LC/MS neg	45968		HMDB0240602			0.89	1.03	1.31	1.51					0.6233	0.6059	0.6729	0.8535	0.4573	0.1318	0.3944	0.1009	0.2635	0.0551	0.5186	0.6611	0.9373	0.8011		1.4923	1.332	1.9507	2.0048		100	100	100	100		Lipid	Lysophospholipid	100005716
	2732			1-linoleoyl-GPG (18:2)*	LC/MS neg	54885		HMDB0240600			1.28	0.66	1.63	0.83					0.2467	0.3989	0.044	0.2383	0.0272	0.0119	0.374	0.0966	0.3053	0.063	0.5719	0.6903	0.0307	0.211		0.9659	1.2369	1.5721	1.031		100	100	100	100		Lipid	Lysophospholipid	100009227
	2734			1-palmitoyl-GPI (16:0)	LC/MS neg	35305		HMDB0061695	71296207		0.88	0.78	0.9	0.79					0.6846	0.6269	0.139	0.4213	0.694	0.1845	0.1657	0.0499	0.2086	0.0451	0.1942	0.3892	0.4695	0.6667		1.6107	1.4198	1.4431	1.1198		100	100	100	83		Lipid	Lysophospholipid	100001655
	2738			1-stearoyl-GPI (18:0)	LC/MS neg	19324		HMDB0240261	71581135;42607495		1.02	0.81	1.24	0.98					0.8152	0.6623	0.2213	0.5504	0.3139	0.0967	0.9404	0.2035	0.4419	0.0871	0.317	0.5156	0.5058	0.6838		1.0259	1.0503	1.2759	1.0338		100	100	100	100		Lipid	Lysophospholipid	100000656	796963-93-4
	2740			1-oleoyl-GPI (18:1)	LC/MS neg	36602		HMDB0061693	86289645		0.7	0.92	2.3	3.04					0.1642	0.3204	0.5225	0.7727	0.0057	0.0031	0.0008	0.0005	8.0579e-05	3.5259e-05	0.1482	0.3342	0.5358	0.6931		1.2376	0.865	2.8463	2.6264		100	100	100	100		Lipid	Lysophospholipid	100001777
	2742			1-linoleoyl-GPI (18:2)*	LC/MS neg	36594		HMDB0240597	11124828		1.06	0.7	8.22	5.47					0.7493	0.6457	0.106	0.359	3.2069e-08	7.5931e-08	1.0006e-06	1.2753e-06	8.5251e-10	1.1775e-09	0.3761	0.5541	0.1824	0.4739		0.5487	0.5791	4.513	3.1671		100	100	100	100		Lipid	Lysophospholipid	100001778
	2748			1-arachidonoyl-GPI (20:4)*	LC/MS neg	34214		HMDB0061690	121596217		1.04	1.08	1	1.04					0.8807	0.6856	0.8223	0.9103	0.825	0.2101	0.5555	0.1332	0.5668	0.1082	0.9676	0.827	0.7932	0.771		0.8939	0.9266	0.8964	0.9671		100	100	100	100		Lipid	Lysophospholipid	100001654
	2817		Plasmalogen	1-(1-enyl-palmitoyl)-2-oleoyl-GPE (P-16:0/18:1)*	LC/MS pos late	52477		HMDB0011342	52925128		0.84	0.94	0.56	0.63					0.1374	0.2949	0.5616	0.7987	4.3857e-05	4.133e-05	0.0004	0.0003	2.2166e-06	1.3861e-06	0.1392	0.3188	0.4631	0.664		2.2107	1.8549	1.241	1.1635		100	100	100	100		Lipid	Plasmalogen	100009005
	2818			1-(1-enyl-palmitoyl)-2-linoleoyl-GPE (P-16:0/18:2)*	LC/MS pos late	52677		HMDB0011343	52925127		0.93	0.87	4.23	3.93					0.4958	0.5418	0.2002	0.5159	1.416e-10	6.1793e-10	2.8353e-10	1.0239e-09	6.06e-13	1.851e-12	0.1756	0.3708	0.7061	0.7514		1.0482	0.9772	4.4341	3.8364		100	100	100	100		Lipid	Plasmalogen	100009069
	2819			1-(1-enyl-palmitoyl)-2-palmitoyl-GPC (P-16:0/16:0)*	LC/MS pos late	52716		HMDB0011206	11146967		1.34	1.18	1.13	1					0.0408	0.1453	0.163	0.4589	0.3659	0.1092	0.99	0.2124	0.5145	0.0994	0.0178	0.0837	0.5258	0.6863		0.6649	0.8929	0.7527	0.8906		100	100	100	100		Lipid	Plasmalogen	100009162
	2821			1-(1-enyl-palmitoyl)-2-arachidonoyl-GPE (P-16:0/20:4)*	LC/MS pos late	52673		HMDB0011352	52925126		0.95	1.01	0.4	0.42					0.3712	0.4824	0.8931	0.9204	2.616e-12	2.7724e-11	8.272e-12	5.6905e-11	1.2e-14	9.1e-14	0.5655	0.6891	0.4517	0.6544		1.5973	1.5135	0.6324	0.6364		100	100	100	100		Lipid	Plasmalogen	100009002
	2823			1-(1-enyl-palmitoyl)-2-oleoyl-GPC (P-16:0/18:1)*	LC/MS pos late	52478		HMDB0007996	34779384		1.71	1.36	1.74	1.38					0.0168	0.0791	0.0798	0.3244	0.0182	0.0084	0.1241	0.0387	0.0081	0.0024	0.005	0.0304	0.4958	0.676		0.7554	1.2947	1.3141	1.7875		100	100	100	100		Lipid	Plasmalogen	100009007
	2826			1-(1-enyl-stearoyl)-2-oleoyl-GPE (P-18:0/18:1)	LC/MS pos late	52614		HMDB0011375	42607457		0.94	1.11	2.56	3.03					0.5964	0.5939	0.3056	0.6104	7.5594e-09	2.027e-08	7.8169e-10	2.4586e-09	8.246e-12	1.8448e-11	0.758	0.7849	0.282	0.5536		1.1033	1.0342	2.8231	3.1296		100	100	100	100		Lipid	Plasmalogen	100008919	144371-68-6
	2830			1-(1-enyl-palmitoyl)-2-arachidonoyl-GPC (P-16:0/20:4)*	LC/MS pos late	52689		HMDB0011220			1.5	1.01	0.6	0.4					0.0223	0.0978	0.8233	0.9103	0.0019	0.0012	1.0785e-05	1.0463e-05	2.1872e-06	1.3732e-06	0.061	0.1913	0.1076	0.3684		0.9391	1.412	0.562	0.5688		100	100	100	100		Lipid	Plasmalogen	100009014
	2831			1-(1-enyl-palmitoyl)-2-linoleoyl-GPC (P-16:0/18:2)*	LC/MS pos late	52682		HMDB0011211	24779386		1.51	1.31	10.02	8.74					0.4689	0.5279	0.3202	0.6283	3.2096e-06	4.0587e-06	2.1648e-06	2.5431e-06	1.9145e-08	1.8771e-08	0.2324	0.434	0.8881	0.7956		0.3959	0.5967	3.9683	5.2174		100	80	100	100		Lipid	Plasmalogen	100009009
	2835			1-(1-enyl-stearoyl)-2-arachidonoyl-GPE (P-18:0/20:4)*	LC/MS pos late	52475		HMDB0005779	9547058		1.05	1.03	0.65	0.64					0.5353	0.5654	0.5913	0.8136	8.6379e-06	9.7094e-06	6.523e-06	6.9131e-06	6.4867e-08	5.6924e-08	0.4145	0.582	0.9228	0.8011		1.1246	1.1772	0.7348	0.7581		100	100	100	100		Lipid	Plasmalogen	100008999
	2851		Lysoplasmalogen	1-(1-enyl-palmitoyl)-GPC (P-16:0)*	LC/MS neg	52474		HMDB0010407	10917802		1.43	0.8	2.3	1.29					0.2841	0.4366	0.8754	0.9175	0.1099	0.0399	0.5048	0.1235	0.1121	0.026	0.3684	0.5498	0.488	0.6736		0.8515	1.218	1.959	1.5744		100	100	100	100		Lipid	Lysoplasmalogen	100002875
	2852			1-(1-enyl-palmitoyl)-GPE (P-16:0)*	LC/MS pos late	39270		HMDB0011152			0.96	0.79	0.63	0.52					0.7598	0.6462	0.0584	0.274	0.0009	0.0006	2.6047e-05	2.2777e-05	2.3726e-06	1.4721e-06	0.1288	0.3029	0.2719	0.5536		2.3314	2.2269	1.4572	1.1573		100	100	100	100		Lipid	Lysoplasmalogen	100003000
	2854			1-(1-enyl-oleoyl)-GPE (P-18:1)*	LC/MS pos late	44621					0.87	0.97	1.33	1.5					0.1565	0.3122	0.7543	0.8949	0.006	0.0033	0.0004	0.0002	5.0941e-05	2.3118e-05	0.2078	0.4039	0.3916	0.6162		1.1617	1.0075	1.5493	1.5064		100	100	100	100		Lipid	Lysoplasmalogen	100005372
	2856			1-(1-enyl-stearoyl)-GPE (P-18:0)*	LC/MS pos late	39271		HMDB0240598			1.15	0.89	1.91	1.48					0.135	0.2921	0.1702	0.4714	8.3658e-07	1.2529e-06	0.0004	0.0003	1.5959e-07	1.2426e-07	0.8495	0.8069	0.0483	0.2616		1.1613	1.3319	2.2156	1.9692		100	100	100	100		Lipid	Lysoplasmalogen	100003001
	2859		Glycerolipid Metabolism	glycerol	LC/MS pos early	15122	C00116	HMDB0000131	753		1.13	1.16	1.19	1.22					0.49	0.5386	0.399	0.7018	0.3583	0.1076	0.3165	0.0855	0.1799	0.0399	0.2846	0.4861	0.9513	0.802		1.018	1.154	1.2123	1.41		100	100	100	100		Lipid	Glycerolipid Metabolism	1254	56-81-5
	2860			glycerol 3-phosphate	LC/MS polar	43847	C0093	HMDB0000126	754		0.26	0.51	2.15	4.18					0.0304	0.118	0.1427	0.4257	0.1552	0.0529	0.0234	0.0094	0.0118	0.0034	0.0126	0.0648	0.4917	0.676		1.1553	0.3039	2.4896	1.2714		100	100	100	100		Lipid	Glycerolipid Metabolism	100000258	29849-82-9
	2865			glycerophosphoglycerol	LC/MS polar	48857	C03274	HMDB0240316	54575349		1.41	1.25	0.97	0.86					5.9041e-05	0.0009	0.0015	0.0246	0.5791	0.1591	0.0255	0.0102	0.0481	0.0121	5.2883e-06	0.0002	0.2027	0.494		1.0253	1.448	0.9929	1.2425		100	100	100	100		Lipid	Glycerolipid Metabolism	100001619
	2866		Monoacylglycerol	1-myristoylglycerol (14:0)	LC/MS neg	35625	C01885	HMDB0011561	10957631		2.23	0.72	3.91	1.25					0.3406	0.4661	0.352	0.6563	0.0334	0.0143	0.7154	0.1632	0.0748	0.0181	0.9381	0.8255	0.1884	0.4791		0.6113	1.3653	2.3898	1.712		60	80	100	83		Lipid	Monoacylglycerol	100001618	75685-84-6
	2869			1-palmitoylglycerol (16:0)	LC/MS neg	21127		HMDB0011564	14900		0.9	1.05	1.4	1.63					0.5985	0.5939	0.6694	0.8503	0.1544	0.0528	0.6144	0.1447	0.1745	0.0388	0.9189	0.8175	0.4999	0.6799		1.0839	0.9768	1.5176	1.5943		100	100	100	100		Lipid	Monoacylglycerol	100000827	542-44-9
	2873			1-oleoylglycerol (18:1)	LC/MS neg	21184		HMDB0011567	5283468		1.02	0.93	3.49	3.18					0.7339	0.6422	0.6866	0.8562	0.0038	0.0022	0.0191	0.0078	0.0006	0.0002	0.9831	0.8307	0.6016	0.7195		0.6361	0.6465	2.2175	2.0548		100	100	100	100		Lipid	Monoacylglycerol	100000924	111-03-5
	2874			1-linoleoylglycerol (18:2)	LC/MS neg	27447		HMDB0011568	5283469		1.28	0.7	5.48	3.03					0.5498	0.5751	0.0852	0.3348	2.4513e-05	2.4798e-05	0.0044	0.0021	6.4256e-06	3.5562e-06	0.4467	0.6079	0.1106	0.3768		0.416	0.5309	2.2813	1.6073		100	100	100	100		Lipid	Monoacylglycerol	100001040	2277-28-3
	2879			1-dihomo-linolenylglycerol (20:3)	LC/MS neg	48341		HMDB0011577			1.21	1.22	0.94	0.95					0.4842	0.5349	0.6651	0.8503	0.7292	0.1921	0.4262	0.1072	0.7474	0.137	0.82	0.7969	0.4205	0.6334		0.976	1.1801	0.9193	1.1188		100	100	100	100		Lipid	Monoacylglycerol	100006121
	2880			1-arachidonylglycerol (20:4)	LC/MS neg	34397	C13857	HMDB11578	16019980;5282281		1.04	0.95	1.04	0.95					0.6751	0.622	0.7635	0.8949	0.8988	0.225	0.5513	0.1327	0.7391	0.136	0.9147	0.8157	0.609	0.7211		0.8245	0.856	0.8557	0.8106		100	100	100	100		Lipid	Monoacylglycerol	100001433	35474-99-8
	2884			1-docosahexaenoylglycerol (22:6)	LC/MS neg	35153		HMDB0011587	53480995		1.71	0.9	3.01	1.58					0.1459	0.3043	0.5546	0.7949	0.0072	0.0038	0.3974	0.1016	0.0131	0.0037	0.4829	0.6376	0.1438	0.4341		0.4702	0.803	1.4148	1.2725		100	100	100	100		Lipid	Monoacylglycerol	100001481
	2886			2-palmitoylglycerol (16:0)	LC/MS neg	33419		HMDB0011533	123409		0.7	0.78	1.6	1.78					0.3033	0.448	0.2168	0.5466	0.1378	0.0481	0.1672	0.0502	0.0485	0.0122	0.1172	0.2874	0.9368	0.8011		1.3975	0.9769	2.2349	1.7384		100	100	100	100		Lipid	Monoacylglycerol	100001048	23470-00-0
	2887			2-palmitoleoylglycerol (16:1)*	LC/MS neg	52432		HMDB0011534	53480960		1.13	0.71	4.13	2.61					0.6464	0.6154	0.3798	0.6886	0.0199	0.0091	0.2426	0.0695	0.0159	0.0045	0.796	0.7938	0.3539	0.5921		0.8301	0.9349	3.4245	2.439		80	80	100	100		Lipid	Monoacylglycerol	100008953
	2889			2-oleoylglycerol (18:1)	LC/MS neg	21232		HMDB0011537	5319879		1.01	0.94	3.44	3.18					0.8674	0.6818	0.6603	0.8503	0.0023	0.0014	0.0088	0.0039	0.0002	9.2757e-05	0.8621	0.8076	0.6749	0.7434		0.9111	0.9236	3.1312	2.9337		100	100	100	100		Lipid	Monoacylglycerol	100000943	3443-84-3
	2890			2-linoleoylglycerol (18:2)	LC/MS neg	32506		HMDB0011538	5365676		1.31	0.6	5.49	2.53					0.2564	0.4105	0.1418	0.4248	5.9897e-05	5.4191e-05	0.0217	0.0088	3.4897e-05	1.6546e-05	0.8667	0.8076	0.0733	0.321		0.5237	0.6835	2.8732	1.7275		100	100	100	100		Lipid	Monoacylglycerol	100000987	3443-82-1
	2891			2-arachidonoylglycerol (20:4)	LC/MS neg	19266	C13856	HMDB0004666	5282280		1.45	0.69	1.7	0.82					0.1872	0.3488	0.2322	0.5637	0.1222	0.0434	0.3358	0.0895	0.6597	0.1227	0.8598	0.8076	0.0814	0.328		0.8713	1.2603	1.4847	1.0293		100	100	100	100		Lipid	Monoacylglycerol	100000584	53847-30-6
	2907		Diacylglycerol	diacylglycerol (16:1/18:2 [2], 16:0/18:3 [1])*	LC/MS pos late	54966					0.87	1.06	0.6	0.73					0.8782	0.6853	0.9361	0.9262	0.7838	0.2017	0.7206	0.164	0.6553	0.122	0.8672	0.8076	0.9528	0.802		1.2548	1.0977	0.7575	0.8014		100	80	100	83		Lipid	Diacylglycerol	100010940
	2923			palmitoyl-oleoyl-glycerol (16:0/18:1) [2]*	LC/MS pos late	54942	C13861	HMDB0007102	5282283		0.54	1.1	1.9	3.88					0.0213	0.095	0.6669	0.8503	0.0098	0.005	1.2769e-05	1.2206e-05	6.9046e-06	3.7949e-06	0.1342	0.3096	0.0447	0.2553		0.7417	0.4007	1.4058	1.5532		80	60	100	100		Lipid	Diacylglycerol	100010917
	2924			palmitoyl-linoleoyl-glycerol (16:0/18:2) [1]*	LC/MS pos late	52633		HMDB0007103	9543695		0.91	0.81	1.05	0.93					0.6667	0.619	0.3049	0.6104	0.8946	0.2244	0.6829	0.157	0.8448	0.1513	0.3142	0.5133	0.7021	0.7514		0.5166	0.4696	0.542	0.4385		20	20	17	17		Lipid	Diacylglycerol	100009052
	2925			palmitoyl-linoleoyl-glycerol (16:0/18:2) [2]*	LC/MS pos late	52634		HMDB0007103	131801744		1.16	0.93	1.84	1.48					0.3788	0.4845	0.8336	0.9103	0.0093	0.0048	0.0944	0.0309	0.0039	0.0012	0.6076	0.7029	0.4285	0.6351		0.6817	0.7899	1.2568	1.1654		80	100	100	100		Lipid	Diacylglycerol	100009055
	2931			palmitoyl-arachidonoyl-glycerol (16:0/20:4) [1]*	LC/MS pos late	54957		HMDB0007112	9543736		0.71	1	0.6	0.84					0.246	0.3989	1	0.9262	0.0375	0.0158	0.3334	0.0889	0.0342	0.0088	0.3875	0.5653	0.3875	0.6149		0.5477	0.3914	0.3289	0.3289		40	60	0	0		Lipid	Diacylglycerol	100010924
	2932			palmitoyl-arachidonoyl-glycerol (16:0/20:4) [2]*	LC/MS pos late	54958		HMDB0007112	9543736		1.08	1.28	0.6	0.71					0.7046	0.6346	0.2967	0.6104	0.0974	0.0361	0.2748	0.0763	0.0571	0.0141	0.3263	0.5218	0.6651	0.7407		0.6607	0.7109	0.3934	0.5037		80	100	100	100		Lipid	Diacylglycerol	100010925
	2934			palmitoyl-docosahexaenoyl-glycerol (16:0/22:6) [1]*	LC/MS pos late	57373		HMDB0007121	9543827		1.09	1.22	0.53	0.59					0.3786	0.4845	0.609	0.8222	0.4918	0.14	0.2659	0.0743	0.2073	0.0449	0.3223	0.5185	0.7558	0.759		0.6976	0.7582	0.3691	0.4503		80	100	83	100		Lipid	Diacylglycerol	100015618
	2935			palmitoyl-docosahexaenoyl-glycerol (16:0/22:6) [2]*	LC/MS pos late	57374		HMDB0007121	9543827		1.51	1.06	1.25	0.89					0.069	0.1985	0.8744	0.9175	0.1421	0.0491	0.7438	0.1675	0.406	0.0806	0.1418	0.3228	0.2033	0.494		0.5201	0.7831	0.6522	0.6939		100	100	100	100		Lipid	Diacylglycerol	100015619
	2938			stearoyl-linoleoyl-glycerol (18:0/18:2) [2]*	LC/MS pos late	54947					0.97	0.75	7.93	6.1					0.9484	0.7054	0.0773	0.3184	4.2646e-05	4.0562e-05	0.0019	0.001	5.3415e-06	3.0852e-06	0.2061	0.4016	0.2401	0.5301		0.339	0.3293	2.6874	2.0082		20	20	100	67		Lipid	Diacylglycerol	100010921
	2942			oleoyl-oleoyl-glycerol (18:1/18:1) [2]*	LC/MS pos late	54946		HMDB0007218	9543716		0.5	0.99	0.98	1.96					0.1512	0.3103	0.8407	0.9103	0.7525	0.1963	0.108	0.0346	0.172	0.0384	0.2293	0.4312	0.3451	0.5871		0.7824	0.3873	0.7682	0.7584		40	0	67	50		Lipid	Diacylglycerol	100010919
	2944			oleoyl-linoleoyl-glycerol (18:1/18:2) [1]	LC/MS pos late	46798		HMDB0007219	14275396		1.03	1.04	1.34	1.36					0.9687	0.7077	0.628	0.8328	0.5146	0.1441	0.2888	0.0795	0.2298	0.0492	0.7218	0.7727	0.7654	0.7613		0.4239	0.4352	0.5699	0.5926		20	40	33	67		Lipid	Diacylglycerol	100002989	106292-55-1
	2945			oleoyl-linoleoyl-glycerol (18:1/18:2) [2]	LC/MS pos late	46799		HMDB0007219	71433693		0.84	0.86	1.64	1.67					0.9038	0.692	0.5667	0.8001	0.0128	0.0062	0.0313	0.0123	0.002	0.0007	0.6342	0.7196	0.7654	0.7613		0.7766	0.6514	1.2702	1.0903		100	100	100	100		Lipid	Diacylglycerol	100002990	104346-53-4
	2949			linoleoyl-linoleoyl-glycerol (18:2/18:2) [1]*	LC/MS pos late	54968		HMDB0007248	9543729		0.86	0.8	1.66	1.55					0.6431	0.6143	0.3273	0.6327	0.0179	0.0083	0.0466	0.0171	0.0035	0.0011	0.3181	0.5162	0.7446	0.759		0.3419	0.2938	0.5677	0.4542		20	40	83	83		Lipid	Diacylglycerol	100010941
	2950			linoleoyl-linoleoyl-glycerol (18:2/18:2) [2]*	LC/MS pos late	54969		HMDB0007248	9543729		0.95	0.76	1.27	1.02					0.5554	0.5789	0.4085	0.7024	0.1209	0.0431	0.8487	0.1881	0.214	0.0462	0.9005	0.8139	0.3239	0.5781		0.803	0.7604	1.0231	0.7769		100	100	100	100		Lipid	Diacylglycerol	100010942
	2955			stearoyl-arachidonoyl-glycerol (18:0/20:4) [1]*	LC/MS pos late	57450	C00165	HMDB0007170	6438587		1.21	1.07	0.2	0.17					0.4174	0.5049	0.9472	0.9262	0.0335	0.0143	0.0061	0.0028	0.0012	0.0004	0.5187	0.6611	0.5772	0.7127		0.7747	0.9356	0.152	0.1633		60	80	17	17		Lipid	Diacylglycerol	100010949
	2956			stearoyl-arachidonoyl-glycerol (18:0/20:4) [2]*	LC/MS pos late	57449		HMDB0007170	6438587		1.33	1	0.47	0.35					0.1854	0.3486	0.9688	0.9262	0.1007	0.037	0.0049	0.0023	0.0026	0.0009	0.3352	0.526	0.3105	0.575		0.9491	1.2655	0.4468	0.4464		100	100	100	100		Lipid	Diacylglycerol	100010950
	2958			oleoyl-arachidonoyl-glycerol (18:1/20:4) [2]*	LC/MS pos late	54961		HMDB0007228	9543786		1.08	1.14	0.74	0.78					0.5036	0.5453	0.6956	0.8566	0.8464	0.2147	0.6024	0.1431	0.6135	0.1155	0.4501	0.6092	0.8161	0.7795		0.7827	0.8427	0.5796	0.6614		100	100	100	100		Lipid	Diacylglycerol	100010937
	2959			linoleoyl-arachidonoyl-glycerol (18:2/20:4) [1]*	LC/MS pos late	54955		HMDB0007257	9543796		1.02	1	1	0.98					0.151	0.3103	1	0.9262	1	0.244	0.1346	0.0415	0.2825	0.0587	0.2825	0.4858	0.2825	0.5536		0.211	0.2143	0.211	0.211		0	20	0	0		Lipid	Diacylglycerol	100010922
	2960			linoleoyl-arachidonoyl-glycerol (18:2/20:4) [2]*	LC/MS pos late	54956		HMDB0007257	9543796		1.05	0.89	1.43	1.22					0.7615	0.6462	0.685	0.8562	0.1137	0.0409	0.3559	0.093	0.0815	0.0194	0.9604	0.827	0.6193	0.7222		0.4146	0.435	0.5916	0.529		80	80	100	100		Lipid	Diacylglycerol	100010923
	2961			stearoyl-docosahexaenoyl-glycerol (18:0/22:6) [1]*	LC/MS pos late	57387		HMDB0056061			0.77	0.91	0.6	0.7					0.8895	0.6875	0.8253	0.9103	0.4286	0.1242	0.3924	0.1005	0.2486	0.0525	0.8015	0.7938	0.963	0.8027		0.7681	0.5951	0.4574	0.4144		40	60	33	33		Lipid	Diacylglycerol	100015616
	2962			stearoyl-docosahexaenoyl-glycerol (18:0/22:6) [2]*	LC/MS pos late	57368					1.32	1.05	0.99	0.79					0.2403	0.3974	0.9199	0.9244	0.4883	0.1393	0.5189	0.1263	0.9724	0.1701	0.4185	0.5821	0.3471	0.5871		0.6406	0.8456	0.6368	0.6687		80	100	100	100		Lipid	Diacylglycerol	100015617
	3018		Sphingolipid Synthesis	sphinganine	LC/MS pos late	17769	C00836	HMDB0000269	3126		1.22	0.85	0.98	0.68					0.1487	0.307	0.2638	0.5959	0.8884	0.2237	0.0208	0.0085	0.1081	0.0252	0.7401	0.7813	0.0747	0.321		1.9493	2.3701	1.9012	1.6234		100	100	100	100		Lipid	Sphingolipid Synthesis	313	3102-56-5
	3020			sphingadienine	LC/MS pos late	57426			6449795		1.01	0.78	0.56	0.43					0.8655	0.6812	0.0651	0.2939	0.001	0.0007	1.1563e-05	1.1162e-05	1.5068e-06	9.6895e-07	0.2465	0.4513	0.1638	0.4608		1.5707	1.5788	0.8818	0.6856		100	100	100	100		Lipid	Sphingolipid Synthesis	100015643	25696-03-1
	3021			phytosphingosine	LC/MS pos late	1510	C12144	HMDB0004610	122121		1.26	0.8	1.24	0.79					0.2019	0.3668	0.2857	0.6065	0.3756	0.1113	0.1449	0.0442	0.6687	0.1242	0.8158	0.7948	0.1026	0.3657		1.2965	1.6293	1.6125	1.2863		100	100	100	100		Lipid	Sphingolipid Synthesis	469	554-62-1
	3026			1-deoxysphingosine (m18:1)	LC/MS pos late	64526			15928896		1.36	1.02	1.67	1.24					0.1561	0.3122	0.9317	0.9262	0.0198	0.009	0.288	0.0794	0.0187	0.0051	0.2644	0.4698	0.3145	0.575		0.7684	1.0478	1.2801	1.3021		100	100	100	100		Lipid	Sphingolipid Synthesis	100021874
	3027		Dihydroceramides	N-palmitoyl-sphinganine (d18:0/16:0)	LC/MS pos late	52604		HMDB11760	5283572		1.21	1.05	0.22	0.19					0.1686	0.3224	0.7772	0.9048	1.0553e-07	2.0807e-07	1.4105e-08	2.9575e-08	1.6415e-10	2.716e-10	0.2262	0.429	0.398	0.6196		4.1025	4.9681	0.8836	0.9298		100	100	100	100		Lipid	Dihydroceramides	100009028	5966-29-0
	3028			N-palmitoyl-deoxysphinganine (m18:0/16:0)	LC/MS pos late	64549			10118967		0.88	1.27	0.67	0.96					0.7355	0.6422	0.4679	0.7247	0.9299	0.2323	0.7981	0.1787	0.9055	0.1603	0.461	0.6206	0.808	0.7774		2.3803	2.0904	1.5855	2.0122		100	100	100	100		Lipid	Dihydroceramides	100021879	378755-69-2
	3030			N-stearoyl-sphinganine (d18:0/18:0)*	LC/MS pos late	1759		HMDB0011761	5283573		1.22	1	0.89	0.73					0.0749	0.2075	0.9504	0.9262	0.8279	0.2106	0.0467	0.0171	0.113	0.0262	0.1674	0.3635	0.1925	0.4831		1.1715	1.4325	1.0421	1.046		100	100	100	100		Lipid	Dihydroceramides	922	2304-80-5
	3039		Ceramides	N-palmitoyl-sphingosine (d18:1/16:0)	LC/MS pos late	44877		HMDB0004949	5283564		1.09	1.1	0.32	0.32					0.2992	0.444	0.2538	0.5827	2.4153e-10	9.9549e-10	2.4389e-10	9.1459e-10	7.43e-13	2.228e-12	0.1306	0.3045	0.9958	0.8131		1.6628	1.8047	0.5317	0.5838		100	100	100	100		Lipid	Ceramides	1518	24696-26-2
	3041			N-(2-hydroxypalmitoyl)-sphingosine (d18:1/16:0(2OH))	LC/MS pos late	57697			72715801		1.07	1.55	0.18	0.26					0.6912	0.6281	0.0563	0.271	3.7769e-07	6.2266e-07	6.9748e-06	7.2347e-06	1.0485e-08	1.1103e-08	0.1116	0.2754	0.2957	0.5602		2.9598	3.1606	0.531	0.8216		100	100	100	100		Lipid	Ceramides	100015642	34839-02-6
	3043			N-stearoyl-sphingosine (d18:1/18:0)*	LC/MS pos late	54979		HMDB0004950	5283565		1.17	1.15	0.49	0.49					0.267	0.4223	0.4454	0.7153	0.002	0.0013	0.0007	0.0004	3.8114e-05	1.7911e-05	0.1869	0.3839	0.7527	0.759		1.3782	1.6058	0.6785	0.7816		100	100	100	100		Lipid	Ceramides	1547	104404-17-3
	3045			N-arachidoyl-sphingosine (d18:1/20:0)*	LC/MS pos late	57424		HMDB0004951	5283566		0.94	1.3	0.66	0.92					0.7943	0.657	0.2387	0.5693	0.2274	0.0735	0.7199	0.164	0.2687	0.0561	0.3226	0.5185	0.539	0.6942		1.0459	0.9864	0.6926	0.9031		100	100	100	100		Lipid	Ceramides	100001858	7344-02-07
	3049			N-palmitoyl-sphingadienine (d18:2/16:0)*	LC/MS pos late	57416		HMDB0240686			0.96	0.69	0.3	0.21					0.8348	0.6667	0.0133	0.1159	1.7401e-07	3.2006e-07	3.6696e-09	9.1742e-09	9.6836e-11	1.7282e-10	0.06	0.1895	0.1074	0.3684		1.1849	1.1352	0.3556	0.244		100	100	100	100		Lipid	Ceramides	100015609
	3050			N-stearoyl-sphingadienine (d18:2/18:0)*	LC/MS pos late	57417		HMDB0240362	132282053		1.22	0.88	0.64	0.46					0.1231	0.2781	0.2126	0.5426	0.0044	0.0025	7.9433e-06	8.1525e-06	2.9902e-06	1.8059e-06	0.7499	0.7847	0.0535	0.2667		0.9891	1.2082	0.6332	0.5566		100	100	100	100		Lipid	Ceramides	100015632
	3051			N-behenoyl-sphingadienine (d18:2/22:0)*	LC/MS pos late	57372					1.2	0.87	0.83	0.6					0.2452	0.3989	0.239	0.5693	0.2414	0.0774	0.0019	0.001	0.003	0.001	0.948	0.827	0.1048	0.3684		0.8734	1.0508	0.7242	0.6317		100	100	100	100		Lipid	Ceramides	100015624
	3061			N-palmitoyl-heptadecasphingosine (d17:1/16:0)*	LC/MS pos late	57430		HMDB0240685			1.23	1.26	0.56	0.58					0.1048	0.2508	0.0924	0.3407	0.0007	0.0005	0.0006	0.0003	1.5328e-05	7.879e-06	0.0242	0.1045	0.9503	0.802		1.0079	1.24	0.5675	0.7152		100	100	100	100		Lipid	Ceramides	100015731
	3065			ceramide (d18:1/14:0, d16:1/16:0)*	LC/MS pos late	57432		HMDB0011773 HMDB0240681			1.43	0.93	0.13	0.09					0.0149	0.072	0.613	0.8222	2.0152e-10	8.4623e-10	4.342e-12	3.5911e-11	7.5e-14	3.3e-13	0.118	0.2885	0.0313	0.211		1.7687	2.5268	0.2363	0.2197		100	100	100	100		Lipid	Ceramides	100015735
	3066			ceramide (d18:1/17:0, d17:1/18:0)*	LC/MS pos late	57434		HMDB0240678 HMDB0240683			1.37	1.46	1.7	1.81					0.0432	0.1493	0.0106	0.1019	0.0015	0.001	0.0006	0.0003	2.6279e-05	1.2765e-05	0.0024	0.018	0.7562	0.759		0.4023	0.5496	0.6826	0.9947		100	100	100	100		Lipid	Ceramides	100015737
	3069			ceramide (d16:1/24:1, d18:1/22:1)*	LC/MS pos late	57437					1.04	1.11	2.92	3.11					0.9367	0.7031	0.418	0.7076	1.2722e-07	2.42e-07	3.8616e-08	7.1718e-08	3.2092e-10	4.9013e-10	0.5441	0.6789	0.6235	0.7235		0.4178	0.4348	1.2198	1.3536		100	100	100	100		Lipid	Ceramides	100015727
	3070			ceramide (d18:2/24:1, d18:1/24:2)*	LC/MS pos late	57443		HMDB0240679 HMDB0240680			1.11	1.02	1.18	1.08					0.4181	0.5049	0.9426	0.9262	0.1846	0.0614	0.5667	0.1356	0.182	0.0402	0.5168	0.6611	0.5805	0.7131		0.9257	1.03	1.0919	1.1175		100	100	100	100		Lipid	Ceramides	100015744
	3076		Hexosylceramides (HCER)	glycosyl-N-palmitoyl-sphingosine (d18:1/16:0)	LC/MS pos late	53013					0.68	0.77	0.4	0.46					0.0057	0.0337	0.0274	0.1792	3.3229e-07	5.5606e-07	2.1155e-06	2.5002e-06	5.0684e-09	5.5906e-09	0.001	0.0089	0.4927	0.676		1.8786	1.2811	0.7596	0.5881		100	100	100	100		Lipid	Hexosylceramides (HCER)	100009272
	3077			glycosyl-N-stearoyl-sphingosine (d18:1/18:0)	LC/MS pos late	52234					0.87	0.77	1.55	1.38					0.5173	0.5527	0.1074	0.359	0.0352	0.015	0.1932	0.0566	0.0194	0.0053	0.1204	0.2907	0.521	0.6853		0.9439	0.8194	1.4641	1.1306		100	100	100	100		Lipid	Hexosylceramides (HCER)	100001882
	3079			glycosyl-N-behenoyl-sphingosine (d18:1/22:0)*	LC/MS pos late	57371					0.76	1	2.02	2.64					0.1061	0.2521	0.9226	0.9256	0.0002	0.0001	5.403e-06	5.8211e-06	3.4518e-07	2.515e-07	0.2025	0.3966	0.2495	0.5359		0.6121	0.4679	1.2356	1.2372		100	100	100	100		Lipid	Hexosylceramides (HCER)	100015622
	3082			glycosyl-N-nervonoyl-sphingosine (d18:1/24:1)*	LC/MS pos late	57369		HMDB0010712 HMDB0004975	53480656;20057357		0.71	1.03	1.81	2.61					0.0168	0.0791	0.8454	0.9103	0.0004	0.0003	9.0832e-07	1.1968e-06	1.6592e-07	1.2856e-07	0.0866	0.2415	0.0522	0.2652		0.8816	0.6298	1.5989	1.6409		100	100	100	100		Lipid	Hexosylceramides (HCER)	100001878
	3083			glycosyl-N-(2-hydroxynervonoyl)-sphingosine (d18:1/24:1(2OH))*	LC/MS pos late	57444					0.61	1	3.61	5.92					0.0953	0.2382	0.9268	0.9262	1.1287e-06	1.6e-06	5.048e-08	9.1147e-08	1.1891e-09	1.5036e-09	0.1897	0.3867	0.2319	0.5266		0.2736	0.1661	0.9872	0.9841		60	80	100	100		Lipid	Hexosylceramides (HCER)	100015752
	3097			glycosyl ceramide (d18:1/20:0, d16:1/22:0)*	LC/MS pos late	57595					0.81	0.89	2.23	2.45					0.3652	0.482	0.4614	0.7197	0.001	0.0007	0.0006	0.0003	1.9765e-05	9.9271e-06	0.2482	0.4533	0.8602	0.7858		0.6861	0.5586	1.5307	1.3661		100	100	100	100		Lipid	Hexosylceramides (HCER)	100015882
	3101			glycosyl ceramide (d18:2/24:1, d18:1/24:2)*	LC/MS pos late	57453					1.15	0.93	1.48	1.19					0.7085	0.6363	0.6586	0.8503	0.1021	0.0374	0.3814	0.0984	0.0804	0.0192	0.9824	0.8307	0.5668	0.7076		0.7097	0.8149	1.0491	0.972		100	100	100	100		Lipid	Hexosylceramides (HCER)	100015745
	3106		Lactosylceramides (LCER)	lactosyl-N-palmitoyl-sphingosine (d18:1/16:0)	LC/MS pos late	53010		HMDB0006750	53477895		0.76	0.77	0.39	0.4					0.0805	0.2176	0.0491	0.2545	4.3068e-06	5.2958e-06	3.6918e-06	4.1614e-06	3.0953e-08	2.8921e-08	0.0121	0.0632	0.9567	0.802		1.3125	0.9958	0.5161	0.3955		100	100	100	100		Lipid	Lactosylceramides (LCER)	100009030	4201-62-1
	3107			lactosyl-N-stearoyl-sphingosine (d18:1/18:0)*	LC/MS pos late	54980		HMDB0011591	10260120		0.82	0.94	1.85	2.14					0.5656	0.5813	0.6378	0.8367	0.0808	0.0307	0.0602	0.0214	0.0139	0.0039	0.4599	0.6203	0.914	0.8011		0.3691	0.3011	0.6839	0.643		40	0	67	50		Lipid	Lactosylceramides (LCER)	100010945
	3110			lactosyl-N-nervonoyl-sphingosine (d18:1/24:1)*	LC/MS pos late	57370		HMDB0004872			0.79	1.19	1.99	3.02					0.0981	0.2417	0.1436	0.4257	1.6575e-05	1.7566e-05	3.7782e-08	7.0844e-08	3.9521e-09	4.452e-09	0.7996	0.7938	0.0323	0.211		0.4445	0.3496	0.8839	1.0556		60	0	100	100		Lipid	Lactosylceramides (LCER)	100015620
	3117		Dihydrosphingomyelins	myristoyl dihydrosphingomyelin (d18:0/14:0)*	LC/MS pos late	57365		HMDB0012085	44260138		1.23	0.98	0.77	0.61					0.2067	0.3721	0.9813	0.9262	0.2103	0.0685	0.015	0.0063	0.0113	0.0033	0.354	0.5388	0.3384	0.5844		1.6504	2.0336	1.2677	1.2458		100	100	100	100		Lipid	Dihydrosphingomyelins	100009038
	3118			palmitoyl dihydrosphingomyelin (d18:0/16:0)*	LC/MS pos late	52434		HMDB0010168	9939965		0.98	0.98	0.9	0.9					0.9391	0.7032	0.8119	0.9103	0.3931	0.1154	0.3193	0.0861	0.196	0.043	0.8283	0.7999	0.9171	0.8011		1.7493	1.7099	1.5678	1.5431		100	100	100	100		Lipid	Dihydrosphingomyelins	100008954
	3119			behenoyl dihydrosphingomyelin (d18:0/22:0)*	LC/MS pos late	57331		HMDB0012091	44260132		1.37	1.33	1.79	1.73					0.0736	0.2057	0.125	0.3881	0.0019	0.0012	0.005	0.0023	0.0001	5.4794e-05	0.0229	0.1002	0.7541	0.759		0.4896	0.6708	0.8751	1.1607		100	100	100	100		Lipid	Dihydrosphingomyelins	100009026
	3120			sphingomyelin (d18:0/18:0, d19:0/17:0)*	LC/MS pos late	57473		HMDB0012087	44260130		1.08	0.93	5.46	4.73					0.4684	0.5279	0.5847	0.8058	1.6526e-11	9.4309e-11	7.6471e-11	3.4728e-10	9.8e-14	4.1e-13	0.8654	0.8076	0.3686	0.6016		0.7898	0.8493	4.3154	4.0208		100	100	100	100		Lipid	Dihydrosphingomyelins	100009027
	3121			sphingomyelin (d18:0/20:0, d16:0/22:0)*	LC/MS pos late	57476		HMDB0012090			1.18	1.33	2.61	2.94					0.3767	0.4845	0.1239	0.3862	2.2159e-05	2.2727e-05	6.5719e-06	6.9273e-06	1.1299e-07	9.157e-08	0.0958	0.2566	0.6803	0.7451		0.7549	0.8884	1.9668	2.6097		100	100	100	100		Lipid	Dihydrosphingomyelins	100015786
	3122		Sphingomyelins	palmitoyl sphingomyelin (d18:1/16:0)	LC/MS pos late	37506		HMDB0010169	9939941		1.03	0.97	0.93	0.88					0.5906	0.592	0.5746	0.8036	0.1178	0.0421	0.0129	0.0055	0.006	0.0018	0.985	0.831	0.4398	0.643		1.0572	1.0904	0.9826	0.9564		100	100	100	100		Lipid	Sphingomyelins	100002107	6254-89-3
	3123			hydroxypalmitoyl sphingomyelin (d18:1/16:0(OH))**	LC/MS pos late	62851					0.85	1.32	0.96	1.5					0.5435	0.5703	0.163	0.4589	0.8952	0.2244	0.0439	0.0162	0.1211	0.0279	0.607	0.7029	0.1676	0.4645		2.2663	1.9226	2.177	2.8802		100	100	100	100		Lipid	Sphingomyelins	100021000
	3124			stearoyl sphingomyelin (d18:1/18:0)	LC/MS pos late	19503	C00550	HMDB0001348	6453725		1.26	0.97	2.44	1.89					0.0459	0.1537	0.7527	0.8945	1.1078e-07	2.144e-07	1.3598e-05	1.281e-05	7.0395e-09	7.5902e-09	0.1881	0.3854	0.0887	0.3432		0.5859	0.7371	1.4271	1.3914		100	100	100	100		Lipid	Sphingomyelins	1538	85187-10-6;85187-10-6
	3125			behenoyl sphingomyelin (d18:1/22:0)*	LC/MS pos late	48492		HMDB0012103	44260125		1.04	1.16	2.25	2.51					0.5708	0.5813	0.3205	0.6283	1.4118e-05	1.5217e-05	6.6309e-06	6.952e-06	8.7317e-08	7.3382e-08	0.2794	0.4858	0.7962	0.7729		0.5532	0.5768	1.2472	1.445		100	100	100	100		Lipid	Sphingomyelins	100006294
	3126			tricosanoyl sphingomyelin (d18:1/23:0)*	LC/MS pos late	52436		HMDB0012105			1.05	1.25	1.49	1.77					0.5973	0.5939	0.1559	0.4449	0.011	0.0055	0.0017	0.0009	0.0002	8.7468e-05	0.1798	0.3752	0.5551	0.7014		0.706	0.7429	1.0541	1.318		100	100	100	100		Lipid	Sphingomyelins	100008955
	3127			lignoceroyl sphingomyelin (d18:1/24:0)	LC/MS pos late	57330		HMDB0011697			1.17	1.41	1.74	2.09					0.094	0.2372	0.0014	0.024	9.8665e-06	1.0871e-05	3.4072e-07	5.072e-07	1.1886e-08	1.2339e-08	0.0012	0.0102	0.2315	0.5266		0.6351	0.7435	1.1024	1.5512		100	100	100	100		Lipid	Sphingomyelins	100006298	60037-60-7
	3130			sphingomyelin (d18:2/24:2)*	LC/MS pos late	57479		HMDB0240644			1.37	1.32	0.82	0.79					0.1212	0.2778	0.111	0.3612	0.2345	0.0754	0.2	0.0585	0.0869	0.0207	0.0316	0.127	0.9442	0.802		0.5824	0.796	0.4747	0.6271		100	100	50	100		Lipid	Sphingomyelins	100015789
	3132			sphingomyelin (d18:1/14:0, d16:1/16:0)*	LC/MS pos late	42463		HMDB0012097	11433862		1.25	0.99	0.73	0.58					0.005	0.0308	0.8978	0.9204	0.0003	0.0002	2.4608e-07	3.7785e-07	5.5473e-08	4.9479e-08	0.0355	0.1351	0.0248	0.1878		0.9911	1.2347	0.7282	0.7221		100	100	100	100		Lipid	Sphingomyelins	100004328
	3133			sphingomyelin (d18:2/14:0, d18:1/14:1)*	LC/MS pos late	47154		HMDB0240637 HMDB0240612			1.61	1	0.63	0.39					0.0442	0.1494	1	0.9262	0.05	0.0202	0.0004	0.0002	0.0002	9.4644e-05	0.1275	0.3013	0.1275	0.4065		0.3084	0.4963	0.1957	0.1957		60	80	0	0		Lipid	Sphingomyelins	100005985
	3134			sphingomyelin (d17:1/16:0, d18:1/15:0, d16:1/17:0)*	LC/MS pos late	52433		HMDB0240608 HMDB0240617			1.17	1.19	1.09	1.11					0.156	0.3122	0.0905	0.3392	0.4285	0.1242	0.3454	0.0911	0.2245	0.0482	0.0337	0.1315	0.9117	0.8011		0.741	0.8678	0.8044	0.9601		100	100	100	100		Lipid	Sphingomyelins	100006314	121999-58-4
	3136			sphingomyelin (d18:2/16:0, d18:1/16:1)*	LC/MS pos late	42459		HMDB0240613 HMDB0240638			0.88	0.87	0.64	0.63					0.1427	0.3034	0.0877	0.338	1.7447e-05	1.8316e-05	1.3591e-05	1.281e-05	1.5203e-07	1.1954e-07	0.0304	0.1241	0.9329	0.8011		1.4114	1.2473	0.9002	0.7824		100	100	100	100		Lipid	Sphingomyelins	100004329
	3137			sphingomyelin (d18:1/17:0, d17:1/18:0, d19:1/16:0)	LC/MS pos late	52615		HMDB0240609 HMDB0240622 HMDB0240620	46891763		1.3	1.14	4.45	3.91					0.0262	0.1094	0.1672	0.4677	9.639e-12	7.0764e-11	3.5956e-11	1.9477e-10	5e-14	2.5e-13	0.0129	0.0652	0.4235	0.6334		0.3762	0.4872	1.6727	1.9052		100	100	100	100		Lipid	Sphingomyelins	100008920	121999-64-2
	3138			sphingomyelin (d18:1/18:1, d18:2/18:0)	LC/MS pos late	37529		HMDB0012101	6443882		1.12	1.01	0.79	0.71					0.3362	0.4642	0.9164	0.9244	0.1335	0.0467	0.0145	0.0061	0.0073	0.0022	0.5188	0.6611	0.4333	0.6384		0.9082	1.0158	0.7146	0.7235		100	100	100	100		Lipid	Sphingomyelins	100002106	108392-10-5
	3139			sphingomyelin (d18:1/19:0, d19:1/18:0)*	LC/MS pos late	57475					0.91	1.07	2.25	2.65					0.7351	0.6422	0.8499	0.9111	0.0038	0.0022	0.0011	0.0006	7.8141e-05	3.4382e-05	0.9024	0.8142	0.706	0.7514		0.5039	0.4574	1.1354	1.2139		100	80	100	100		Lipid	Sphingomyelins	100015787
	3140			sphingomyelin (d18:1/20:0, d16:1/22:0)*	LC/MS pos late	48490		HMDB0012102	44260124		0.94	0.95	1.68	1.7					0.9814	0.711	0.7629	0.8949	0.002	0.0012	0.0035	0.0017	0.0001	4.5006e-05	0.8253	0.7989	0.8522	0.7833		0.697	0.6561	1.1738	1.1173		100	100	100	100		Lipid	Sphingomyelins	100006290
	3141			sphingomyelin (d18:1/20:1, d18:2/20:0)*	LC/MS pos late	48491		HMDB0240610 HMDB0240632			0.71	0.8	1.72	1.94					0.4013	0.4967	0.304	0.6104	0.0325	0.014	0.0406	0.0152	0.005	0.0015	0.1943	0.3892	0.9383	0.8011		0.4289	0.3055	0.7381	0.5924		40	40	100	83		Lipid	Sphingomyelins	100006292	222403-67-0
	3143			sphingomyelin (d18:1/21:0, d17:1/22:0, d16:1/23:0)*	LC/MS pos late	52495		HMDB0240621 HMDB0240611 HMDB0240619			1.15	1.17	1.36	1.39					0.4614	0.5234	0.6208	0.8285	0.1079	0.0394	0.1828	0.0541	0.0431	0.0109	0.3825	0.5618	0.831	0.7832		0.5428	0.623	0.7383	0.8658		100	100	100	100		Lipid	Sphingomyelins	100009025
	3145			sphingomyelin (d18:1/22:1, d18:2/22:0, d16:1/24:1)*	LC/MS pos late	48493		HMDB0012104			0.94	0.97	1.15	1.18					0.9096	0.6934	0.7446	0.8896	0.2083	0.068	0.2816	0.0779	0.1049	0.0246	0.7615	0.7864	0.8918	0.796		0.6843	0.6417	0.7848	0.7586		100	100	100	100		Lipid	Sphingomyelins	100006295
	3146			sphingomyelin (d18:1/22:2, d18:2/22:1, d16:1/24:2)*	LC/MS pos late	57477		HMDB0240672 HMDB0240670 HMDB0240669			1.54	0.84	2.14	1.17					0.1633	0.3204	0.3488	0.6547	0.0123	0.006	0.7324	0.1657	0.04	0.0102	0.6759	0.7447	0.1022	0.3657		0.4178	0.6438	0.896	0.7501		40	100	100	83		Lipid	Sphingomyelins	100006296
	3147			sphingomyelin (d18:2/23:0, d18:1/23:1, d17:1/24:1)*	LC/MS pos late	52435		HMDB0240634 HMDB0011696 HMDB0240614	134757653		1.13	1.15	1.51	1.54					0.3814	0.4868	0.443	0.7153	0.0103	0.0052	0.0154	0.0065	0.001	0.0004	0.2489	0.4534	0.895	0.7979		0.5062	0.571	0.765	0.8797		100	100	100	100		Lipid	Sphingomyelins	100008956
	3148			sphingomyelin (d18:1/24:1, d18:2/24:0)*	LC/MS pos late	47153		HMDB0012107	44260126		1.07	1.26	1.43	1.69					0.4738	0.5285	0.0502	0.2572	0.0028	0.0016	0.0002	0.0001	1.8183e-05	9.2273e-06	0.0662	0.2016	0.3933	0.6162		0.8103	0.8671	1.1618	1.4612		100	100	100	100		Lipid	Sphingomyelins	100005986	94359-13-4
	3149			sphingomyelin (d18:2/24:1, d18:1/24:2)*	LC/MS pos late	52437		HMDB0240636 HMDB0240615	85336023		1.22	1.12	0.97	0.89					0.0794	0.2174	0.3031	0.6104	0.8024	0.2055	0.2515	0.0714	0.3225	0.0659	0.0513	0.1728	0.5187	0.6853		0.7525	0.9148	0.7291	0.8178		100	100	100	100		Lipid	Sphingomyelins	100008957
	3153		Ceramide PEs	palmitoyl-sphingosine-phosphoethanolamine (d18:1/16:0)	LC/MS pos late	62984					1.03	1	0.6	0.58					0.6784	0.6231	0.9761	0.9262	6.1705e-05	5.5601e-05	2.2839e-05	2.0152e-05	4.4341e-07	3.1869e-07	0.7745	0.7902	0.7439	0.759		1.425	1.4706	0.849	0.8514		100	100	100	100		Lipid	Ceramide PEs	100021162
	3178		Sphingosines	sphingosine	LC/MS pos late	17747	C00319	HMDB0000252	5280335		1.11	0.85	1.08	0.82					0.2522	0.4058	0.0928	0.3407	0.3728	0.1108	0.0592	0.0211	0.4466	0.0877	0.7504	0.7847	0.053	0.2662		1.4173	1.5778	1.5323	1.2995		100	100	100	100		Lipid	Sphingosines	297	123-78-4
	3180			sphingosine 1-phosphate	LC/MS pos late	34445	C06124	HMDB0000277	5283560		1	0.82	4.13	3.4					1	0.711	0.0477	0.2503	7.2616e-11	3.367e-10	1.011e-09	2.9565e-09	7.98e-13	2.346e-12	0.1691	0.3639	0.1691	0.4645		0.2764	0.2764	1.1414	0.9411		20	0	100	100		Lipid	Sphingosines	100000626	26993-30-6
	3187			heptadecasphingosine (d17:1)	LC/MS pos late	57427			5283557		0.33	1.21	0.25	0.89					0.3779	0.4845	0.6765	0.8562	0.1333	0.0467	0.8255	0.184	0.2202	0.0474	0.707	0.7661	0.3529	0.5921		3.5698	1.1875	0.8774	1.0592		80	100	100	100		Lipid	Sphingosines	100015724	6918-48-5
	3188			eicosanoylsphingosine (d20:1)*	LC/MS pos late	57597					1.05	1.05	3.71	3.7					0.759	0.6462	0.6846	0.8562	8.4935e-08	1.7343e-07	7.5622e-08	1.3167e-07	3.7506e-10	5.6736e-10	0.6174	0.7101	0.962	0.8027		0.3413	0.36	1.2679	1.3335		100	60	100	100		Lipid	Sphingosines	100015870
	3194		Mevalonate Metabolism	3-hydroxy-3-methylglutarate	LC/MS polar	531	C03761	HMDB0000355	1662;5459993		0.89	0.81	0.57	0.52					0.4594	0.5234	0.189	0.5049	0.0013	0.0008	0.0004	0.0003	1.8328e-05	9.2713e-06	0.1565	0.3486	0.7216	0.759		2.8312	2.5119	1.6073	1.2985		100	100	100	100		Lipid	Mevalonate Metabolism	112	503-49-1
	3210		Sterol	desmosterol	LC/MS pos late	6065	C01802	HMDB0002719	439577		0.62	0.75	3.74	4.55					0.1458	0.3043	0.1464	0.4293	2.6301e-06	3.3836e-06	2.0016e-06	2.3801e-06	1.6319e-08	1.6406e-08	0.0457	0.1629	0.9219	0.8011		0.3597	0.2215	1.3464	1.0081		60	40	100	100		Lipid	Sterol	306	313-04-2
	3211			cholesterol	LC/MS pos late	63	C00187	HMDB0000067	6432564;11025495;5997		1.04	1.1	0.97	1.02					0.3101	0.4505	0.0167	0.132	0.3861	0.1138	0.5987	0.1426	0.8059	0.1453	0.0201	0.0907	0.3273	0.5781		1.0373	1.0748	1.0012	1.0967		100	100	100	100		Lipid	Sterol	266	57-88-5
	3212			cholesterol sulfate	LC/MS polar	35324	C18043	HMDB00653	65076		1.14	0.99	5.96	5.15					0.3303	0.4623	0.8895	0.9197	6.9442e-08	1.4719e-07	5.5541e-07	7.6815e-07	9.8647e-10	1.3167e-09	0.5277	0.6683	0.4152	0.6306		0.2807	0.3199	1.6724	1.649		100	100	100	100		Lipid	Sterol	100001606	2864-50-8
	3225			7alpha-hydroxy-3-oxo-4-cholestenoate (7-Hoca)	LC/MS neg	36776	C17337	HMDB0012458	3081085		0.59	1.25	0.33	0.71					0.0651	0.1929	0.4304	0.7149	0.0007	0.0005	0.2269	0.0658	0.0014	0.0005	0.3765	0.5541	0.0615	0.2983		1.1975	0.7019	0.3969	0.4962		100	100	83	100		Lipid	Sterol	100001609	115538-85-7
	3238			4-cholesten-3-one	LC/MS pos late	38125	C00599	HMDB0000921	91477		1.04	1.07	0.82	0.84					0.7228	0.6403	0.6122	0.8222	0.0715	0.0275	0.0887	0.0294	0.0171	0.0048	0.5469	0.6807	0.9358	0.8011		1.1565	1.1998	0.9436	1.012		100	100	100	100		Lipid	Sterol	100002227	601-57-0
	3316		Corticosteroids	corticosterone	LC/MS neg	5983	C02140	HMDB0001547	5753		1.16	1.31	0.57	0.64					0.7358	0.6422	0.4297	0.7149	0.1638	0.0552	0.3125	0.085	0.0952	0.0225	0.4354	0.5989	0.774	0.7613		1.7899	2.0797	1.0189	1.333		100	100	100	100		Lipid	Corticosteroids	272	50-22-6
	3472		Primary Bile Acid Metabolism	cholate	LC/MS neg	22842	C00695	HMDB0000619	221493		4.62	1.34	0.34	0.1					0.0002	0.0023	0.9575	0.9262	0.4956	0.1406	2.9735e-05	2.5771e-05	0.0003	0.0001	0.0026	0.0191	0.003	0.0482		0.339	1.5654	0.1136	0.1525		40	100	50	17		Lipid	Primary Bile Acid Metabolism	136	81-25-4
	3474			taurocholate	LC/MS neg	18497	C05122	HMDB0000036	46783527;6675		0.68	1.12	0.35	0.57					0.4538	0.5225	0.5547	0.7949	0.0117	0.0058	0.1698	0.0509	0.0078	0.0023	0.875	0.8105	0.3443	0.5871		1.4472	0.9789	0.5015	0.5613		100	100	83	100		Lipid	Primary Bile Acid Metabolism	1648	145-42-6
	3482			beta-muricholate	LC/MS neg	31885	C17726	HMDB0000415	5283853		1.35	1.66	0.23	0.28					0.2536	0.4071	0.0842	0.3322	0.0001	9.3208e-05	0.0003	0.0002	3.3572e-06	1.9972e-06	0.0497	0.1691	0.7219	0.759		0.8956	1.2046	0.2017	0.3341		100	100	100	100		Lipid	Primary Bile Acid Metabolism	100001066	2393-59-1
	3485			tauro-beta-muricholate	LC/MS neg	33983		HMDB0000932	121596216;168408;21124703		0.59	0.94	0.31	0.49					0.6002	0.5939	0.9922	0.9262	0.0335	0.0143	0.0964	0.0314	0.0102	0.003	0.6933	0.7564	0.703	0.7514		1.5023	0.8821	0.4603	0.4327		100	100	83	100		Lipid	Primary Bile Acid Metabolism	100001250	25696-60-0
	3498		Secondary Bile Acid Metabolism	deoxycholate	LC/MS neg	1114	C04483	HMDB0000626	222528;440355		0.71	0.98	0.47	0.64					0.2423	0.3988	0.5979	0.8182	0.0089	0.0046	0.2618	0.0736	0.0097	0.0029	0.602	0.7029	0.2256	0.5199		1.1703	0.8327	0.5476	0.5348		100	100	100	100		Lipid	Secondary Bile Acid Metabolism	302	83-44-3
	3508			taurodeoxycholate	LC/MS neg	12261	C05463	HMDB0000896	2733768		0.28	0.87	0.6	1.85					0.0187	0.085	0.8841	0.9175	0.2996	0.0936	0.1537	0.0466	0.7692	0.1402	0.06	0.1895	0.0873	0.3413		1.2776	0.3554	0.7617	0.659		100	80	83	100		Lipid	Secondary Bile Acid Metabolism	1668	207737-97-1
	3556			7-ketodeoxycholate	LC/MS neg	31904		HMDB0000391	188292		1.15	2.18	0.22	0.41					0.3841	0.4881	0.4152	0.7058	0.0238	0.0106	0.0179	0.0074	0.0021	0.0007	0.2378	0.4407	0.9241	0.8011		0.8762	1.0061	0.1903	0.4157		80	100	0	33		Lipid	Secondary Bile Acid Metabolism	100001063	911-40-0
	4132	Nucleotide	Purine Metabolism, (Hypo)Xanthine/Inosine containing	SAICAR	LC/MS neg	57579	C04823	HMDB0000797	160666		0.52	0.18	9.89	3.51					0.4081	0.5005	7.5149e-05	0.0028	1.4153e-05	1.5217e-05	0.0718	0.0251	3.075e-05	1.4756e-05	0.0007	0.0072	0.0115	0.1121		0.5873	0.3044	5.8086	1.0688		40	40	100	50		Nucleotide	Purine Metabolism, (Hypo)Xanthine/Inosine containing	100003469	3031-95-6
	4133			AICA ribonucleotide	LC/MS pos early	38325	C04677	HMDB0001517	65110		0.43	0.32	7.4	5.6					0.1545	0.3122	0.0022	0.0331	1.9995e-06	2.6333e-06	8.7645e-05	6.6503e-05	1.1914e-07	9.5574e-08	0.0026	0.0191	0.2091	0.501		1.5536	0.6614	11.4969	3.7059		100	100	100	100		Nucleotide	Purine Metabolism, (Hypo)Xanthine/Inosine containing	216	3031-94-5
	4137			inosine 5'-monophosphate (IMP)	LC/MS pos early	2133	C00130	HMDB0000175	8582		1.14	0.98	0.93	0.8					0.3106	0.4505	0.896	0.9204	0.5522	0.1527	0.0851	0.0287	0.1032	0.0242	0.5044	0.6524	0.4011	0.6219		1.0946	1.2433	1.0128	0.9893		100	100	100	100		Nucleotide	Purine Metabolism, (Hypo)Xanthine/Inosine containing	362	4691-65-0
	4138			inosine	LC/MS neg	1123	C00294	HMDB0000195	6021		0.83	1.04	0.6	0.76					0.3045	0.4488	0.6821	0.8562	0.0026	0.0016	0.0623	0.0221	0.0011	0.0004	0.6232	0.7146	0.3026	0.569		1.3687	1.13	0.8249	0.8619		100	100	100	100		Nucleotide	Purine Metabolism, (Hypo)Xanthine/Inosine containing	361	58-63-9
	4139			hypoxanthine	LC/MS neg	3127	C00262	HMDB0000157	790;135398638		1.15	1.21	0.86	0.91					0.2853	0.4373	0.0571	0.271	0.1533	0.0525	0.491	0.1209	0.1382	0.0315	0.0425	0.1547	0.5843	0.7131		1.2114	1.3912	1.0465	1.2648		100	100	100	100		Nucleotide	Purine Metabolism, (Hypo)Xanthine/Inosine containing	171	68-94-0
	4140			xanthine	LC/MS neg	3147	C00385	HMDB0000292	1188		1.02	1.19	0.77	0.9					0.882	0.6858	0.0802	0.3244	0.0204	0.0093	0.3639	0.0948	0.0244	0.0065	0.1903	0.3867	0.2698	0.5534		1.1627	1.1885	0.8971	1.0681		100	100	100	100		Nucleotide	Purine Metabolism, (Hypo)Xanthine/Inosine containing	1004	69-89-6
	4141			xanthosine 5'-monophosphate (xmp)	LC/MS neg	12024	C00655	HMDB0001554	73323		0.76	0.97	0.99	1.27					0.7179	0.6398	0.9884	0.9262	0.5344	0.149	0.3162	0.0855	0.2546	0.0536	0.797	0.7938	0.7819	0.766		1.6139	1.2196	1.5957	1.5549		100	100	100	100		Nucleotide	Purine Metabolism, (Hypo)Xanthine/Inosine containing	1251	25899-70-1
	4142			xanthosine	LC/MS neg	15136	C01762	HMDB0000299	64959		0.64	0.93	0.79	1.15					0.1882	0.3496	0.7924	0.9048	0.254	0.0812	0.6197	0.1456	0.6397	0.1198	0.4174	0.582	0.2494	0.5359		1.7484	1.1246	1.3851	1.2923		100	100	100	100		Nucleotide	Purine Metabolism, (Hypo)Xanthine/Inosine containing	100000299	146-80-5
	4145			N1-methylinosine	LC/MS pos early	48351		HMDB0002721	650095		1.08	1.16	1.47	1.58					0.7835	0.6514	0.4819	0.7428	0.0361	0.0153	0.016	0.0067	0.0027	0.0009	0.4989	0.6497	0.784	0.7665		0.5868	0.634	0.8633	1.0005		20	20	100	83		Nucleotide	Purine Metabolism, (Hypo)Xanthine/Inosine containing	100001409	20245-33-4
	4146			2'-deoxyinosine	LC/MS neg	15076	C05512	HMDB0000071	135398593		0.82	1.14	0.84	1.17					0.0898	0.2294	0.248	0.5791	0.1376	0.0481	0.1624	0.049	0.9461	0.1664	0.61	0.7038	0.0473	0.2616		1.9216	1.5678	1.6193	1.8415		100	100	100	100		Nucleotide	Purine Metabolism, (Hypo)Xanthine/Inosine containing	100000135	890-38-0
	4150			urate	LC/MS neg	1604	C00366	HMDB0000289	1175		0.81	0.94	1.06	1.21					0.482	0.5336	0.8074	0.9095	0.6322	0.1712	0.3301	0.0882	0.3067	0.0632	0.4947	0.6495	0.7205	0.759		1.1197	0.9123	1.1829	1.1083		100	100	100	100		Nucleotide	Purine Metabolism, (Hypo)Xanthine/Inosine containing	1134	69-93-2;120K5305
	4152			allantoin	LC/MS polar	1107	C02350 C02348 C01551	HMDB0000462	204;439714;439713		1.21	0.98	1.07	0.87					0.0171	0.0798	0.7916	0.9048	0.3232	0.0993	0.0628	0.0221	0.5026	0.0975	0.0956	0.2566	0.0481	0.2616		0.898	1.089	0.9645	0.944		100	100	100	100		Nucleotide	Purine Metabolism, (Hypo)Xanthine/Inosine containing	1002	97-59-6
	4157		Purine Metabolism, Adenine containing	adenosine 5'-diphosphate (ADP)	LC/MS pos early	3108	C00008	HMDB0001341	6022		0.9	0.98	2.24	2.42					0.8211	0.6628	0.9069	0.9235	3.3118e-05	3.2187e-05	2.5371e-05	2.2286e-05	3.2514e-07	2.3799e-07	0.8058	0.7938	0.9297	0.8011		0.6907	0.6241	1.5492	1.5133		100	100	100	100		Nucleotide	Purine Metabolism, Adenine containing	208	20398-34-9
	4158			adenosine 5'-monophosphate (AMP)	LC/MS pos early	32342	C00020	HMDB0000045	6083		0.93	1.14	1.51	1.84					0.6753	0.622	0.2982	0.6104	0.0044	0.0025	0.0002	0.0001	2.4e-05	1.1768e-05	0.6883	0.7539	0.3136	0.575		1.1777	1.0975	1.7758	2.0159		100	100	100	100		Nucleotide	Purine Metabolism, Adenine containing	209	149022-20-8
	4159			adenosine 3'-monophosphate (3'-AMP)	LC/MS neg	35142	C01267	HMDB0003540	41211		1.09	1.44	0.35	0.46					0.7864	0.6529	0.6412	0.8398	0.0084	0.0043	0.0119	0.0051	0.0007	0.0003	0.6075	0.7029	0.9086	0.8011		1.6691	1.8234	0.5875	0.8478		100	100	100	83		Nucleotide	Purine Metabolism, Adenine containing	100001449	84-21-9
	4160			adenosine 2'-monophosphate (2'-AMP)	LC/MS neg	36815	C00946	HMDB0011617	94136		1.25	0.81	0.33	0.21					0.5626	0.5813	0.3515	0.6563	0.0016	0.001	5.5871e-05	4.4652e-05	5.841e-06	3.3017e-06	0.8366	0.8031	0.2942	0.5601		1.8713	2.3303	0.6201	0.4994		100	100	100	100		Nucleotide	Purine Metabolism, Adenine containing	100001694	130-49-4
	4161			adenosine 3',5'-cyclic monophosphate (cAMP)	LC/MS neg	2831	C00575	HMDB0000058	6076		0.78	1.23	0.89	1.41					0.0265	0.1096	0.0212	0.1506	0.2285	0.0738	0.0017	0.0009	0.102	0.024	0.9351	0.8251	0.0026	0.0435		1.4659	1.1389	1.3028	1.6087		100	100	100	100		Nucleotide	Purine Metabolism, Adenine containing	207	60-92-4
	4163			adenosine 3',5'-diphosphate	LC/MS neg	15691	C00054	HMDB0000061	159296		1.06	0.86	0.39	0.32					0.6105	0.5982	0.8555	0.912	0.0212	0.0096	0.0045	0.0021	0.0007	0.0003	0.7991	0.7938	0.618	0.7222		1.1505	1.2238	0.4505	0.3881		100	100	100	100		Nucleotide	Purine Metabolism, Adenine containing	1214	75431-54-8
	4164			adenylosuccinate	LC/MS neg	18360	C03794	HMDB0000536	440122		1.08	1.19	1.16	1.28					0.7797	0.6499	0.3562	0.6611	0.3132	0.0967	0.1176	0.0372	0.0741	0.0179	0.4075	0.5774	0.6732	0.7434		1.2004	1.2915	1.3895	1.6542		100	100	100	100		Nucleotide	Purine Metabolism, Adenine containing	1303	19046-78-7
	4165			adenosine	LC/MS pos early	555	C00212	HMDB0000050	60961		0.86	1.21	0.86	1.21					0.5314	0.5624	0.2678	0.597	0.5696	0.1569	0.2542	0.0718	0.6771	0.1256	0.7678	0.7875	0.23	0.5257		1.1936	1.0244	1.0298	1.2429		100	100	100	100		Nucleotide	Purine Metabolism, Adenine containing	798	58-61-7
	4166			adenine	LC/MS pos early	554	C00147	HMDB0000034	190		0.82	1.26	1.02	1.57					0.1099	0.2564	0.0401	0.2258	0.8146	0.2081	0.0007	0.0004	0.0066	0.002	0.8056	0.7938	0.0136	0.1266		1.2333	1.0125	1.264	1.5934		100	100	100	100		Nucleotide	Purine Metabolism, Adenine containing	880	73-24-5
	4172			N1-methyladenosine	LC/MS pos early	15650	C02494	HMDB0003331	27476		0.89	1.09	1.3	1.59					0.1673	0.3224	0.2352	0.566	0.0018	0.0011	5.6715e-06	6.0768e-06	1.3492e-06	8.8192e-07	0.8171	0.7951	0.0749	0.321		0.816	0.7272	1.0599	1.1596		100	100	100	100		Nucleotide	Purine Metabolism, Adenine containing	1242	15763-06-1
	4183			N6-carbamoylthreonyladenosine	LC/MS neg	35157		HMDB0041623	161466		0.72	1.05	1.74	2.53					0.0014	0.012	0.4941	0.752	1.9368e-06	2.5659e-06	1.0094e-09	2.9565e-09	1.3861e-10	2.3421e-10	0.0325	0.1285	0.0044	0.0601		2.4359	1.7624	4.2278	4.4596		100	100	100	100		Nucleotide	Purine Metabolism, Adenine containing	100001415	24719-82-2
	4186			2'-deoxyadenosine 5'-monophosphate	LC/MS neg	46333	C00360	HMDB0000905	12599		0.64	1.27	1.09	2.14					0.0026	0.0186	0.0512	0.2603	0.3617	0.1083	3.4905e-06	3.9805e-06	4.7001e-05	2.1576e-05	0.2549	0.4578	0.0009	0.0226		1.6737	1.0792	1.8189	2.3097		100	100	100	100		Nucleotide	Purine Metabolism, Adenine containing	100000485	653-63-4
	4188			2'-deoxyadenosine	LC/MS pos early	1553	C00559	HMDB0000101	13730		0.68	1.41	0.56	1.16					0.0104	0.0549	0.0109	0.1023	0.0003	0.0002	0.2581	0.0727	0.0289	0.0076	0.8449	0.8046	0.0008	0.0226		2.2533	1.5273	1.2569	1.7686		100	100	100	100		Nucleotide	Purine Metabolism, Adenine containing	211	16373-93-6
	4193			N6-succinyladenosine	LC/MS neg	48130		HMDB0000912	165243		0.79	0.93	1.66	1.94					0.2224	0.3876	0.5334	0.7809	0.0033	0.0019	0.0007	0.0004	4.9228e-05	2.2534e-05	0.1901	0.3867	0.6194	0.7222		1.6817	1.3343	2.7855	2.5892		100	100	100	100		Nucleotide	Purine Metabolism, Adenine containing	100001664	4542-23-8
	4195		Purine Metabolism, Guanine containing	guanosine 5'-diphosphate (GDP)	LC/MS neg	2848	C00035	HMDB0001201	135398619		1	0.93	2.03	1.87					0.6764	0.6222	0.6435	0.8415	0.0006	0.0004	0.0041	0.002	5.0882e-05	2.3118e-05	0.9968	0.8311	0.5362	0.6931		0.6539	0.6571	1.3257	1.2277		100	100	100	100		Nucleotide	Purine Metabolism, Guanine containing	346	43139-22-6
	4196			guanosine 5'-monophosphate (5'-GMP)	LC/MS pos early	2849	C00144	HMDB0001397	6804		0.91	0.96	1.31	1.38					0.1681	0.3224	0.4085	0.7024	0.0002	0.0002	4.7719e-05	3.8452e-05	1.4977e-06	9.6702e-07	0.1202	0.2907	0.63	0.7262		1.1004	1.0033	1.4435	1.381		100	100	100	100		Nucleotide	Purine Metabolism, Guanine containing	347	5550-12-09
	4201			guanosine	LC/MS neg	1573	C00387	HMDB0000133	6802		0.74	1.06	0.56	0.81					0.0177	0.081	0.583	0.8058	7.1452e-05	6.3106e-05	0.0789	0.0271	0.0001	4.4784e-05	0.1384	0.318	0.0333	0.2134		1.3096	0.9725	0.7355	0.783		100	100	100	100		Nucleotide	Purine Metabolism, Guanine containing	1099	118-00-3
	4202			guanine	LC/MS pos early	32352	C00242	HMDB0000132	135398634		1.01	0.75	3.92	2.89					0.906	0.692	0.0673	0.2979	7.128e-08	1.4966e-07	2.6171e-06	3.0199e-06	2.2699e-09	2.7109e-09	0.2365	0.4394	0.1781	0.4724		0.7271	0.7367	2.8469	2.1324		100	100	100	100		Nucleotide	Purine Metabolism, Guanine containing	172	73-40-5
	4205			7-methylguanine	LC/MS pos early	35114	C02242	HMDB0000897	135398679		0.96	1.25	0.99	1.3					0.9746	0.7085	0.0771	0.3184	0.7409	0.1944	0.0447	0.0164	0.0948	0.0224	0.2307	0.4328	0.214	0.5082		0.9663	0.9261	0.9607	1.2029		100	100	100	100		Nucleotide	Purine Metabolism, Guanine containing	100001456	578-76-7
	4211			N2,N2-dimethylguanosine	LC/MS pos early	35137		HMDB0004824	135501639		0.89	1.18	1.37	1.82					0.2326	0.3928	0.1597	0.4541	0.008	0.0042	2.2215e-05	1.9691e-05	8.8212e-06	4.7984e-06	0.9397	0.8255	0.0734	0.321		0.9888	0.8772	1.3582	1.5983		100	100	100	100		Nucleotide	Purine Metabolism, Guanine containing	100001412	2140-67-2
	4218			2'-deoxyguanosine 3'-monophosphate	LC/MS pos early	41916			13544932		0.55	0.95	1.06	1.85					0.0078	0.0441	0.7931	0.9048	0.7284	0.1921	0.0047	0.0022	0.0209	0.0056	0.0279	0.1155	0.0571	0.2789		1.6495	0.9034	1.7539	1.6684		100	80	100	100		Nucleotide	Purine Metabolism, Guanine containing	100003423	102814-03-9
	4219			2'-deoxyguanosine	LC/MS neg	1411	C00330	HMDB0000085	135398592		0.68	1.06	0.87	1.37					0.0111	0.0571	0.5967	0.8182	0.3304	0.1012	0.0238	0.0096	0.3126	0.0642	0.1013	0.2634	0.0246	0.1878		2.0347	1.3792	1.7801	1.8885		100	100	100	100		Nucleotide	Purine Metabolism, Guanine containing	348	961-07-9
	4224		Pyrimidine Metabolism, Orotate containing	N-carbamoylaspartate	LC/MS polar	1594	C00438	HMDB0000828	93072		0.39	0.16	0.61	0.25					0.0436	0.1493	2.3173e-05	0.001	0.2072	0.0678	0.0003	0.0002	0.0007	0.0003	3.8292e-05	0.0007	0.0405	0.2465		2.4337	0.9549	1.4742	0.2427		100	100	100	83		Nucleotide	Pyrimidine Metabolism, Orotate containing	1108	923-37-5
	4226			orotate	LC/MS polar	1505	C00295	HMDB0000226	967		0.86	0.49	0.69	0.39					0.4734	0.5285	0.0008	0.0171	0.0714	0.0275	9.0221e-05	6.8192e-05	0.0001	4.8241e-05	0.0042	0.0269	0.0419	0.2511		2.3469	2.0267	1.62	0.7919		100	100	100	100		Nucleotide	Pyrimidine Metabolism, Orotate containing	445	50887-69-9
	4228			orotidine	LC/MS polar	35172		HMDB0000788	92751		0.92	1.11	1.46	1.76					0.3699	0.4824	0.3032	0.6104	0.0015	0.001	2.034e-05	1.8448e-05	2.8457e-06	1.7318e-06	0.9722	0.827	0.1803	0.4732		2.4603	2.2739	3.5864	3.9945		100	100	100	100		Nucleotide	Pyrimidine Metabolism, Orotate containing	100001416	314-50-1
	4231		Pyrimidine Metabolism, Uracil containing	uridine 5'-triphosphate (UTP)	LC/MS neg	33448	C00075	HMDB0000285	6133		0.47	0.84	4.65	8.3					0.5224	0.5563	0.6953	0.8566	0.0006	0.0005	0.0003	0.0002	1.0144e-05	5.4433e-06	0.4629	0.6221	0.8334	0.7833		0.4241	0.1996	1.9731	1.656		80	80	100	100		Nucleotide	Pyrimidine Metabolism, Uracil containing	871	19817-92-6
	4232			uridine 5'-diphosphate (UDP)	LC/MS neg	5345	C00015	HMDB0000295	6031		0.63	0.92	3.45	5.08					0.0706	0.2001	0.6544	0.8503	9.3505e-07	1.3691e-06	5.7406e-08	1.0177e-07	1.1626e-09	1.5036e-09	0.1015	0.2634	0.2807	0.5536		0.8611	0.5404	2.9704	2.7473		100	100	100	100		Nucleotide	Pyrimidine Metabolism, Uracil containing	870	21931-53-3
	4233			uridine 5'-monophosphate (UMP)	LC/MS polar	2856	C00105	HMDB0000288	6030		0.67	0.87	1.35	1.74					0.0006	0.0058	0.111	0.3612	0.0018	0.0011	4.9941e-06	5.4104e-06	1.2384e-06	8.2303e-07	0.0005	0.0058	0.0688	0.3109		1.2633	0.8492	1.7014	1.4806		100	100	100	100		Nucleotide	Pyrimidine Metabolism, Uracil containing	869	3387-36-8
	4237			uridine-2',3'-cyclic monophosphate	LC/MS neg	37137	C02355	HMDB0011640	439715		0.45	0.71	0.36	0.57					0.032	0.1199	0.2342	0.5653	0.0204	0.0093	0.2136	0.0622	0.0143	0.004	0.0202	0.0908	0.3868	0.6149		1.0002	0.4524	0.3621	0.2565		100	60	83	50		Nucleotide	Pyrimidine Metabolism, Uracil containing	75	40632-52-8
	4238			uridine	LC/MS neg	606	C00299	HMDB0000296	6029		0.61	1.08	0.92	1.62					0.0002	0.0027	0.3741	0.6845	0.3941	0.1154	0.0001	0.0001	0.0127	0.0036	0.0126	0.0648	0.0008	0.0226		1.3884	0.8538	1.2783	1.3854		100	100	100	100		Nucleotide	Pyrimidine Metabolism, Uracil containing	535	58-96-8
	4239			uracil	LC/MS polar	605	C00106	HMDB0000300	1174		0.88	1.26	0.47	0.68					0.7663	0.6462	0.2412	0.5723	0.0025	0.0015	0.0569	0.0204	0.001	0.0004	0.5597	0.6868	0.3121	0.575		1.6596	1.4561	0.7822	0.9832		100	100	100	100		Nucleotide	Pyrimidine Metabolism, Uracil containing	825	66-22-8
	4240			pseudouridine	LC/MS neg	33442	C02067	HMDB0000767	15047		1.07	1.09	0.93	0.95					0.6691	0.619	0.296	0.6104	0.3691	0.11	0.7313	0.1656	0.381	0.0765	0.3091	0.5094	0.6904	0.7514		0.9238	0.9852	0.8565	0.9352		100	100	100	100		Nucleotide	Pyrimidine Metabolism, Uracil containing	821	1445-07-4
	4241			5,6-dihydrouridine	LC/MS neg	61833		HMDB0000497	94312		1.05	1.14	0.88	0.96					0.7287	0.6412	0.2606	0.5915	0.2206	0.0717	0.6029	0.1431	0.2197	0.0473	0.3107	0.5108	0.6074	0.7206		0.9151	0.9602	0.8032	0.918		100	100	100	100		Nucleotide	Pyrimidine Metabolism, Uracil containing	100001425	5627-05-04
	4242			2'-O-methyluridine	LC/MS neg	57655		HMDB0240328	102212		0.73	0.73	0.36	0.36					0.6549	0.6182	0.5683	0.8001	0.1024	0.0375	0.0885	0.0294	0.0228	0.0061	0.4763	0.6333	0.9558	0.802		1.5297	1.1219	0.5495	0.4002		60	60	50	33		Nucleotide	Pyrimidine Metabolism, Uracil containing	100010896	2140-76-3
	4243			5-methyluridine (ribothymidine)	LC/MS neg	35136		HMDB0000884	445408		0.74	1.48	0.65	1.3					0.0484	0.1582	0.0072	0.0842	0.0077	0.0041	0.0499	0.0182	0.5341	0.1025	0.637	0.7213	0.002	0.0375		2.1363	1.5757	1.3877	2.0481		100	100	100	100		Nucleotide	Pyrimidine Metabolism, Uracil containing	100001446	1463-10-1
	4253			2'-deoxyuridine 5'-monophosphate	LC/MS polar	12020	C00365	HMDB0001409	65063		0.82	1.09	0.62	0.82					0.1087	0.2547	0.5819	0.8058	0.0013	0.0008	0.1488	0.0453	0.0014	0.0005	0.3965	0.5676	0.1216	0.3927		1.6588	1.364	1.0331	1.1235		100	100	100	100		Nucleotide	Pyrimidine Metabolism, Uracil containing	1225	42155-08-8
	4254			2'-deoxyuridine	LC/MS neg	52602	C00526	HMDB0000012	13712		0.98	2.03	0.24	0.51					0.7454	0.6445	0.0012	0.0227	4.6842e-06	5.7282e-06	0.0058	0.0027	2.4591e-06	1.5139e-06	0.0112	0.0595	0.0311	0.211		1.9788	1.9384	0.484	0.9846		100	100	100	100		Nucleotide	Pyrimidine Metabolism, Uracil containing	536	951-78-0
	4257			3-ureidopropionate	LC/MS pos early	3155	C02642	HMDB0000026	111		0.94	0.85	1.05	0.95					0.6962	0.6296	0.1878	0.5049	0.6295	0.1708	0.6939	0.159	0.9495	0.1668	0.2397	0.4431	0.5367	0.6931		1.0584	0.9903	1.1117	0.9443		100	100	100	100		Nucleotide	Pyrimidine Metabolism, Uracil containing	1053	462-88-4
	4258			beta-alanine	LC/MS pos early	55	C00099	HMDB0000056	239		2.21	1.05	1.11	0.53					0.0138	0.0682	0.8516	0.9117	0.3659	0.1092	0.0986	0.0321	0.5718	0.109	0.046	0.1629	0.0753	0.321		0.9587	2.1157	1.0668	1.1216		100	100	100	100		Nucleotide	Pyrimidine Metabolism, Uracil containing	244	56-41-7;107-95-9
	4263			3-(3-amino-3-carboxypropyl)uridine*	LC/MS neg	62924			171198		0.88	0.92	1.08	1.13					0.0809	0.2176	0.1621	0.4589	0.1939	0.0641	0.0748	0.0259	0.0342	0.0088	0.0304	0.1241	0.7062	0.7514		1.2659	1.1158	1.3687	1.2557		100	100	100	100		Nucleotide	Pyrimidine Metabolism, Uracil containing	100001426	52745-94-5
	4264		Pyrimidine Metabolism, Cytidine containing	cytidine triphosphate	LC/MS neg	2844	C00063	HMDB0000082	6176		0.54	0.68	6.22	7.84					0.2636	0.4201	0.1396	0.4213	6.5329e-07	1.0097e-06	1.0791e-06	1.3589e-06	5.1653e-09	5.6583e-09	0.0744	0.2185	0.8516	0.7833		0.1414	0.076	0.8797	0.5962		20	0	100	100		Nucleotide	Pyrimidine Metabolism, Cytidine containing	281	36051-68-0
	4265			cytidine diphosphate	LC/MS neg	2841	C00112	HMDB0001546	6132		0.62	0.76	4.8	5.85					0.5945	0.5939	0.3905	0.6959	2.5305e-05	2.5369e-05	4.5047e-05	3.6755e-05	3.9075e-07	2.8212e-07	0.3336	0.526	0.8491	0.7833		0.6592	0.4083	3.1619	2.3884		100	100	100	100		Nucleotide	Pyrimidine Metabolism, Cytidine containing	280	34393-59-4
	4266			cytidine 5'-monophosphate (5'-CMP)	LC/MS pos early	2372	C00055	HMDB0000095	6131		0.95	0.85	1.75	1.56					0.6933	0.6281	0.0457	0.2444	1.3394e-06	1.8748e-06	3.5461e-05	2.9935e-05	5.5759e-08	4.9479e-08	0.0984	0.2598	0.2647	0.5476		0.8879	0.8401	1.5506	1.3139		100	100	100	100		Nucleotide	Pyrimidine Metabolism, Cytidine containing	282	63-37-6
	4269			cytidine 2',3'-cyclic monophosphate	LC/MS neg	37465	C02354	HMDB0011691	23421172		0.58	1.05	0.3	0.54					0.1551	0.3122	0.9876	0.9262	0.0072	0.0038	0.1524	0.0463	0.005	0.0015	0.2831	0.4858	0.2921	0.5601		0.9895	0.5784	0.2964	0.3109		100	80	50	50		Nucleotide	Pyrimidine Metabolism, Cytidine containing	73	15718-51-1
	4270			cytidine	LC/MS pos early	514	C00475	HMDB0000089	6175		0.73	0.87	1.22	1.46					1.9045e-05	0.0004	0.0139	0.1183	0.0011	0.0007	9.1799e-07	1.2014e-06	3.0016e-07	2.2383e-07	9.5381e-06	0.0002	0.0271	0.1975		1.3986	1.0237	1.7129	1.493		100	100	100	100		Nucleotide	Pyrimidine Metabolism, Cytidine containing	827	65-46-3
	4271			cytosine	LC/MS pos early	573	C00380	HMDB0000630	597		1.57	1.5	0.82	0.78					0.0232	0.1001	0.0429	0.2344	0.2649	0.0841	0.1131	0.0359	0.0618	0.0152	0.004	0.0259	0.72	0.759		0.8999	1.4118	0.7365	1.1053		100	100	100	100		Nucleotide	Pyrimidine Metabolism, Cytidine containing	881	71-30-7
	4274			5-methylcytidine	LC/MS pos early	22119		HMDB0000982	92918		0.9	1.15	1.33	1.7					0.3777	0.4845	0.2658	0.597	0.0182	0.0084	0.0002	0.0001	7.2442e-05	3.2141e-05	0.9165	0.8163	0.1664	0.4645		1.0073	0.9051	1.3355	1.541		100	100	100	100		Nucleotide	Pyrimidine Metabolism, Cytidine containing	100000763	2140-61-6
	4275			N4-acetylcytidine	LC/MS pos early	35130		HMDB0005923	107461		1.09	1.58	0.96	1.39					0.7512	0.6461	0.0188	0.1431	0.7764	0.2005	0.0827	0.028	0.2877	0.0596	0.0633	0.1952	0.1501	0.4411		0.7838	0.8551	0.7534	1.1904		100	100	100	100		Nucleotide	Pyrimidine Metabolism, Cytidine containing	100001413	3768-18-1
	4281			2'-deoxycytidine	LC/MS pos early	15949	C00881	HMDB0000014	13711		1.07	0.76	1.55	1.1					0.6916	0.6281	0.0577	0.2723	0.0164	0.0077	0.7727	0.1734	0.0522	0.013	0.2992	0.501	0.1133	0.3791		1.1609	1.2371	1.8005	1.3608		100	100	100	100		Nucleotide	Pyrimidine Metabolism, Cytidine containing	100000125	951-77-9
	4283			2'-O-methylcytidine	LC/MS pos early	57554			150971		0.63	0.64	0.43	0.44					0.0676	0.1983	0.024	0.1647	0.0015	0.001	0.0007	0.0004	3.1576e-05	1.5107e-05	0.0062	0.0364	0.8241	0.7795		1.8473	1.1585	0.7915	0.508		100	100	100	67		Nucleotide	Pyrimidine Metabolism, Cytidine containing	100010895	2140-72-9
	4289		Pyrimidine Metabolism, Thymine containing	thymidine 5'-monophosphate	LC/MS neg	12023	C00364	HMDB0001227	9700		0.48	1.05	1.06	2.34					6.9812e-05	0.0011	0.7605	0.8949	0.6614	0.1772	9.1754e-06	9.2707e-06	0.0002	8.412e-05	0.0021	0.0165	0.0008	0.0226		2.0114	0.9635	2.1378	2.2513		100	100	100	100		Nucleotide	Pyrimidine Metabolism, Thymine containing	1248	33430-62-5
	4296			thymine	LC/MS neg	604	C00178	HMDB0000262	1135		1.29	1.4	0.56	0.61					0.0467	0.1546	0.0117	0.1077	0.0003	0.0002	0.0009	0.0005	1.2379e-05	6.4895e-06	0.0027	0.0197	0.7574	0.759		1.8056	2.3259	1.019	1.4232		100	100	100	100		Nucleotide	Pyrimidine Metabolism, Thymine containing	882	65-71-4
	4299			5,6-dihydrothymine	LC/MS neg	1418	C00906	HMDB0000079	93556		1	1.13	3.12	3.53					1	0.711	0.646	0.8434	0.0007	0.0005	0.0003	0.0002	9.6575e-06	5.1999e-06	0.7564	0.7849	0.7564	0.759		0.3457	0.3457	1.0795	1.22		0	0	83	83		Nucleotide	Pyrimidine Metabolism, Thymine containing	158	696-04-8
	4302			3-aminoisobutyrate	LC/MS pos early	1566	C05145	HMDB0002166	64956		0.68	0.49	1.5	1.08					0.0719	0.2017	0.0002	0.0052	0.0183	0.0084	0.9317	0.2019	0.074	0.0179	0.0002	0.0028	0.093	0.354		0.9048	0.6143	1.3567	0.6634		100	100	100	100		Nucleotide	Pyrimidine Metabolism, Thymine containing	1114	10569-72-9;214139-20-5
	4303		Purine and Pyrimidine Metabolism	methylphosphate	LC/MS pos early	37070		HMDB61711	13130		0.93	1.06	0.92	1.05					0.4771	0.5307	0.402	0.7018	0.3509	0.1058	0.5436	0.131	0.8135	0.1465	0.9666	0.827	0.2795	0.5536		1.1364	1.0564	1.0436	1.1053		100	100	100	100		Nucleotide	Purine and Pyrimidine Metabolism	100001805	7023-27-0
	4304		Dinucleotide	(3'-5')-adenylylcytidine	LC/MS neg	52753			10875494		0.99	1.13	0.14	0.15					0.7979	0.6583	0.8482	0.9104	2.4915e-05	2.5091e-05	2.0803e-05	1.8695e-05	2.4295e-07	1.8289e-07	0.7505	0.7847	0.952	0.802		1.7033	1.6837	0.2312	0.2604		100	100	17	17		Nucleotide	Dinucleotide	100009062	4833-63-0
	4306			(3'-5')-adenylyluridine	LC/MS neg	52740			145459093		1.15	1.27	0.18	0.2					0.7265	0.6409	0.9361	0.9262	0.011	0.0055	0.0042	0.002	0.0004	0.0002	0.8379	0.8031	0.7547	0.759		2.9137	3.3366	0.5179	0.6556		100	100	83	83		Nucleotide	Dinucleotide	100009060	3051-84-1
	4307			(3'-5')-adenylyladenosine*	LC/MS neg	62396			94231		0.72	1.43	0.16	0.32					0.6173	0.6028	0.329	0.6334	3.8899e-05	3.7316e-05	0.001	0.0006	3.4235e-06	2.029e-06	0.7669	0.7875	0.3067	0.5723		2.156	1.5611	0.347	0.495		100	100	33	50		Nucleotide	Dinucleotide	100020723
	4311			(3'-5')-cytidylyluridine*	LC/MS neg	62399			145459097		1.23	1.06	0.35	0.3					0.3945	0.4939	0.847	0.9103	0.0047	0.0026	0.0009	0.0005	7.8389e-05	3.4395e-05	0.4477	0.6081	0.6147	0.7218		0.9665	1.1885	0.3348	0.3557		80	80	33	17		Nucleotide	Dinucleotide	100020728
	4314			(3'-5')-guanylyluridine	LC/MS neg	52743			145459101		0.89	1	0.57	0.64					0.9745	0.7085	1	0.9262	0.0229	0.0102	0.0245	0.0098	0.0026	0.0008	0.9812	0.8307	0.9812	0.8082		0.9234	0.8183	0.5231	0.5231		60	80	0	0		Nucleotide	Dinucleotide	100009056	4785-07-03
	4317			(3'-5')-uridylyluridine	LC/MS neg	52741			145459105		0.9	1	0.41	0.45					0.7779	0.6492	1	0.9262	0.0011	0.0007	0.0021	0.0011	4.9818e-05	2.2738e-05	0.8349	0.8031	0.8349	0.7833		1.1994	1.0813	0.486	0.486		100	80	0	0		Nucleotide	Dinucleotide	100009058	2415-43-2
	4319	Cofactors and Vitamins	Nicotinate and Nicotinamide Metabolism	quinolinate	LC/MS polar	1899	C03722	HMDB0000232	1066		0.93	2.19	0.32	0.75					0.7657	0.6462	0.0009	0.0187	1.3901e-05	1.5166e-05	0.0884	0.0294	3.586e-05	1.6952e-05	0.0248	0.1053	0.0096	0.1017		2.5202	2.3518	0.8019	1.7574		100	100	100	100		Cofactors and Vitamins	Nicotinate and Nicotinamide Metabolism	182	89-00-9
	4323			nicotinamide	LC/MS pos early	594	C00153	HMDB0001406	936		1.07	1.01	0.84	0.79					0.3452	0.4693	0.8155	0.9103	0.0152	0.0072	0.0027	0.0014	0.0004	0.0001	0.3928	0.5671	0.5848	0.7131		1.2884	1.3836	1.0796	1.0906		100	100	100	100		Cofactors and Vitamins	Nicotinate and Nicotinamide Metabolism	432	98-92-0
	4325			nicotinamide ribonucleotide (NMN)	LC/MS pos early	22152	C00455	HMDB0000229	14180		1.53	1.36	0.54	0.48					0.0085	0.0476	0.0323	0.1991	0.0002	0.0001	2.6891e-05	2.341e-05	9.2155e-07	6.2554e-07	0.0015	0.0121	0.545	0.6978		1.0435	1.5971	0.5586	0.7599		100	100	100	100		Cofactors and Vitamins	Nicotinate and Nicotinamide Metabolism	1312	1094-61-7
	4326			nicotinamide riboside	LC/MS pos early	33013	C03150	HMDB0000855	439924		1.9	1.4	0.94	0.69					1.1914e-05	0.0003	0.0029	0.0403	0.5553	0.1533	0.0022	0.0012	0.0087	0.0026	2.6092e-06	8.5987e-05	0.051	0.2652		0.7574	1.4402	0.7108	0.9933		100	100	100	100		Cofactors and Vitamins	Nicotinate and Nicotinamide Metabolism	100001310	1341-23-7
	4327			nicotinamide adenine dinucleotide (NAD+)	LC/MS neg	5278	C00003		5892		1	1.06	1.17	1.24					0.9698	0.7077	0.8033	0.9072	0.425	0.1235	0.287	0.0793	0.1928	0.0424	0.8886	0.8125	0.8447	0.7833		0.9655	0.9635	1.1318	1.1979		100	100	100	100		Cofactors and Vitamins	Nicotinate and Nicotinamide Metabolism	1310	53-84-9
	4328			nicotinamide adenine dinucleotide reduced (NADH)	LC/MS neg	31475	C00004	HMDB0001487	439153		1.48	0.63	2.14	0.9					0.8248	0.6628	0.6256	0.8309	0.3092	0.0957	0.7389	0.1666	0.3404	0.0693	0.8679	0.8076	0.6227	0.7235		0.5478	0.8133	1.1736	0.7341		80	100	83	100		Cofactors and Vitamins	Nicotinate and Nicotinamide Metabolism	428	58-68-4;606-68-8
	4335			1-methylnicotinamide	LC/MS pos early	27665	C02918	HMDB0000699	457		1.55	1.03	1.01	0.68					0.0035	0.0236	0.7635	0.8949	0.6928	0.1844	0.0113	0.0049	0.1044	0.0245	0.015	0.0741	0.0351	0.2193		1.0573	1.6362	1.0694	1.1048		100	100	100	100		Cofactors and Vitamins	Nicotinate and Nicotinamide Metabolism	55	1005-24-9
	4341			trigonelline (N'-methylnicotinate)	LC/MS pos early	32401	C01004	HMDB0000875	5570		0.97	1.16	0.66	0.79					0.8716	0.6828	0.1225	0.3846	0.0008	0.0006	0.0332	0.0128	0.0003	0.0001	0.3441	0.5343	0.2405	0.5301		1.164	1.1236	0.7642	0.8857		100	100	100	100		Cofactors and Vitamins	Nicotinate and Nicotinamide Metabolism	100001092	535-83-1
	4343			N1-methyl-2-pyridone-5-carboxamide	LC/MS neg	40469	C05842	HMDB0004193	69698		1.06	0.9	1.39	1.18					0.9723	0.7084	0.9255	0.9262	0.3843	0.1134	0.4545	0.1133	0.2568	0.0539	0.9702	0.827	0.9293	0.8011		0.8034	0.8527	1.1157	1.0048		100	100	100	100		Cofactors and Vitamins	Nicotinate and Nicotinamide Metabolism	100001468	701-44-0
	4344			N1-methyl-4-pyridone-3-carboxamide	LC/MS pos early	57584	C05843	HMDB0004194	440810		0.72	1.01	1.54	2.15					0.4549	0.5225	0.8836	0.9175	0.3611	0.1083	0.0769	0.0266	0.0621	0.0152	0.6483	0.7243	0.515	0.6853		0.8568	0.6185	1.3157	1.3308		100	100	100	100		Cofactors and Vitamins	Nicotinate and Nicotinamide Metabolism	100001469	769-49-3
	4345			adenosine 5'-diphosphoribose (ADP-ribose)	LC/MS pos early	558	C00301	HMDB0001178	192		1.09	1.07	0.49	0.48					0.3553	0.4788	0.5801	0.8058	0.0516	0.0208	0.0206	0.0084	0.0043	0.0013	0.2941	0.4976	0.752	0.759		1.2609	1.3686	0.6154	0.6605		100	100	83	100		Cofactors and Vitamins	Nicotinate and Nicotinamide Metabolism	215	68414-18-6
	4351		Riboflavin Metabolism	riboflavin (vitamin B2)	LC/MS neg	1827	C00255	HMDB0000244	493570		1	0.73	0.94	0.68					0.874	0.6828	0.3058	0.6104	0.7241	0.1913	0.2475	0.0708	0.2864	0.0594	0.4177	0.582	0.5614	0.7054		1.286	1.2872	1.2087	0.8783		100	100	100	100		Cofactors and Vitamins	Riboflavin Metabolism	500	83-88-5
	4352			flavin adenine dinucleotide (FAD)	LC/MS neg	2134	C00016	HMDB0001248	643975		1.05	1	1.12	1.06					0.59	0.592	0.8214	0.9103	0.4549	0.1313	0.6873	0.1577	0.4177	0.0827	0.5826	0.6915	0.8048	0.7774		1.0749	1.1323	1.203	1.2002		100	100	100	100		Cofactors and Vitamins	Riboflavin Metabolism	327	146-14-5;84366-81-4
	4353			flavin mononucleotide (FMN)	LC/MS neg	15797	C00061	HMDB0001520	643976		0.84	1	1.47	1.74					0.4392	0.5162	0.964	0.9262	0.0533	0.0213	0.0088	0.0039	0.0023	0.0008	0.5868	0.6927	0.5461	0.698		0.9438	0.7921	1.3835	1.3781		100	100	100	100		Cofactors and Vitamins	Riboflavin Metabolism	100000251	130-40-5
	4356		Pantothenate and CoA Metabolism	pantothenate	LC/MS pos early	1508	C00864	HMDB0000210	6613		0.9	1	1.36	1.51					0.1868	0.3488	0.9875	0.9262	0.0009	0.0006	3.7248e-05	3.1174e-05	3.0627e-06	1.8357e-06	0.3292	0.5242	0.3193	0.5781		1.0473	0.9386	1.4226	1.4187		100	100	100	100		Cofactors and Vitamins	Pantothenate and CoA Metabolism	1024	137-08-6
	4358			pantetheine	LC/MS neg	57555	C00831	HMDB0003426	439322		0.66	0.83	1.93	2.43					0.2381	0.396	0.5989	0.8182	0.0184	0.0084	0.0035	0.0017	0.0005	0.0002	0.223	0.4247	0.5957	0.7189		1.1797	0.7749	2.2716	1.8793		100	100	100	100		Cofactors and Vitamins	Pantothenate and CoA Metabolism	100001495	496-65-1
	4359			phosphopantetheine	LC/MS neg	15504	C01134	HMDB0001416	987		0.54	0.81	2.55	3.81					0.8889	0.6875	0.8868	0.9181	0.0241	0.0107	0.043	0.0159	0.0041	0.0013	0.9943	0.831	0.8422	0.7833		2.0433	1.1059	5.2146	4.2154		100	100	100	100		Cofactors and Vitamins	Pantothenate and CoA Metabolism	100000328	NA
	4360			3'-dephosphocoenzyme A	LC/MS neg	18289	C00882	HMDB0001373	444485		0.32	1.01	3.24	10.27					0.361	0.482	0.9314	0.9262	0.002	0.0012	0.0002	0.0001	1.5145e-05	7.8103e-06	0.5345	0.6752	0.4623	0.664		3.0426	0.971	9.8584	9.9735		80	100	100	100		Cofactors and Vitamins	Pantothenate and CoA Metabolism	100000138	3633-59-8
	4361			3'-dephospho-acetyl-CoA	LC/MS neg	54675			193680		1.17	1.08	0.31	0.28					0.6379	0.6142	0.5008	0.7541	0.0003	0.0002	0.0004	0.0002	6.2567e-06	3.4976e-06	0.4248	0.5886	0.9139	0.8011		1.4248	1.6685	0.4358	0.4686		100	100	83	83		Cofactors and Vitamins	Pantothenate and CoA Metabolism	100010805
	4362			coenzyme A	LC/MS neg	46322	C00010	HMDB0001423	87642		0.46	1.06	2.61	5.96					0.326	0.4623	0.8599	0.9137	0.0023	0.0014	0.0002	0.0001	1.4459e-05	7.4807e-06	0.5397	0.6779	0.3976	0.6196		2.3868	1.1075	6.2246	6.5984		100	100	100	100		Cofactors and Vitamins	Pantothenate and CoA Metabolism	270	85-61-0;18439-24-2
	4367		Ascorbate and Aldarate Metabolism	ascorbate (vitamin C)	LC/MS pos early	32354	C00072 D00018	HMDB0000044	54670067		0.59	0.93	1.21	1.9					0.3642	0.482	0.7957	0.9048	0.1547	0.0528	0.0405	0.0152	0.0177	0.0049	0.3986	0.5689	0.616	0.7218		1.757	1.0401	2.1339	1.9809		100	100	100	100		Cofactors and Vitamins	Ascorbate and Aldarate Metabolism	233	134-03-2
	4368			ascorbic acid 2-sulfate	LC/MS polar	63590		HMDB0060649	54676864		0.51	1	0.13	0.25					0.0019	0.0153	1	0.9262	1.1895e-09	4.0728e-09	5.2931e-07	7.3727e-07	8.3918e-11	1.5321e-10	0.0151	0.0741	0.0151	0.1364		1.3678	0.7033	0.1757	0.1757		100	100	0	0		Cofactors and Vitamins	Ascorbate and Aldarate Metabolism	100009329
	4369			ascorbic acid 3-sulfate*	LC/MS polar	63687			11425365		1.14	1.24	0.19	0.21					0.933	0.701	0.7798	0.9048	0.0018	0.0011	0.0039	0.0019	0.0001	4.5006e-05	0.8993	0.8139	0.8021	0.7767		0.6975	0.7917	0.1352	0.1673		100	80	33	50		Cofactors and Vitamins	Ascorbate and Aldarate Metabolism	100020409
	4371			dehydroascorbate	LC/MS polar	1659	C05422	HMDB0001264	440667		0.79	0.77	0.74	0.72					0.2262	0.3881	0.1006	0.3538	0.1592	0.0541	0.087	0.0291	0.0324	0.0084	0.0508	0.172	0.8119	0.778		1.5646	1.2346	1.1584	0.8935		100	100	100	100		Cofactors and Vitamins	Ascorbate and Aldarate Metabolism	301	490-83-5
	4372			2-O-methylascorbic acid	LC/MS polar	63990		HMDB0240294	54726398		0.57	0.83	0.47	0.68					4.8632e-05	0.0008	0.0819	0.3279	1.3803e-06	1.9201e-06	0.0041	0.002	8.5683e-07	5.8916e-07	6.6132e-05	0.0011	0.0155	0.1373		2.1285	1.2031	0.9905	0.8203		100	100	100	100		Cofactors and Vitamins	Ascorbate and Aldarate Metabolism	100003258	17860-87-6
	4373			threonate	LC/MS polar	27738	C01620	HMDB0000943 HMDB0062620	5460407;151152		0.43	0.98	1.03	2.34					0.0002	0.0026	0.9109	0.9238	0.5037	0.1419	4.1246e-05	3.4081e-05	0.0004	0.0002	0.0027	0.0197	0.0038	0.0565		1.8351	0.7885	1.8844	1.8484		100	100	100	100		Cofactors and Vitamins	Ascorbate and Aldarate Metabolism	100001022	70753-61-6
	4376			oxalate (ethanedioate)	LC/MS neg	20694	C00209	HMDB0002329	971		1.02	0.92	0.31	0.28					0.4971	0.5418	0.8329	0.9103	0.0072	0.0038	0.0009	0.0005	0.0001	4.4614e-05	0.7175	0.7727	0.52	0.6853		0.8448	0.8577	0.2615	0.2418		100	100	100	100		Cofactors and Vitamins	Ascorbate and Aldarate Metabolism	100000841	144-62-7
	4377			gulonate*	LC/MS polar	46957	C00800	HMDB0003290	152304		1.34	1.38	4.59	4.74					0.0908	0.2309	0.2587	0.5907	2.3424e-06	3.0446e-06	1.054e-05	1.0328e-05	3.9564e-08	3.591e-08	0.0495	0.1691	0.6003	0.719		1.0803	1.4473	4.9593	6.8533		60	100	100	100		Cofactors and Vitamins	Ascorbate and Aldarate Metabolism	100001586	20246-53-1
	4380		Tocopherol Metabolism	alpha-tocopherol	LC/MS pos late	1561	C02477	HMDB0001893	86472		1.36	0.95	0.92	0.64					0.1205	0.2771	0.736	0.8854	0.9931	0.2434	0.0566	0.0203	0.1651	0.037	0.3435	0.5343	0.1685	0.4645		0.8974	1.2213	0.8241	0.7821		100	100	100	100		Cofactors and Vitamins	Tocopherol Metabolism	1105	59-02-9;10191-41-0
	4387			gamma-tocotrienol	LC/MS pos late	37501	C14155	HMDB0012958	5282349		0.52	0.93	0.77	1.39					0.963	0.7077	0.8674	0.916	0.5011	0.1415	0.5729	0.1367	0.3844	0.077	0.8833	0.8125	0.9376	0.8011		1.8957	0.9776	1.4537	1.3582		100	80	100	100		Cofactors and Vitamins	Tocopherol Metabolism	100001981	14101-61-2
	4402			gamma-tocopherol/beta-tocopherol	LC/MS pos late	52473	C14152 C02483	HMDB0006335 HMDB0001492			1.66	1.16	1.37	0.96					0.0619	0.1892	0.4512	0.7178	0.2587	0.0825	0.8597	0.19	0.4942	0.0962	0.062	0.1919	0.354	0.5921		0.617	1.0229	0.8424	0.9802		40	80	83	100		Cofactors and Vitamins	Tocopherol Metabolism	100008998
	4404		Biotin Metabolism	biotin	LC/MS neg	568	C00120	HMDB0000030	171548		1.22	0.79	3.54	2.3					0.2721	0.4246	0.3083	0.6114	6.7036e-06	7.8113e-06	0.0007	0.0004	8.7453e-07	5.9874e-07	0.8981	0.8139	0.1401	0.4299		0.6023	0.7325	2.1337	1.686		100	100	100	100		Cofactors and Vitamins	Biotin Metabolism	251	58-85-5
	4409		Folate Metabolism	5-methyltetrahydrofolate (5MeTHF)	LC/MS neg	18330	C00440	HMDB0001396	3729		1.26	0.77	1.12	0.68					0.2339	0.3929	0.3319	0.6371	0.2905	0.0913	0.2658	0.0743	0.9669	0.1693	0.815	0.7948	0.131	0.411		1.7403	2.1964	1.9519	1.494		100	100	100	100		Cofactors and Vitamins	Folate Metabolism	1244	68703-91-3;68792-52-9
	4410		Tetrahydrobiopterin Metabolism	biopterin	LC/MS neg	12358	C06313	HMDB0000468	445040		0.77	1.18	0.64	0.98					0.4614	0.5234	0.4617	0.7197	0.1099	0.0399	0.8602	0.19	0.2048	0.0445	0.9616	0.827	0.3019	0.569		1.3661	1.0547	0.8791	1.0357		100	100	100	100		Cofactors and Vitamins	Tetrahydrobiopterin Metabolism	1548	22150-76-1
	4411			dihydrobiopterin	LC/MS neg	35129	C00268	HMDB0000038	135402011		0.88	0.96	1.14	1.24					0.404	0.4981	0.8338	0.9103	0.4994	0.1412	0.1848	0.0546	0.1609	0.0361	0.4486	0.6082	0.6317	0.7262		1.3255	1.1691	1.5111	1.454		100	100	100	100		Cofactors and Vitamins	Tetrahydrobiopterin Metabolism	100001506	6779-87-9
	4427		Hemoglobin and Porphyrin Metabolism	heme	LC/MS pos late	41754	C00032	HMDB0003178	26945		1.27	1	0.61	0.48					0.5292	0.5617	0.9072	0.9235	0.0622	0.0246	0.0126	0.0054	0.0034	0.0011	0.6981	0.7602	0.5867	0.7131		0.7045	0.892	0.4276	0.4288		100	100	100	100		Cofactors and Vitamins	Hemoglobin and Porphyrin Metabolism	100001386	14875-96-8
	4428			bilirubin (Z,Z)	LC/MS pos late	43807	C00486	HMDB0000054	5280352		1.55	1.05	0.4	0.27					0.1456	0.3043	0.976	0.9262	0.0136	0.0065	0.0004	0.0003	9.8987e-05	4.2152e-05	0.2676	0.4717	0.2846	0.5559		1.049	1.6279	0.4244	0.4476		100	100	100	100		Cofactors and Vitamins	Hemoglobin and Porphyrin Metabolism	1090	635-65-4
	4429			bilirubin (E,E)*	LC/MS pos late	32586		HMDB0240584	129320511		1.36	1.22	0.45	0.4					0.3175	0.4565	0.4567	0.7197	0.013	0.0063	0.0061	0.0028	0.0006	0.0002	0.2195	0.4211	0.8081	0.7774		0.6825	0.9288	0.3058	0.3719		100	80	17	67		Cofactors and Vitamins	Hemoglobin and Porphyrin Metabolism	100001950
	4431			biliverdin	LC/MS pos late	2137	C00500	HMDB0001008	5280353		1.08	1.16	0.23	0.25					0.8181	0.6623	0.66	0.8503	8.8448e-06	9.8921e-06	1.2848e-05	1.2222e-05	9.813e-08	8.1181e-08	0.6412	0.722	0.8987	0.7991		1.4506	1.5692	0.3383	0.3938		100	100	100	100		Cofactors and Vitamins	Hemoglobin and Porphyrin Metabolism	250	55482-27-4;55482-27-4
	4440		Thiamine Metabolism	thiamin (vitamin B1)	LC/MS pos early	5341	DG00125 C00378 D08580	HMDB0000235	1130		1.03	0.75	1.34	0.97					0.8479	0.6738	0.033	0.1993	0.0348	0.0149	0.904	0.1974	0.144	0.0326	0.1747	0.3708	0.1063	0.3684		0.882	0.9085	1.1782	0.8814		100	100	100	100		Cofactors and Vitamins	Thiamine Metabolism	873	59-43-8
	4441			thiamin monophosphate	LC/MS neg	15798	C01081	HMDB0002666	1131;3382778		1.08	1.14	0.44	0.47					0.6116	0.5982	0.3782	0.6878	8.7452e-05	7.5734e-05	0.0002	0.0001	1.9464e-06	1.2317e-06	0.335	0.526	0.8226	0.7795		1.4281	1.5431	0.6348	0.7237		100	100	100	100		Cofactors and Vitamins	Thiamine Metabolism	523	532-40-1
	4442			thiamin diphosphate	LC/MS neg	35670	C00068	HMDB0001372	1132		0.78	1.02	1.4	1.84					0.3288	0.4623	0.8187	0.9103	0.0893	0.0333	0.0066	0.003	0.0029	0.0009	0.5661	0.6891	0.381	0.6124		1.2458	0.9683	1.7465	1.7787		100	100	100	100		Cofactors and Vitamins	Thiamine Metabolism	522	154-87-0
	4449		Vitamin A Metabolism	retinol (vitamin A)	LC/MS pos late	1806	C00473	HMDB0000305	445354		1	1.05	0.85	0.89					0.9044	0.692	0.7724	0.9012	0.5488	0.1519	0.6523	0.1518	0.4594	0.0901	0.7767	0.7902	0.9152	0.8011		1.1683	1.1686	0.9898	1.0415		100	100	100	100		Cofactors and Vitamins	Vitamin A Metabolism	498	68-26-8
	4467		Vitamin B6 Metabolism	pyridoxamine	LC/MS pos early	2150	C00534	HMDB0001431	1052		1.14	1.25	0.37	0.41					0.4821	0.5336	0.2083	0.5332	2.355e-05	2.3934e-05	6.7273e-05	5.2685e-05	4.7599e-07	3.4056e-07	0.1756	0.3708	0.7305	0.759		2.2768	2.5855	0.8525	1.0646		100	100	100	100		Cofactors and Vitamins	Vitamin B6 Metabolism	568	58052-48-5
	4468			pyridoxamine phosphate	LC/MS pos early	3138	C00647	HMDB0001555	1053		1.12	1.12	0.33	0.33					0.6689	0.619	0.8075	0.9095	0.0002	0.0002	0.0001	9.9663e-05	3.0229e-06	1.8187e-06	0.6316	0.7194	0.8791	0.7923		2.1101	2.3703	0.6961	0.7819		100	100	100	83		Cofactors and Vitamins	Vitamin B6 Metabolism	493	529-96-4
	4469			pyridoxal phosphate	LC/MS neg	5331	C00018	HMDB0001491	1051		1.16	1.33	0.63	0.72					0.4325	0.5137	0.0824	0.3285	0.0064	0.0034	0.0434	0.016	0.0016	0.0005	0.0834	0.2358	0.5258	0.6863		1.121	1.3014	0.7018	0.9344		100	100	100	100		Cofactors and Vitamins	Vitamin B6 Metabolism	492	41468-25-1
	4471			pyridoxate	LC/MS neg	31555	C00847	HMDB0000017	6723		0.57	2.31	0.38	1.53					0.389	0.4908	0.02	0.1472	0.0275	0.012	0.3518	0.0923	0.3209	0.0658	0.2994	0.501	0.029	0.2072		1.6246	0.9222	0.6117	1.4148		100	100	100	100		Cofactors and Vitamins	Vitamin B6 Metabolism	100001121	82-82-6
	4482	Xenobiotics	Benzoate Metabolism	hippurate	LC/MS neg	15753	C01586	HMDB0000714	464		1.2	0.96	0.63	0.5					0.6855	0.6269	0.9746	0.9262	0.0358	0.0152	0.0138	0.0059	0.0024	0.0008	0.781	0.7905	0.7483	0.759		0.9972	1.1986	0.6237	0.6002		100	100	100	100		Xenobiotics	Benzoate Metabolism	100000014	495-69-2
	4486			2-hydroxyhippurate (salicylurate)	LC/MS neg	18281	C07588	HMDB0000840	10253		1.35	1.14	1	0.85					0.122	0.2781	0.4475	0.7173	1	0.244	0.3523	0.0924	0.5082	0.0984	0.1022	0.2643	0.5082	0.6838		0.5451	0.7333	0.5451	0.6198		20	40	0	17		Xenobiotics	Benzoate Metabolism	1869	487-54-7
	4497			benzoate	LC/MS neg	15778	C00180	HMDB0001870	243		0.96	1.27	0.68	0.91					0.6651	0.619	0.4254	0.7149	0.2379	0.0764	0.987	0.2121	0.4057	0.0806	0.8247	0.7989	0.3932	0.6162		1.185	1.1327	0.8112	1.0289		100	100	100	100		Xenobiotics	Benzoate Metabolism	100000008	65-85-0
	4519			catechol sulfate	LC/MS neg	35320		HMDB0059724	3083879		1.09	0.99	0.41	0.38					0.9162	0.6956	0.8654	0.916	0.0169	0.0079	0.0189	0.0078	0.0017	0.0006	0.8477	0.8062	0.9708	0.8065		1.1465	1.2451	0.475	0.4686		100	100	100	100		Xenobiotics	Benzoate Metabolism	100001605	4918-96-1
	4522			guaiacol sulfate	LC/MS neg	46111		HMDB0060013	22473		1.16	0.96	2.85	2.36					0.7656	0.6462	0.8538	0.912	0.002	0.0013	0.0028	0.0014	9.407e-05	4.0274e-05	0.7307	0.7763	0.9234	0.8011		0.3535	0.4112	1.0092	0.9703		60	80	100	100		Xenobiotics	Benzoate Metabolism	100004208
	4526			4-methylcatechol sulfate	LC/MS neg	46146		HMDB0240459	54104170		1.75	1.32	0.56	0.42					0.0565	0.1753	0.3027	0.6104	0.0886	0.0331	0.0092	0.0041	0.0037	0.0012	0.0394	0.1466	0.4398	0.643		0.7651	1.3369	0.4284	0.5662		60	100	50	83		Xenobiotics	Benzoate Metabolism	100004111
	4544			4-ethylphenylsulfate	LC/MS neg	36099	C13637	HMDB0062551	20822574		1.66	2.55	0.75	1.15					0.5128	0.5505	0.1066	0.359	0.4862	0.139	0.8353	0.1857	0.7277	0.1343	0.1187	0.2889	0.5227	0.6858		0.3408	0.5672	0.2547	0.6501		60	60	17	50		Xenobiotics	Benzoate Metabolism	100001756	123-07-9
	4546			4-vinylphenol sulfate	LC/MS neg	36098	C05627	HMDB0062775	6426766		1	1.04	1.27	1.31					1	0.711	0.9159	0.9244	0.2077	0.0679	0.1759	0.0524	0.0708	0.0172	0.9432	0.8262	0.9432	0.802		0.354	0.354	0.4482	0.464		0	0	33	33		Xenobiotics	Benzoate Metabolism	100001755	2628-17-3
	4562			3-methoxycatechol sulfate (1)	LC/MS neg	48763			129892430		0.75	1.11	1	1.47					0.3006	0.4451	0.433	0.7153	0.9619	0.2378	0.084	0.0284	0.224	0.0482	0.8082	0.7938	0.2009	0.4923		0.7201	0.5427	0.7193	0.7962		40	20	33	83		Xenobiotics	Benzoate Metabolism	100006375
	4573			p-cresol sulfate	LC/MS neg	36103		HMDB0011635	4615423		0.57	2.39	0.54	2.26					0.1048	0.2508	0.0755	0.3184	0.1726	0.0577	0.0443	0.0163	0.6063	0.1144	0.992	0.831	0.0208	0.1718		0.9984	0.5737	0.5433	1.2977		100	100	100	100		Xenobiotics	Benzoate Metabolism	100001315	3233-57-7
	4595			3-phenylpropionate (hydrocinnamate)	LC/MS neg	15749	C05629	HMDB0000764	107		0.76	0.67	0.64	0.56					0.3983	0.4967	0.1418	0.4248	0.0658	0.0257	0.0214	0.0087	0.0053	0.0016	0.1112	0.2754	0.6961	0.7514		1.1191	0.8555	0.715	0.4808		100	100	83	83		Xenobiotics	Benzoate Metabolism	100000010	501-52-0
	4711		Food Component/Plant	genistein	LC/MS neg	32448	C06563	HMDB0003217	5280961		1.06	0.83	1.07	0.84					0.9172	0.6956	0.9802	0.9262	0.9556	0.2369	0.8881	0.1946	0.8896	0.1579	0.9255	0.8187	0.9521	0.802		1.0232	1.0816	1.0917	0.9086		100	100	83	100		Xenobiotics	Food Component/Plant	100001221	446-72-0
	4793			2,3-dihydroxyisovalerate	LC/MS polar	38276	C04039	HMDB0012141	677		0.92	1	1.12	1.22					0.8853	0.6859	0.8937	0.9204	0.4958	0.1406	0.3415	0.0905	0.2524	0.0532	0.9869	0.831	0.8442	0.7833		0.789	0.7251	0.8861	0.8858		40	60	67	83		Xenobiotics	Food Component/Plant	100002417	1756-18-9
	4806			3-formylindole	LC/MS pos early	62863	C08493	HMDB29737	10256		0.87	0.93	0.75	0.81					0.3678	0.482	0.6638	0.8503	0.0479	0.0196	0.1317	0.0408	0.0174	0.0048	0.34	0.5313	0.7052	0.7514		0.6096	0.5276	0.4579	0.428		100	100	100	100		Xenobiotics	Food Component/Plant	100020219	487-89-8
	4820			betonicine	LC/MS pos early	38100	C08269	HMDB0029412	164642		1.03	1.17	0.41	0.47					0.6078	0.5981	0.0349	0.2061	7.73e-10	2.8673e-09	8.2016e-09	1.8383e-08	8.539e-12	1.8837e-11	0.0703	0.2106	0.2642	0.5476		1.5251	1.577	0.6289	0.7379		100	100	100	100		Xenobiotics	Food Component/Plant	100002153	515-25-3
	4826			gluconate	LC/MS polar	587	C00257	HMDB0000625	3085666;10690		0.42	1.1	0.03	0.07					0.0042	0.0277	0.6237	0.8309	6.99e-12	5.5613e-11	8.0165e-10	2.4813e-09	1.87e-13	6.75e-13	0.0517	0.173	0.013	0.1221		13.971	5.8253	0.3507	0.3848		100	100	50	67		Xenobiotics	Food Component/Plant	338	527-07-1
	4849			beta-guanidinopropanoate	LC/MS pos early	35101	C03065	HMDB0013222	67701		0.63	1.03	0.33	0.54					0.1105	0.2569	0.8455	0.9103	0.0002	0.0001	0.0118	0.0051	4.5009e-05	2.0782e-05	0.2831	0.4858	0.1866	0.4762		2.0436	1.2797	0.6672	0.6892		100	100	100	100		Xenobiotics	Food Component/Plant	100001411	353-09-3
	4874			cinnamoylglycine	LC/MS neg	38637		HMDB0011621	709625		2.41	0.87	0.88	0.32					0.0075	0.0429	0.8284	0.9103	0.9978	0.244	0.0035	0.0017	0.0287	0.0076	0.0524	0.1742	0.029	0.2072		0.5	1.2026	0.4401	0.3843		40	100	83	67		Xenobiotics	Food Component/Plant	100002253	16534-24-0
	4892			daidzein	LC/MS neg	32453	C10208	HMDB0003312	5281708		1.01	0.97	1.08	1.04					0.938	0.7032	0.7386	0.8854	0.847	0.2147	0.5551	0.1332	0.5799	0.1102	0.8667	0.8076	0.7776	0.7628		0.8635	0.869	0.9352	0.9063		100	100	83	100		Xenobiotics	Food Component/Plant	100001219	486-66-8
	4895			genistein sulfate*	LC/MS neg	62061					1.04	0.74	1.88	1.35					0.7168	0.6398	0.92	0.9244	0.5878	0.1611	0.3148	0.0853	0.2768	0.0576	0.841	0.8039	0.7372	0.759		0.538	0.5579	1.0136	0.7531		100	100	100	100		Xenobiotics	Food Component/Plant	100020207
	4912			equol glucuronide	LC/MS neg	41948			46781484		1.69	1.03	1.09	0.67					0.0977	0.2417	0.7964	0.9048	0.7427	0.1947	0.2304	0.0664	0.5289	0.1018	0.1598	0.3541	0.2801	0.5536		0.7501	1.2643	0.8152	0.8418		100	100	100	100		Xenobiotics	Food Component/Plant	100003895
	4913			equol sulfate	LC/MS neg	40478					1.51	0.92	1.18	0.72					0.2081	0.3721	0.9107	0.9238	0.8908	0.2238	0.2791	0.0773	0.4986	0.0968	0.3117	0.5113	0.3865	0.6149		0.524	0.792	0.6191	0.5716		100	100	100	100		Xenobiotics	Food Component/Plant	100003429
	4914			ergothioneine	LC/MS pos early	37459	C05570	HMDB0003045	5351619		0.82	1.07	1.96	2.54					0.0871	0.2285	0.547	0.7899	2.2857e-06	2.9924e-06	2.8075e-08	5.4747e-08	1.2022e-09	1.5036e-09	0.3684	0.5498	0.0971	0.3657		1.4628	1.2041	2.8703	3.0588		100	100	100	100		Xenobiotics	Food Component/Plant	100002154	58511-63-0
	4916			erythritol	LC/MS polar	20699	C00503	HMDB0002994	222285		0.88	1.06	0.55	0.66					0.3422	0.4662	0.6913	0.8562	0.0006	0.0005	0.0141	0.006	0.0001	5.4776e-05	0.6592	0.7327	0.3341	0.5844		2.1524	1.8916	1.1821	1.2509		100	100	100	100		Xenobiotics	Food Component/Plant	100000846	149-32-6
	4952			histidine betaine (hercynine)*	LC/MS pos early	62278		HMDB0029422	3083620		1.11	1.87	2.21	3.71					0.6253	0.6071	0.0015	0.0246	0.0002	0.0002	5.0156e-07	7.0874e-07	8.6916e-08	7.3382e-08	0.0097	0.0538	0.0447	0.2553		0.4645	0.5145	1.0246	1.9113		0	20	100	100		Xenobiotics	Food Component/Plant	100004059	534-30-5
	4954			homostachydrine*	LC/MS pos early	33009	C08283	HMDB0033433	441447		1	1.42	0.4	0.57					0.9026	0.692	2.2139e-06	0.0002	1.235e-12	1.5276e-11	3.5819e-09	9.0713e-09	1.26e-13	4.9e-13	0.0003	0.0033	0.0002	0.0113		1.6326	1.6247	0.6516	0.9221		100	100	100	100		Xenobiotics	Food Component/Plant	100001550	1195-94-4
	4980			mannonate*	LC/MS polar	62864			3246006		0.42	0.85	0.15	0.3					0.0088	0.0485	0.3046	0.6104	1.1839e-06	1.6677e-06	7.7661e-05	5.9859e-05	7.9899e-08	6.8231e-08	0.0099	0.0542	0.1624	0.4608		7.0498	2.935	1.0391	0.8801		100	100	100	83		Xenobiotics	Food Component/Plant	100003695	642-99-9
	5085			stachydrine	LC/MS pos early	34384	C10172	HMDB0004827	115244		0.96	1.27	0.38	0.5					0.777	0.6492	0.0098	0.0959	2.0466e-09	6.6013e-09	2.7489e-07	4.1879e-07	8.5494e-11	1.5431e-10	0.0997	0.2623	0.0445	0.2553		1.5747	1.5145	0.5964	0.7561		100	100	100	100		Xenobiotics	Food Component/Plant	100001296	4136-37-2
	5111			ethyl alpha-glucopyranoside	LC/MS neg	63152		HMDB0029968	11127487		0.89	2.9	0.28	0.91					0.744	0.6442	0.0537	0.2651	0.0332	0.0143	0.9928	0.2127	0.1218	0.028	0.2664	0.4706	0.119	0.3904		1.7261	1.5408	0.4824	1.397		100	100	50	83		Xenobiotics	Food Component/Plant	100015965	34625-23-5
	5112			methyl glucopyranoside (alpha + beta)	LC/MS pos early	46144		HMDB0029965	445238;3036743;2108		0.76	1.18	0.68	1.05					0.0197	0.0886	0.088	0.338	0.0013	0.0008	0.563	0.1349	0.0355	0.0091	0.5085	0.6554	0.0061	0.0767		1.1795	0.8986	0.8022	0.9459		100	100	100	100		Xenobiotics	Food Component/Plant	100005864
	5139			pyrraline	LC/MS neg	48428	C21013	HMDB0033143	14274616		0.61	1.51	1.14	2.8					0.1282	0.285	0.0674	0.2979	0.3552	0.107	0.0003	0.0002	0.0012	0.0004	0.8943	0.8128	0.0228	0.1817		2.0902	1.2794	2.374	3.5805		100	100	100	100		Xenobiotics	Food Component/Plant	100001767	74509-14-1
	5142			daidzein sulfate (2)	LC/MS neg	48728			12114465		1.18	0.67	2.43	1.38					0.911	0.6934	0.6837	0.8562	0.1615	0.0548	0.2519	0.0714	0.0779	0.0188	0.7209	0.7727	0.8472	0.7833		0.4342	0.5138	1.0559	0.7099		100	100	83	100		Xenobiotics	Food Component/Plant	100006363
	5228			tartronate (hydroxymalonate)	LC/MS neg	20693	C02287	HMDB0035227	45		1.06	1.49	0.36	0.5					0.4732	0.5285	0.4308	0.7149	0.1417	0.0491	0.1425	0.0437	0.0435	0.011	0.2925	0.497	0.9982	0.8137		1.3202	1.4042	0.4747	0.7053		60	100	83	100		Xenobiotics	Food Component/Plant	100000840	80-69-3
	5231			N-carboxymethylalanine	LC/MS pos early	63155			440119		1.01	1.64	0.73	1.19					0.6883	0.6281	0.5436	0.7899	0.3835	0.1133	0.9036	0.1974	0.5925	0.112	0.9087	0.8142	0.4817	0.6736		1.4771	1.4884	1.0845	1.7741		100	100	100	83		Xenobiotics	Food Component/Plant	100021194	106327-05-3
	5246			ethyl beta-glucopyranoside	LC/MS neg	64131		HMDB0029968	121667		1.06	1.3	1.52	1.86					0.5018	0.5444	0.0806	0.3244	0.0136	0.0065	0.0014	0.0007	0.0002	8.7468e-05	0.0963	0.2571	0.4676	0.6667		0.891	0.9449	1.3505	1.762		100	100	100	100		Xenobiotics	Food Component/Plant	100020377
	5272			2-aminophenol sulfate	LC/MS neg	43266		HMDB0061116	181670		0.96	0.96	0.58	0.58					0.9601	0.7077	0.9068	0.9235	0.0703	0.0272	0.0626	0.0221	0.0128	0.0036	0.9078	0.8142	0.9665	0.8046		1.1791	1.1352	0.6787	0.6535		100	100	100	100		Xenobiotics	Food Component/Plant	100004322
	5981		Drug - Topical Agents	salicylate	LC/MS polar	1515	C00805	HMDB0001895	338		1.16	0.75	0.96	0.62					0.8175	0.6623	0.491	0.75	0.8723	0.2204	0.2952	0.081	0.3917	0.0781	0.7668	0.7875	0.5258	0.6863		1.1667	1.3563	1.1252	0.8468		100	100	100	100		Xenobiotics	Drug - Topical Agents	501	69-72-7
	5983			2,6-dihydroxybenzoic acid	LC/MS polar	63042		HMDB0013676	9338		1.17	0.96	0.91	0.74					0.5631	0.5813	0.8402	0.9103	0.439	0.1271	0.2413	0.0692	0.1737	0.0386	0.5737	0.6909	0.7697	0.7613		0.7213	0.8463	0.6557	0.6271		100	100	100	100		Xenobiotics	Drug - Topical Agents	100020837	303-07-1
	6010		Drug - Other	S-carboxymethyl-cysteine	LC/MS pos early	47897	C03727	HMDB0029415	193653		0.54	0.82	0.2	0.3					0.1253	0.2812	0.7068	0.8654	0.0528	0.0211	0.4581	0.1141	0.0606	0.0149	0.1657	0.3623	0.3649	0.599		1.3264	0.718	0.26	0.2127		60	20	67	17		Xenobiotics	Drug - Other	100002324	638-23-3
	6109		Chemical	sulfate*	LC/MS neg	46960	C00059	HMDB01448	5152822		0.83	0.96	0.79	0.91					0.0741	0.2063	0.6866	0.8562	0.0173	0.008	0.3151	0.0853	0.0187	0.0051	0.1109	0.2754	0.2759	0.5536		0.9565	0.7945	0.7511	0.7224		100	100	100	100		Xenobiotics	Chemical	100002528	14808-79-8
	6112			O-sulfo-tyrosine	LC/MS neg	45413		HMDB0155722	514186		0.76	0.85	0.32	0.35					0.1679	0.3224	0.4439	0.7153	3.3671e-05	3.2583e-05	0.0002	0.0001	1.0462e-06	7.0412e-07	0.1295	0.3029	0.6003	0.719		1.117	0.8532	0.3557	0.3028		100	100	100	83		Xenobiotics	Chemical	100005384
	6167			bicine	LC/MS pos early	20708		HMDB0011727	8761		1.05	0.8	1.48	1.13					0.9895	0.711	0.2515	0.5821	0.0494	0.0201	0.3479	0.0916	0.0435	0.011	0.4404	0.6022	0.4293	0.6351		0.8462	0.8904	1.2543	1.007		100	100	100	100		Xenobiotics	Chemical	100000854	150-25-4
	6175			dimethyl sulfone	LC/MS pos early	43424	C11142	HMDB0004983	6213		0.86	0.86	1.14	1.14					0.669	0.619	0.4272	0.7149	0.3306	0.1012	0.5056	0.1236	0.2505	0.0528	0.3965	0.5676	0.8232	0.7795		0.7084	0.6074	0.8068	0.6943		100	100	100	100		Xenobiotics	Chemical	100004284	67-71-0
	6200			2,4-di-tert-butylphenol	LC/MS neg	64328					1.95	1.01	1.73	0.9					0.3416	0.4662	0.3373	0.6446	0.2069	0.0678	0.5234	0.1273	0.647	0.1209	0.9553	0.827	0.1826	0.4739		1.0735	2.0896	1.8621	1.8741		100	100	100	100		Xenobiotics	Chemical	100021918	96-76-4
	6213			perfluorooctanesulfonate (PFOS)	LC/MS polar	57564	C18142	HMDB0059586	74483		0.44	1.11	0.21	0.52					0.0004	0.0041	0.4361	0.7153	2.0978e-08	5.2461e-08	0.0006	0.0003	1.5845e-08	1.603e-08	0.0157	0.0767	0.0015	0.0318		2.0195	0.8938	0.4141	0.4617		100	100	100	100		Xenobiotics	Chemical	100010955	1763-23-1
	6227			triethanolamine	LC/MS pos early	22202	C06771	HMDB0032538	7618		1.22	0.79	1.13	0.74					0.2721	0.4246	0.1505	0.4354	0.3724	0.1108	0.1063	0.0341	0.5854	0.1108	0.8625	0.8076	0.0809	0.328		1.091	1.3321	1.2351	0.9809		100	100	100	100		Xenobiotics	Chemical	100000989	102-71-6
	6241			1,2,3-benzenetriol sulfate (2)	LC/MS neg	48762		HMDB0060018 HMDB0060016	54110629;92013662		1.1	0.94	1.41	1.2					0.9959	0.711	0.6966	0.8566	0.4544	0.1313	0.2661	0.0743	0.193	0.0424	0.7953	0.7938	0.7895	0.7685		0.6421	0.7052	0.903	0.8492		80	100	83	100		Xenobiotics	Chemical	100006374
	6244			3-hydroxypyridine sulfate	LC/MS neg	48448					0.79	1.19	1.22	1.82					0.5674	0.5813	0.3569	0.6611	0.5016	0.1415	0.0415	0.0154	0.0566	0.014	0.8381	0.8031	0.2997	0.5664		0.6074	0.4823	0.7386	0.8783		100	80	83	100		Xenobiotics	Chemical	100006098	1955-23-3
	6258			6-hydroxyindole sulfate	LC/MS neg	48698		HMDB0000682	122198196		1.3	1.73	0.6	0.8					0.522	0.5563	0.0906	0.3392	0.0996	0.0367	0.4846	0.1199	0.1003	0.0236	0.1087	0.2719	0.4788	0.6722		0.3319	0.4324	0.2002	0.3456		80	80	0	50		Xenobiotics	Chemical	100006260
	6262			thioproline	LC/MS pos early	53231		HMDB0062164	93176		2.08	4.36	0.06	0.12					0.1236	0.2783	0.0981	0.3524	0.0003	0.0002	0.0003	0.0002	6.2757e-06	3.4976e-06	0.0292	0.1203	0.9867	0.8088		4.6612	9.68	0.2669	1.1643		100	100	100	100		Xenobiotics	Chemical	100009232	34592-47-4
	6475	Partially Characterized Molecules	Partially Characterized Molecules	glutamine_degradant*	LC/MS pos early	46225					0.77	0.79	0.5	0.51					0.0143	0.0701	0.0131	0.1155	3.9675e-07	6.4927e-07	5.8193e-07	7.9356e-07	2.7506e-09	3.1936e-09	0.0012	0.0101	0.8839	0.7938		2.4769	1.8988	1.2279	0.9739		100	100	100	100		Partially Characterized Molecules	Partially Characterized Molecules	100001540	2353-44-8
		N/A	N/A	X-10445	LC/MS pos early	47680					0.91	1.47	0.92	1.48					0.4637	0.5248	0.0012	0.0227	0.5406	0.1502	0.0012	0.0007	0.0363	0.0093	0.0565	0.1823	0.0056	0.0736		1.0605	0.967	0.9756	1.4313		100	100	100	100		N/A	N/A
				X-11381	LC/MS pos early	32698					0.9	1.1	0.71	0.87					0.1017	0.2463	0.0891	0.3381	1.6324e-05	1.7383e-05	0.0333	0.0128	1.9053e-05	9.6075e-06	0.9512	0.827	0.023	0.1817		1.3981	1.2632	0.9962	1.0988		100	100	100	100		N/A	N/A
				X-11580	LC/MS neg	47479					0.49	0.83	0.8	1.36					0.8111	0.6613	0.8839	0.9175	0.9255	0.2314	0.9865	0.2121	0.9568	0.1679	0.7834	0.7905	0.9377	0.8011		2.6	1.2747	2.0717	1.7282		80	100	100	100		N/A	N/A
				X-11612	LC/MS neg	47431					1.11	1.35	0.52	0.63					0.4458	0.5192	0.2765	0.597	0.1131	0.0408	0.1757	0.0524	0.0433	0.011	0.1994	0.3946	0.8585	0.7854		1.5789	1.7493	0.8213	1.1064		100	100	100	100		N/A	N/A
				X-11615	LC/MS neg	32932					2.37	2.51	0.01	0.01					0.2454	0.3989	0.7488	0.8921	0.0438	0.0182	0.006	0.0028	0.0015	0.0005	0.2833	0.4858	0.5129	0.6853		11.7492	27.8614	0.0666	0.1671		100	80	100	83		N/A	N/A
				X-11787	LC/MS pos early	33132					0.64	1.1	0.52	0.9					0.0031	0.0214	0.4084	0.7024	7.7687e-05	6.8072e-05	0.4863	0.1199	0.0007	0.0003	0.0669	0.2029	0.0063	0.0767		2.2424	1.4378	1.1757	1.295		100	100	100	100		N/A	N/A
				X-11795	LC/MS pos early	33140					0.57	1.37	0.61	1.46					0.0865	0.228	0.1445	0.4267	0.0997	0.0367	0.1242	0.0387	0.9316	0.164	0.7597	0.7856	0.0293	0.2072		2.0075	1.147	1.219	1.6716		100	100	100	100		N/A	N/A
				X-12100	LC/MS pos early	47687					0.79	1.29	0.38	0.61					0.8522	0.6759	0.2332	0.5643	0.0021	0.0013	0.0397	0.015	0.0007	0.0002	0.4976	0.6497	0.3442	0.5871		1.5366	1.2144	0.577	0.742		100	100	100	100		N/A	N/A
				X-12101	LC/MS pos early	47642					2.37	1.13	3.49	1.66					1.3981e-05	0.0003	0.4045	0.7018	6.2932e-08	1.3598e-07	0.0029	0.0014	7.9582e-08	6.8231e-08	0.0001	0.0016	0.0014	0.031		0.6361	1.5101	2.2196	2.5031		100	100	100	100		N/A	N/A
				X-12411	LC/MS neg	46616					1.7	1.64	0.54	0.52					0.1348	0.2921	0.1137	0.3626	0.0714	0.0275	0.0649	0.0228	0.0133	0.0038	0.0352	0.1348	0.972	0.8065		0.6224	1.0604	0.3377	0.5546		100	100	67	100		N/A	N/A
				X-12462	LC/MS pos early	46620					0.46	1.1	0.69	1.63					0.0695	0.1985	0.9494	0.9262	0.784	0.2017	0.03	0.0118	0.0789	0.0189	0.1838	0.3788	0.1591	0.4558		1.4564	0.6726	0.9988	1.099		80	100	100	100		N/A	N/A
				X-12680	LC/MS pos early	47437					0.88	1.03	1.06	1.25					0.3233	0.4608	0.7017	0.8603	0.6514	0.1749	0.0748	0.0259	0.1138	0.0264	0.6317	0.7194	0.3248	0.5781		1.1212	0.9815	1.1834	1.2221		100	100	100	100		N/A	N/A
				X-12798	LC/MS pos early	46624					0.7	1.1	0.57	0.89					0.0008	0.0075	0.2296	0.559	2.3529e-06	3.0446e-06	0.1775	0.0528	1.7373e-05	8.8447e-06	0.0474	0.1655	0.0013	0.0301		1.6653	1.1641	0.9436	1.0357		100	100	100	100		N/A	N/A
				X-13007	LC/MS neg	47203					0.93	1.76	0.15	0.29					0.7176	0.6398	0.2276	0.5572	0.0049	0.0027	0.1206	0.0379	0.0031	0.001	0.5752	0.6909	0.2801	0.5536		2.1309	1.9796	0.3295	0.5805		100	80	33	83		N/A	N/A
				X-13507	LC/MS pos early	47439					0.59	1.09	1	1.83					0.0486	0.1582	0.565	0.8001	0.8532	0.2159	0.0188	0.0078	0.1078	0.0252	0.2583	0.4628	0.0659	0.3098		0.9519	0.5632	0.9507	1.0323		100	80	83	100		N/A	N/A
				X-13553	LC/MS neg	47959					1.02	1	0.94	0.93					0.8246	0.6628	1	0.9262	0.3381	0.1027	0.2386	0.0685	0.1367	0.0312	0.8699	0.8081	0.8699	0.7898		0.5666	0.5757	0.534	0.534		20	40	0	0		N/A	N/A
				X-13846	LC/MS neg	47978					1.22	0.74	2.02	1.22					0.4241	0.5093	0.8436	0.9103	0.0746	0.0287	0.4079	0.1036	0.0686	0.0167	0.6447	0.7228	0.4694	0.6667		0.4341	0.5308	0.8776	0.648		60	100	83	100		N/A	N/A
				X-14056	LC/MS pos early	46632					1.21	0.84	1.11	0.78					0.8116	0.6613	0.6037	0.8199	0.5224	0.1459	0.9183	0.1999	0.7028	0.1301	0.861	0.8076	0.5993	0.719		0.8511	1.0264	0.9428	0.7965		100	100	100	100		N/A	N/A
				X-14904	LC/MS neg	47204					1.35	1.36	0.33	0.33					0.8071	0.6613	0.5214	0.7727	0.0423	0.0177	0.0853	0.0287	0.011	0.0032	0.5405	0.6779	0.7994	0.775		1.5814	2.1324	0.5183	0.7044		100	80	50	67		N/A	N/A
				X-15161	LC/MS pos early	47620					0.99	1.08	0.91	0.98					0.9857	0.711	0.8434	0.9103	0.9539	0.2369	0.8201	0.183	0.8401	0.1506	0.8836	0.8125	0.9045	0.7998		0.9011	0.8951	0.8157	0.8796		100	100	100	100		N/A	N/A
				X-15220	LC/MS neg	46658					0.69	0.86	1.13	1.42					0.3077	0.4505	0.5846	0.8058	0.5611	0.1547	0.2621	0.0736	0.2318	0.0495	0.2649	0.4698	0.6939	0.7514		1.48	1.0199	1.679	1.446		100	100	100	100		N/A	N/A
				X-15520	LC/MS neg	47523					1.57	0.88	0.02	0.01					0.4377	0.5161	0.8573	0.912	4.8294e-05	4.4785e-05	6.0462e-06	6.4429e-06	1.69e-07	1.2968e-07	0.6488	0.7243	0.4873	0.6736		2.2115	3.4641	0.0516	0.0454		100	100	33	0		N/A	N/A
				X-16964	LC/MS neg	46685					0.37	0.78	0.85	1.81					0.1733	0.3286	0.4854	0.7456	0.4973	0.1408	0.1523	0.0463	0.1393	0.0317	0.144	0.3269	0.5777	0.7127		1.3621	0.4979	1.1612	0.9007		80	100	100	100		N/A	N/A
				X-17009	LC/MS neg	47545					0.81	1.51	0.5	0.94					0.32	0.4574	0.1135	0.3626	0.0209	0.0095	0.9033	0.1974	0.1058	0.0248	0.7184	0.7727	0.0768	0.3223		1.6441	1.3292	0.8255	1.2464		100	80	83	100		N/A	N/A
				X-17010	LC/MS neg	47993					1.69	1.41	0.38	0.32					0.064	0.191	0.1066	0.359	0.0002	0.0001	6.1461e-05	4.8327e-05	1.4687e-06	9.561e-07	0.018	0.0842	0.7583	0.759		0.7785	1.3187	0.2966	0.4194		100	100	100	100		N/A	N/A
				X-17335	LC/MS pos late	47820					1.86	1.67	0.44	0.4					0.0172	0.0798	0.0173	0.1351	0.0009	0.0006	0.0005	0.0003	1.6438e-05	8.3955e-06	0.0016	0.0131	0.8672	0.7892		1.0837	2.0105	0.4772	0.7992		100	100	100	100		N/A	N/A
				X-18059	LC/MS neg	48039					1.03	1.09	1.07	1.13					0.9485	0.7054	0.4657	0.7232	0.9638	0.2378	0.5001	0.1225	0.61	0.1149	0.5885	0.6927	0.6552	0.7384		0.8952	0.9203	0.9543	1.0357		100	100	100	100		N/A	N/A
				X-18345	LC/MS neg	47342					1.03	1.39	1.04	1.4					0.9689	0.7077	0.1042	0.359	0.6684	0.1788	0.2633	0.0739	0.6172	0.116	0.2523	0.4563	0.2756	0.5536		2.0156	2.0755	2.0872	2.9005		100	100	83	100		N/A	N/A
				X-21310	LC/MS neg	46354					1.2	1.06	1.04	0.91					0.368	0.482	0.5737	0.8036	0.9544	0.2369	0.7229	0.1643	0.8332	0.1497	0.2994	0.501	0.7708	0.7613		0.697	0.8368	0.7236	0.7645		100	100	100	100		N/A	N/A
				X-21351	LC/MS neg	46396					0.66	1.15	1	1.76					0.2359	0.3933	0.535	0.7819	0.7527	0.1963	0.0408	0.0152	0.0912	0.0216	0.6376	0.7213	0.1995	0.4922		0.9573	0.6271	0.9615	1.103		80	60	83	100		N/A	N/A
				X-21353	LC/MS neg	46398					2.47	1.78	0.17	0.13					0.003	0.0214	0.0672	0.2979	4.0151e-06	5.0143e-06	1.6236e-07	2.6167e-07	4.677e-09	5.2315e-09	0.0012	0.0102	0.2394	0.5301		0.6846	1.6893	0.1198	0.2131		100	100	100	100		N/A	N/A
				X-21740	LC/MS neg	46909					0.44	0.81	0.65	1.19					0.082	0.2199	0.4423	0.7153	0.706	0.1875	0.439	0.11	0.7762	0.1411	0.075	0.2186	0.4171	0.6322		1.3952	0.6106	0.9015	0.729		80	100	100	100		N/A	N/A	0
				X-21788	LC/MS neg	46964					1.01	1.16	0.74	0.85					0.7398	0.6422	0.2192	0.5494	0.0364	0.0154	0.1787	0.0531	0.0186	0.0051	0.2827	0.4858	0.55	0.7006		1.2725	1.2806	0.9363	1.0864		100	100	100	100		N/A	N/A
				X-21796	LC/MS neg	46972					0.78	0.98	0.12	0.15					0.9534	0.7055	0.7312	0.8838	6.3528e-05	5.7012e-05	0.0001	8.3911e-05	1.2161e-06	8.1161e-07	0.7835	0.7905	0.8503	0.7833		2.1256	1.6538	0.254	0.2487		100	100	100	100		N/A	N/A
				X-21891	LC/MS neg	47071					1	1.03	3.17	3.25					1	0.711	0.9927	0.9262	9.1448e-06	1.0126e-05	9.3113e-06	9.3596e-06	8.2779e-08	7.0312e-08	0.9951	0.831	0.9951	0.8131		0.3077	0.3077	0.9739	1.0003		20	0	100	100		N/A	N/A	0
				X-21928	LC/MS polar	47168					0.95	1.07	0.35	0.39					0.7373	0.6422	0.8366	0.9103	0.0001	0.0001	0.0005	0.0003	5.0009e-06	2.9096e-06	0.9132	0.8157	0.6992	0.7514		1.2464	1.1827	0.4353	0.4644		100	100	100	100		N/A	N/A
				X-22162	LC/MS pos early	47417					1.47	0.91	0.85	0.52					0.0692	0.1985	0.6581	0.8503	0.2832	0.0891	0.0023	0.0012	0.004	0.0013	0.2758	0.4839	0.1006	0.3657		0.9553	1.4033	0.8103	0.7367		100	100	100	100		N/A	N/A
				X-22767	LC/MS neg	48072					0.97	0.84	0.37	0.32					0.824	0.6628	0.5453	0.7899	0.0078	0.0041	0.0036	0.0018	0.0003	0.0001	0.5676	0.6891	0.8062	0.7774		1.6584	1.6168	0.6112	0.5132		100	100	100	100		N/A	N/A
				X-22770	LC/MS neg	48075					1.14	1.01	0.55	0.49					0.5753	0.5847	0.978	0.9262	0.0255	0.0113	0.0076	0.0034	0.0012	0.0004	0.665	0.7366	0.692	0.7514		1.3028	1.4838	0.7151	0.725		100	100	100	100		N/A	N/A	0
				X-22771	LC/MS neg	48076					0.6	0.72	0.83	0.99					0.2905	0.4381	0.4584	0.7197	0.5078	0.1427	0.2898	0.0797	0.2276	0.0488	0.205	0.4004	0.7725	0.7613		1.3993	0.8423	1.1551	0.8372		80	100	100	100		N/A	N/A
				X-22772	LC/MS neg	48077					0.7	1.13	2.26	3.65					0.2253	0.3876	0.527	0.7751	0.0002	0.0001	2.7982e-06	3.2098e-06	2.0265e-07	1.5475e-07	0.6284	0.7184	0.1899	0.4814		0.6241	0.437	1.4131	1.5972		100	100	100	100		N/A	N/A
				X-22776	LC/MS neg	48081					1.17	1.08	0.7	0.64					0.8043	0.6611	0.4364	0.7153	0.1488	0.051	0.3249	0.0872	0.0916	0.0217	0.4793	0.6363	0.7297	0.759		0.5583	0.6526	0.3889	0.4197		100	100	100	100		N/A	N/A
				X-22810	LC/MS neg	48127					1.22	1.17	0.39	0.38					0.308	0.4505	0.6654	0.8503	0.0455	0.0187	0.0112	0.0049	0.0025	0.0008	0.2982	0.501	0.6381	0.7302		1.1255	1.3783	0.4434	0.517		100	100	83	100		N/A	N/A	0
				X-23240	LC/MS neg	48936					0.4	3.81	0.4	3.79					0.1959	0.3578	0.0146	0.123	0.0666	0.0259	0.0577	0.0207	0.9588	0.1681	0.4173	0.582	0.0115	0.1121		0.7637	0.3071	0.3055	1.1638		80	40	17	83		N/A	N/A
				X-23423	LC/MS neg	49283					1.91	1.93	1.2	1.21					0.0061	0.0358	0.0139	0.1183	0.1908	0.0634	0.4855	0.1199	0.1602	0.0361	0.0006	0.0064	0.6527	0.7372		1.1408	2.1774	1.3697	2.6409		100	100	100	100		N/A	N/A
				X-23482	LC/MS neg	49342					1.53	1.55	0.09	0.09					0.1006	0.2453	0.6253	0.8309	0.0858	0.0323	0.0055	0.0026	0.0025	0.0008	0.1241	0.2967	0.358	0.5935		1.0155	1.5516	0.0875	0.1356		40	80	0	33		N/A	N/A
				X-23587	LC/MS pos early	49463					1.76	1.48	0.86	0.72					0.0319	0.1199	0.1863	0.5027	0.9558	0.2369	0.2551	0.072	0.3953	0.0787	0.0165	0.0791	0.439	0.643		0.871	1.5353	0.749	1.1059		100	100	100	100		N/A	N/A
				X-23593	LC/MS pos early	49469					1.21	1.41	0.5	0.58					0.063	0.19	0.0012	0.0227	6.3122e-07	9.8933e-07	1.3855e-05	1.299e-05	2.0847e-08	2.0069e-08	0.0008	0.0074	0.2788	0.5536		1.7572	2.1319	0.8723	1.2271		100	100	100	100		N/A	N/A
				X-23639	LC/MS pos early	49515					0.66	0.87	0.57	0.75					0.0089	0.0485	0.277	0.597	0.0005	0.0004	0.0371	0.0142	0.0002	8.9827e-05	0.0091	0.051	0.1751	0.4677		1.9796	1.2986	1.1197	0.9794		100	100	100	100		N/A	N/A
				X-23641	LC/MS pos late	49517					0.52	1	0.15	0.28					5.6753e-06	0.0002	1	0.9262	2.75e-13	5.109e-12	3.8888e-10	1.3788e-09	2e-14	1.24e-13	0.0002	0.0024	0.0002	0.0113		1.7685	0.9135	0.2585	0.2585		100	100	0	0		N/A	N/A
				X-23739	LC/MS pos early	49637					0.72	1.21	0.14	0.24					0.3915	0.492	0.3432	0.6501	3.0658e-07	5.2488e-07	1.061e-05	1.0345e-05	1.1587e-08	1.2109e-08	0.9939	0.831	0.2084	0.501		4.2928	3.0772	0.5964	0.7243		100	100	100	100		N/A	N/A
				X-23782	LC/MS pos late	49681					1.84	1.23	1.24	0.83					0.0327	0.1217	0.423	0.7146	0.259	0.0825	0.6441	0.1502	0.6286	0.1179	0.0363	0.1376	0.2626	0.5472		0.5537	1.0181	0.689	0.8465		100	100	100	100		N/A	N/A
				X-24027	LC/MS pos late	52056					0.99	0.93	1.14	1.08					0.8284	0.6648	0.4113	0.7033	0.1965	0.0649	0.4518	0.1128	0.1529	0.0346	0.475	0.6328	0.6905	0.7514		0.9517	0.9388	1.0876	1.0124		100	100	100	100		N/A	N/A
				X-24035	LC/MS pos late	52064					1.23	0.78	0.25	0.16					0.5401	0.5677	0.3989	0.7018	0.0009	0.0006	3.7481e-05	3.1235e-05	3.2086e-06	1.9159e-06	0.9048	0.8142	0.3104	0.575		3.0304	3.7367	0.7704	0.6031		100	100	83	67		N/A	N/A
				X-24241	LC/MS pos early	52280					0.61	1.49	0.49	1.19					0.3073	0.4505	0.3292	0.6334	0.1716	0.0575	0.5367	0.13	0.5814	0.1103	0.9216	0.8181	0.1637	0.4608		1.0485	0.6445	0.5116	0.7645		60	40	50	67		N/A	N/A
				X-24243	LC/MS pos early	52286					1.09	1.11	0.62	0.63					0.5094	0.5487	0.4029	0.7018	0.0051	0.0028	0.0065	0.003	0.0003	0.0001	0.2967	0.5008	0.9368	0.8011		1.6179	1.7632	0.9984	1.1122		100	100	100	100		N/A	N/A
				X-24257	LC/MS neg	52311					1.33	0.52	0.81	0.31					0.7274	0.6409	0.0789	0.3235	0.206	0.0677	0.0028	0.0014	0.0034	0.0011	0.3332	0.526	0.1465	0.4388		1.5619	2.082	1.2628	0.6506		100	100	100	100		N/A	N/A
				X-24425	LC/MS pos early	52655					0.71	2.54	0.09	0.33					0.7551	0.6462	0.2964	0.6104	0.0994	0.0367	0.3109	0.0849	0.0649	0.0158	0.3503	0.5364	0.6293	0.7262		2.7198	1.9424	0.2562	0.65		80	100	100	100		N/A	N/A
				X-24456	LC/MS pos early	52773					0.97	0.96	1.34	1.31					0.8578	0.6775	0.9717	0.9262	0.1284	0.0453	0.1876	0.0552	0.0505	0.0126	0.9136	0.8157	0.8758	0.7913		0.8866	0.8638	1.1883	1.1357		80	80	100	100		N/A	N/A
				X-24697	LC/MS pos early	53125					1.05	0.99	0.49	0.46					0.7209	0.6403	0.995	0.9262	0.0004	0.0003	0.0002	0.0001	4.4563e-06	2.6119e-06	0.795	0.7938	0.7885	0.7685		2.0033	2.109	0.976	0.964		100	100	100	100		N/A	N/A
				X-24728	LC/MS pos early	53157					1.2	1.2	0.48	0.48					0.6326	0.6113	0.4173	0.7076	0.0106	0.0053	0.0194	0.0079	0.0012	0.0004	0.3703	0.5498	0.8433	0.7833		1.8506	2.2191	0.8929	1.069		100	100	100	100		N/A	N/A
				X-24812	LC/MS pos early	54840					0.59	0.95	3.32	5.34					0.0375	0.1344	0.7998	0.9056	3.6662e-05	3.5323e-05	2.3436e-07	3.6272e-07	1.9029e-08	1.8771e-08	0.1548	0.3461	0.0835	0.3305		0.7248	0.4256	2.4055	2.2733		100	60	100	100		N/A	N/A
				X-25009	LC/MS neg	61531					2.01	0.98	1.15	0.56					0.2253	0.3876	0.7281	0.8838	0.5092	0.1427	0.3427	0.0907	0.8338	0.1497	0.4994	0.6497	0.2591	0.5453		0.6503	1.305	0.7493	0.7355		100	100	100	100		N/A	N/A
				X-25047	LC/MS neg	61611					2.09	1.28	3.64	2.23					0.0776	0.2131	0.5444	0.7899	0.0025	0.0015	0.046	0.0169	0.0008	0.0003	0.0888	0.2456	0.3468	0.5871		1.6809	3.5149	6.1221	7.8514		100	100	100	100		N/A	N/A	0
				X-25055	LC/MS pos early	61619					1.58	1.64	0.28	0.3					0.0523	0.1663	0.0128	0.1139	1.4855e-06	2.0409e-06	3.6624e-06	4.1522e-06	1.6568e-08	1.6551e-08	0.0032	0.0219	0.7463	0.759		3.0608	4.8234	0.8709	1.4251		100	100	100	100		N/A	N/A
				X-25109	LC/MS pos early	61682					0.71	0.91	1.38	1.78					0.08	0.2176	0.6114	0.8222	0.1171	0.0419	0.0063	0.0029	0.0036	0.0011	0.1027	0.2649	0.3204	0.5781		1.1847	0.8361	1.6383	1.4863		100	100	100	100		N/A	N/A
				X-25180	LC/MS pos early	62247					0.91	0.75	5.99	4.98					0.5708	0.5813	0.4292	0.7149	0.0001	8.7982e-05	0.0021	0.0011	1.0429e-05	5.5772e-06	0.9067	0.8142	0.344	0.5871		0.8479	0.7695	5.0776	3.8287		80	100	100	100		N/A	N/A
				X-25244	LC/MS pos early	62451					1.19	6.34	0.04	0.2					0.1193	0.2764	0.2715	0.597	0.1633	0.0551	0.0521	0.0189	0.0224	0.006	0.0641	0.1967	0.663	0.7407		28.35	33.6001	1.0644	6.7462		100	100	100	100		N/A	N/A
				X-25271	LC/MS pos early	62500					0.79	1.25	0.6	0.95					0.1088	0.2547	0.0761	0.3184	0.0011	0.0008	0.7608	0.1709	0.0085	0.0025	0.9822	0.8307	0.0216	0.1746		1.7786	1.4128	1.0714	1.3394		100	100	100	100		N/A	N/A
				X-25343	LC/MS pos early	62636					1.74	1.01	1.61	0.93					0.0465	0.1546	0.8706	0.9167	0.0589	0.0233	0.9539	0.2058	0.1832	0.0404	0.1083	0.2717	0.1596	0.4558		0.6903	1.204	1.1097	1.1225		100	100	100	100		N/A	N/A	0
				X-25422	LC/MS pos early	62719					0.75	1.08	0.38	0.55					0.1453	0.3043	0.7335	0.8839	1.9095e-05	1.9766e-05	0.0012	0.0007	2.4373e-06	1.5064e-06	0.3846	0.5637	0.1914	0.4819		1.4653	1.0964	0.5578	0.5998		100	100	100	100		N/A	N/A	0
				X-25611	LC/MS neg	63220					1.13	0.67	0.13	0.08					0.278	0.4303	0.2699	0.597	4.48e-05	4.1894e-05	5.1118e-07	7.1715e-07	3.471e-08	3.1685e-08	0.9538	0.827	0.1284	0.4076		1.7786	2.0114	0.23	0.1543		100	100	67	50		N/A	N/A	0
				X-25794	LC/MS pos early	63564					0.99	0.99	1.09	1.09					0.769	0.647	0.7923	0.9048	0.1153	0.0413	0.1042	0.0335	0.0286	0.0075	0.6935	0.7564	0.9685	0.8055		0.979	0.9654	1.0695	1.056		100	100	100	100		N/A	N/A	0
				X-25855	LC/MS pos early	63721					0.91	0.88	5.32	5.11					0.4706	0.5285	0.2165	0.5466	1.2697e-11	8.563e-11	2.114e-11	1.2883e-10	4.5e-14	2.28e-13	0.1762	0.371	0.7532	0.759		0.4315	0.3936	2.2938	2.0113		100	100	100	100		N/A	N/A
				X-25936	LC/MS pos early	63840					4.86	1.9	1.4	0.55					1.397e-08	3.0197e-06	0.0004	0.0093	0.0329	0.0142	0.0018	0.001	0.3574	0.0724	7.2743e-09	7.8767e-07	0.0005	0.0195		0.7792	3.7846	1.0926	2.0718		100	100	100	100		N/A	N/A
				X-25948	LC/MS pos early	63899					0.85	1.04	0.44	0.53					0.1892	0.3496	0.746	0.8901	4.1967e-07	6.7683e-07	1.2173e-05	1.1693e-05	1.513e-08	1.5605e-08	0.4421	0.6027	0.2347	0.5282		2.0689	1.7576	0.902	0.9401		100	100	100	100		N/A	N/A
				X-25950	LC/MS pos early	63901					0.73	0.8	0.54	0.6					0.1314	0.2888	0.1663	0.4667	0.004	0.0023	0.0074	0.0033	0.0003	0.0001	0.0463	0.1632	0.8478	0.7833		2.2683	1.6652	1.2347	0.993		100	100	100	100		N/A	N/A	0
				X-25953	LC/MS pos early	63904					1.01	1.21	0.3	0.36					0.9329	0.701	0.8131	0.9103	0.0002	0.0002	0.0004	0.0003	5.5696e-06	3.1822e-06	0.9225	0.8181	0.8247	0.7795		2.1013	2.1284	0.6299	0.7611		100	100	100	83		N/A	N/A	0
				X-25955	LC/MS pos early	63906					0.76	1.44	0.18	0.33					0.3998	0.4967	0.0737	0.3178	2.8779e-07	4.9651e-07	6.049e-05	4.8147e-05	2.8328e-08	2.6625e-08	0.5281	0.6683	0.0712	0.3187		3.6742	2.792	0.6488	0.9332		100	100	100	100		N/A	N/A	0
				X-25957	LC/MS pos early	63908					1.27	3.95	0.03	0.08					0.1602	0.317	0.3014	0.6104	0.0213	0.0096	0.0071	0.0032	0.001	0.0003	0.0888	0.2456	0.7197	0.759		8.2478	10.4947	0.2083	0.8236		60	100	0	67		N/A	N/A
				X-25979	LC/MS neg	63969					0.95	1.44	0.82	1.24					0.6742	0.622	0.3475	0.6538	0.8153	0.2081	0.4865	0.1199	0.5113	0.0989	0.3468	0.5343	0.7417	0.759		1.0221	0.9754	0.8388	1.2074		80	80	100	100		N/A	N/A	0
				X-25984	LC/MS neg	63974					0.85	1.15	0.51	0.7					0.4483	0.5192	0.3743	0.6845	0.0032	0.0019	0.1025	0.0331	0.002	0.0007	0.9672	0.827	0.2508	0.5359		2.1196	1.7945	1.0893	1.2522		100	100	100	100		N/A	N/A
				X-26035	LC/MS pos early	64248					1.25	1.05	1.35	1.14					0.0356	0.1311	0.6939	0.8566	0.0046	0.0026	0.2301	0.0664	0.0054	0.0016	0.0672	0.203	0.176	0.4686		0.9537	1.1906	1.2853	1.3542		100	100	100	100		N/A	N/A	0
				X-26106	LC/MS pos late	64395					4.39	4.31	0.07	0.07					8.8606e-07	4.5544e-05	4.7531e-07	0.0001	1.1851e-10	5.2754e-10	7.7559e-11	3.4728e-10	2.8e-13	8.91e-13	3.9819e-09	6.0362e-07	0.811	0.778		2.508	11.0095	0.1801	0.7766		100	100	100	100		N/A	N/A	0
				X-26107	LC/MS pos late	64396					5.03	3.7	0.08	0.06					6.0227e-08	6.3513e-06	3.8039e-07	0.0001	2.8996e-11	1.5366e-10	3.931e-12	3.5911e-11	2.8e-14	1.58e-13	7.2062e-10	2.731e-07	0.2169	0.5082		2.6242	13.1999	0.2141	0.793		100	100	100	100		N/A	N/A
				X-26108	LC/MS pos late	64397					1.68	1.78	0.1	0.1					0.001	0.0088	0.0001	0.0046	3.1e-13	5.301e-12	4.8e-13	5.853e-12	1e-15	1e-14	8.2562e-06	0.0002	0.7423	0.759		5.7023	9.5628	0.5461	0.973		100	100	100	100		N/A	N/A
