# Supplementary material for: Oxidative phosphorylation is a metabolic vulnerability of endocrine therapy and palbociclib resistant metastatic breast cancers
Source: Nat Commun. 2023 Jul 14;14:4221. doi: 10.1038/s41467-023-40022-5 (PMC10349040; doi:10.1038/s41467-023-40022-5)
Supplement: Supplementary file 7 — Supplementary Data 3 [file 41467_2023_40022_MOESM7_ESM.xlsx]

## Sheet: Chemical Annotation
CHEM_ID	LIB_ID	COMP_ID	CHRO_LIB_ENTRY_ID	SUPER_PATHWAY	SUB_PATHWAY	PATHWAY_SORTORDER	TYPE	INCHIKEY	SMILES	CHEMICAL_NAME	CAS	CHEMSPIDER	HMDB	KEGG	PUBCHEM
49	400	1408	155357	Amino Acid	Polyamine Metabolism	537	NAMED	KIDHWZJUCRJVML-UHFFFAOYSA-N	NCCCCN	putrescine	110-60-1	13837702	HMDB0001414	C00134	1045
50	400	485	155305	Amino Acid	Polyamine Metabolism	545	NAMED	ATHGHQPFGPMSJY-UHFFFAOYSA-N	NCCCCNCCCN	spermidine	124-20-9	1071	HMDB0001257	C00315	1102
55	400	27665	155829	Cofactors and Vitamins	Nicotinate and Nicotinamide Metabolism	4317	NAMED	LDHMAVIPBRSVRG-UHFFFAOYSA-N	C[N+]1=CC(C([NH-])=O)=CC=C1	1-methylnicotinamide	1005-24-9	8305504	HMDB0000699	C02918	457
73	209	37465	127685	Nucleotide	Pyrimidine Metabolism, Cytidine containing	4251	NAMED	NMPZCCZXCOMSDQ-UHFFFAOYSA-N	NC1=NC(N(C2OC(C3OP(O)(OC23)=O)CO)C=C1)=O	cytidine 2',3'-cyclic monophosphate	15718-51-1	369711	HMDB0011691	C02354	23421172
75	209	37137	127657	Nucleotide	Pyrimidine Metabolism, Uracil containing	4219	NAMED	HWDMHJDYMFRXOX-UHFFFAOYSA-N	OCC1OC(N2C=CC(NC2=O)=O)C3OP(O)(OC13)=O	uridine-2',3'-cyclic monophosphate	40632-52-8	3824355	HMDB0011640	C02355	439715
93	305	528	146398	Energy	TCA Cycle	1446	NAMED	KPGXRSRHYNQIFN-UHFFFAOYSA-N	O=C(C(O)=O)CCC(O)=O	alpha-ketoglutarate	328-50-7,22202-68-2,305-72-6	50	HMDB0000208	C00026	51
98	209	1417	124553	Amino Acid	Tryptophan Metabolism	272	NAMED	HCZHHEIFKROPDY-UHFFFAOYSA-N	OC1=C(C=CC=C2)C2=NC(C(O)=O)=C1	kynurenate	492-27-3	3712	HMDB0000715	C01717	3845
111	305	1549	147711	Amino Acid	Leucine, Isoleucine and Valine Metabolism	428	NAMED	DBXBTMSZEOQQDU-UHFFFAOYSA-N	CC(C(O)=O)CO	3-hydroxyisobutyrate	2068-83-9	10140307	HMDB0000023,HMDB0000336	C01188,C06001	11966314
112	305	531	146400	Lipid	Mevalonate Metabolism	3176	NAMED	NPOAOTPXWNWTSH-UHFFFAOYSA-N	CC(CC(O)=O)(CC(O)=O)O	3-hydroxy-3-methylglutarate	503-49-1	4573695	HMDB0000355	C03761	16625459993
132	209	1414	124549	Carbohydrate	Glycolysis, Gluconeogenesis, and Pyruvate Metabolism	1237	NAMED	OSJPPGNTCRNQQC-UHFFFAOYSA-N	OC(C(O)=O)COP(O)(O)=O	3-phosphoglycerate	80731-10-8	10669764	HMDB0000807	C00597	724
136	209	22842	124689	Lipid	Primary Bile Acid Metabolism	3454	NAMED	BHQCQFFYRZLCQQ-OLRQUHAPSA-N	O[C@H]1[C@@]2([H])[C@]3([H])CC[C@H]([C@H](C)CCC(O)=O)[C@@]3(C)[C@@H](O)C[C@]2([H])[C@@]4(C)CC[C@@H](O)CC4C1	cholate	81-25-4		HMDB0000619	C00695	221493
171	209	3127	124615	Nucleotide	Purine Metabolism, (Hypo)Xanthine/Inosine containing	4121	NAMED	FDGQSTZJBFJUBT-UHFFFAOYSA-N	O=C1C(N=CN2)=C2N=CN1	hypoxanthine	68-94-0	768	HMDB0000157	C00262	790135398638
172	400	32352	155912	Nucleotide	Purine Metabolism, Guanine containing	4184	NAMED	UYTPUPDQBNUYGX-UHFFFAOYSA-N	NC(N1)=NC2=C(NC=N2)C1=O	guanine	73-40-5	744	HMDB0000132	C00242	135398634
180	209	1105	125969	Lipid	Long Chain Polyunsaturated Fatty Acid (n3 and n6)	1568	NAMED	OYHQOLUKZRVURQ-HZJYTTRNSA-N	OC(CCCCCCC/C=C\C/C=C\CCCCC)=O	linoleate (18:2n6)	60-33-3	4444105	HMDB0006270,HMDB0000673	C01595	5280450
181	209	1645	125740	Lipid	Medium Chain Fatty Acid	1503	NAMED	POULHZVOKOAJMA-UHFFFAOYSA-N	O=C(O)CCCCCCCCCCC	laurate (12:0)	143-07-7	3756	HMDB0000638	C02679	3893
189	400	1498	155380	Amino Acid	Lysine Metabolism	116	NAMED	MXNRLFUSFKVQSK-UHFFFAOYSA-N	C[N+](C)(CCCCC(C([O-])=O)N)C	N6,N6,N6-trimethyllysine	23284-33-5	140379	HMDB0001325	C03793	440120
192	400	37496	156406	Amino Acid	Polyamine Metabolism	538	NAMED	KLZGKIDSEJWEDW-UHFFFAOYSA-N	CC(NCCCCN)=O	N-acetylputrescine	18233-70-0	109095	HMDB0002064	C02714	122356
194	209	2829	124831	Amino Acid	Methionine, Cysteine, SAM and Taurine Metabolism	437	NAMED	PYUSHNKNPOHWEZ-UHFFFAOYSA-N	CSCCC(C(O)=O)NC=O	N-formylmethionine	4289-98-9	388809	HMDB0001015	C03145	439750
197	209	42382	124939	Amino Acid	Methionine, Cysteine, SAM and Taurine Metabolism	446	NAMED	ZJUKTBDSGOFHSH-UHFFFAOYSA-N	OC1C(N2C=NC3=C2N=CN=C3N)OC(CSCCC(N)C(O)=O)C1O	S-adenosylhomocysteine (SAH)	979-92-0	16788012	HMDB0000939	C00021	439155
207	209	2831	123233	Nucleotide	Purine Metabolism, Adenine containing	4143	NAMED	IVOMOUWHDPKRLL-UHFFFAOYSA-N	NC1=NC=NC2=C1N=CN2C3OC(CO4)C(OP4(O)=O)C3O	adenosine 3',5'-cyclic monophosphate (cAMP)	60-92-4	268	HMDB0000058	C00575	6076
209	400	32342	155907	Nucleotide	Purine Metabolism, Adenine containing	4140	NAMED	UDMBCSSLTHHNCD-UHFFFAOYSA-N	NC1=NC=NC2=C1N=CN2C3OC(C(C3O)O)COP(O)(O)=O	adenosine 5'-monophosphate (AMP)	149022-20-8	10239183	HMDB0000045	C00020	6083
212	400	1419	155365	Amino Acid	Polyamine Metabolism	556	NAMED	WUUGFSXJNOTRMR-IOSLPCCCSA-N	NC1=NC=NC2=C1N=CN2[C@H]3[C@H](O)[C@H](O)[C@@H](CSC)O3	5-methylthioadenosine (MTA)	2457-80-9	388321	HMDB0001173	C00170	439176
215	400	558	155321	Cofactors and Vitamins	Nicotinate and Nicotinamide Metabolism	4327	NAMED	SDMADEZQMYCSNO-UHFFFAOYSA-N	NC1=NC=NC2=C1N=CN2C3OC(C(C3O)O)COP(O)(OP(O)(OC4OC(C(C4O)O)CO)=O)=O	adenosine 5'-diphosphoribose (ADP-ribose)	68414-18-6	3674071	HMDB0001178	C00301	192
216	400	38325	156507	Nucleotide	Purine Metabolism, (Hypo)Xanthine/Inosine containing	4115	NAMED	NOTGFIUVDGNKRI-UHFFFAOYSA-N	NC(C1=C(N(C2OC(C(C2O)O)COP(O)(O)=O)C=N1)N)=O	AICA ribonucleotide	3031-94-5	195	HMDB0001517	C04677	65110
219	305	1763	147132	Carbohydrate	Pentose Phosphate Pathway	1255	NAMED	YXJDFQJKERBOBM-TXICZTDVSA-N	O[C@@H]1[C@H](O)[C@@H](CO)O[C@@H]1OP(O)(O)=O	ribose 1-phosphate	50-99-7,58459-37-3	388373	HMDB0001489	C00620	439236
231	400	1638	155435	Amino Acid	Urea cycle; Arginine and Proline Metabolism	483	NAMED	ODKSFYDXXFIFQN-UHFFFAOYSA-N	N=C(N)NCCCC(N)C(O)=O	arginine	1119-34-2	227	HMDB0000517	C00062	6322
233	400	32354	155914	Cofactors and Vitamins	Ascorbate and Aldarate Metabolism	4348	NAMED	CIWBSHSKHKDKBQ-UHFFFAOYSA-N	OCC(O)C1OC(C(O)=C1O)=O	ascorbate (Vitamin C)	134-03-2	10189562	HMDB0000044	D00018,C00072	54670067
234	400	443	155304	Amino Acid	Alanine and Aspartate Metabolism	36	NAMED	CKLJMWTZIZZHCS-UHFFFAOYSA-N	NC(C(O)=O)CC(O)=O	aspartate	56-84-8	5745	HMDB0000191	C00049	5960
240	209	32197	123321	Amino Acid	Tyrosine Metabolism	181	NAMED	JVGVDSSUAVXRDY-UHFFFAOYSA-N	OC(C(O)=O)CC1=CC=C(O)C=C1	3-(4-hydroxyphenyl)lactate	6482-98-0	9010	HMDB0000755	C03672	9378
241	305	566	147094	Amino Acid	Phenylalanine Metabolism	150	NAMED	BTNMPGBKDVTSJY-UHFFFAOYSA-N	O=C(C(O)=O)CC1=CC=CC=C1	phenylpyruvate	156-06-9	972	HMDB0000205	C00166	997
244	400	55	155295	Nucleotide	Pyrimidine Metabolism, Uracil containing	4240	NAMED	UCMIRNVEIXFBKS-UHFFFAOYSA-N	NCCC(O)=O	beta-alanine	107-95-9,56-41-7	234	HMDB0000056	C00099	239
249	400	1768	155446	Amino Acid	Histidine Metabolism	84	NAMED	CQOVPNPJLQNMDC-ZETCQYMHSA-N	OC([C@H](CC1=CNC=N1)NC(CCN)=O)=O	carnosine	305-84-0	388363	HMDB0000033	C00386	439224
250	402	2137	158009	Cofactors and Vitamins	Hemoglobin and Porphyrin Metabolism	4412	NAMED	QBUVFDKTZJNUPP-YBRAVLHJSA-N	CC1=C(/C=C(N2)/C(C=C)=C(C)C2=O)NC(/C=C3C(CCC(O)=O)=C(C)C(/C=C(N4)\C(C)=C(C=C)C4=O)=N\3)=C1CCC(O)=O	biliverdin	55482-27-4,55482-27-4	10628548	HMDB0001008	C00500	5280353
252	305	1437	147106	Energy	TCA Cycle	1449	NAMED	KDYFGRWQOYBRFD-UHFFFAOYSA-N	OC(CCC(O)=O)=O	succinate	110-15-6	1078	HMDB0000254	C00042	1110
254	305	542	145710	Lipid	Ketone Bodies	1939	NAMED	WHBMMWSBFZVSSR-UHFFFAOYSA-N	CC(O)CC(O)=O	3-hydroxybutyrate (BHBA)	625-72-9	428	HMDB0000442,HMDB0000357,HMDB0000011	C03197,C01089	9431844192135
266	402	63	164177	Lipid	Sterol	3193	NAMED	HVYWMOMLDIMFJA-LBHVWCRMSA-N	CC1(C2C(C)CCCC(C)C)C(CC2)C(CC=C3C4(CC[C@H](O)C3)C)C4CC1	cholesterol	57-88-5	4937803	HMDB0000067	C00187	5.99764e+18
267	400	34396	156099	Lipid	Phospholipid Metabolism	2234	NAMED	YHHSONZFOIEMCP-UHFFFAOYSA-N	C[N+](C)(CCOP(O)([O-])=O)C	choline phosphate	72556-74-2	119298	HMDB0001565	C00588	1014
269	209	62804	220430	Amino Acid	Glutathione Metabolism	593	NAMED	JYKWMJBUIXNJOG-JHKACSFWSA-N	O[C@H]1[C@H](N2C(N=CN=C3N)=C3N=C2)O[C@H](COP(OP(OCC(C)(C)C(C(NCCC(NCCSSC[C@@H](C(NCC(O)=O)=O)NC(CC[C@@H](C(O)=O)N)=O)=O)=O)O)(O)=O)(O)=O)[C@H]1OP(O)(O)=O	CoA-glutathione*	6477-52-7	10128089		C00920	46873828
272	209	5983	126005	Lipid	Corticosteroids	3298	NAMED	OMFXVFTZEKFJBZ-UHFFFAOYSA-N	CC(C(CC1)=CC2=O)(CC2)C3C1C(CCC4C(CO)=O)C4(C)CC3O	corticosterone	50-22-6	5550	HMDB0001547	C02140	5753
275	400	513	155307	Amino Acid	Creatine Metabolism	529	NAMED	DDRJAANPRJIHGJ-UHFFFAOYSA-N	CN(C(N1)=N)CC1=O	creatinine	60-27-5	568	HMDB0000562	C00791	588
278	400	35637	156206	Amino Acid	Glutathione Metabolism	576	NAMED	ZUKPVRWZDMRIEO-UHFFFAOYSA-N	NC(C(NCC(O)=O)=O)CS	cysteinylglycine	19246-18-5	58762	HMDB0000078	C01419	439498
279	400	56	155296	Amino Acid	Methionine, Cysteine, SAM and Taurine Metabolism	462	NAMED	LEVWYRKDKASIDU-UHFFFAOYSA-N	NC(C(O)=O)CSSCC(N)C(O)=O	cystine	56-89-3	575	HMDB0000192	C00491	67678
280	209	2841	127537	Nucleotide	Pyrimidine Metabolism, Cytidine containing	4247	NAMED	ZWIADYZPOWUWEW-UHFFFAOYSA-N	NC1=NC(N(C2OC(C(C2O)O)COP(O)(OP(O)(O)=O)=O)C=C1)=O	cytidine diphosphate	34393-59-4	5902	HMDB0001546	C00112	6132
281	209	2844	124613	Nucleotide	Pyrimidine Metabolism, Cytidine containing	4246	NAMED	PCDQPRRSZKQHHS-UHFFFAOYSA-N	NC1=NC(N(C2OC(C(C2O)O)COP(O)(OP(O)(OP(O)(O)=O)=O)=O)C=C1)=O	cytidine triphosphate	36051-68-0	573	HMDB0000082	C00063	6176
282	400	2372	155469	Nucleotide	Pyrimidine Metabolism, Cytidine containing	4248	NAMED	IERHLVCPSMICTF-UHFFFAOYSA-N	NC1=NC(N(C2OC(C(C2O)O)COP(O)(O)=O)C=C1)=O	cytidine 5'-monophosphate (5'-CMP)	63-37-6	5414497	HMDB0000095	C00055	6131
290	305	580	146412	Carbohydrate	Aminosugar Metabolism	1403	NAMED	XHMJOUIAFHJHBW-UHFFFAOYSA-N	NC1C(OC(C(C1O)O)COP(O)(O)=O)O	glucosamine-6-phosphate	3616-42-0	8013767	HMDB0001254	C00352	440997
291	305	31260	147190	Carbohydrate	Glycolysis, Gluconeogenesis, and Pyruvate Metabolism	1224	NAMED	NBSCHQHZLSJFNQ-UHFFFAOYSA-N	OC1OC(C(C(C1O)O)O)COP(O)(O)=O	glucose 6-phosphate	103192-55-8	19952394	HMDB0001401	C00092	5958
297	402	17747	158164	Lipid	Sphingosines	3160	NAMED	WWUZIQQURGPMPG-CCEZHUSRSA-N	CCCCCCCCCCCCC/C=C/C(C(CO)N)O	sphingosine	123-78-4	4510275	HMDB0000252	C00319	5280335
301	305	1659	152114	Cofactors and Vitamins	Ascorbate and Aldarate Metabolism	4352	NAMED	SBJKKFFYIZUCET-UHFFFAOYSA-N	OCC(C1OC(C(C1=O)=O)=O)O	dehydroascorbate	490-83-5	812	HMDB0001264	C05422	440667
302	209	1114	125714	Lipid	Secondary Bile Acid Metabolism	3480	NAMED	KXGVEGMKQFWNSR-OHAQSFBXSA-N	CC12[C@@]([C@]3([H])CC[C@]4([H])C[C@H](O)CC[C@]4(C)[C@@]3([H])C[C@@H]2O)([H])CC[C@]1([H])[C@]([H])(C)CCC(O)=O	deoxycholate	83-44-3	389318	HMDB0000626	C04483	222528440355
309	400	15522	155557	Carbohydrate	Glycolysis, Gluconeogenesis, and Pyruvate Metabolism	1232	NAMED	GNGACRATGGDKBX-UHFFFAOYSA-N	OCC(COP(O)(O)=O)=O	dihydroxyacetone phosphate (DHAP)	102783-56-2	3833110	HMDB0001473	C00111	668
310	400	15705	155581	Amino Acid	Methionine, Cysteine, SAM and Taurine Metabolism	453	NAMED	ILRYLPWNYFXEMH-UHFFFAOYSA-N	OC(C(CCSCC(N)C(O)=O)N)=O	cystathionine	535-34-2	811	HMDB0000099	C02291	439258
311	400	15128	155533	Amino Acid	Methionine, Cysteine, SAM and Taurine Metabolism	450	NAMED	FFFHZYDWPBMWHY-UHFFFAOYSA-N	O=C(C(CCS)N)O	homocysteine	454-29-5	757	HMDB0000742	C00155	778
313	402	17769	158166	Lipid	Sphingolipid Synthesis	3001	NAMED	OTKJDMGTUTTYMP-UHFFFAOYSA-N	CCCCCCCCCCCCCCCC(C(CO)N)O	sphinganine	3102-56-5	3014	HMDB0000269	C00836	3126
327	209	2134	124607	Cofactors and Vitamins	Riboflavin Metabolism	4334	NAMED	VWWQXMAJTJZDQX-KUIMXZBMSA-N	OC(C(O)C(O)COP(OP(OC[C@H]1O[C@@H](N(C=N2)C3=C2C(N)=NC=N3)[C@H](O)[C@@H]1O)(O)=O)(O)=O)CN(C(C=C(C)C(C)=C4)=C4N=C5C(N6)=O)C5=NC6=O	flavin adenine dinucleotide (FAD)	146-14-5,84366-81-4	559059	HMDB0001248	C00016	643975
330	305	1643	146876	Energy	TCA Cycle	1450	NAMED	VZCYOOQTPOCHFL-OWOJBTEDSA-N	OC(/C=C/C(O)=O)=O	fumarate	100-17-8	10197150	HMDB0000134	C00122	444972
331	400	36738	156248	Peptide	Gamma-glutamyl Amino Acid	634	NAMED	OWQDWQKWSLFFFR-UHFFFAOYSA-N	O=C(O)C(N)CCC(NC(C(O)=O)CCC(O)=O)=O	gamma-glutamylglutamate	1116-22-9	83831	HMDB0011737	C05282	92865
335	305	15903	152138	Carbohydrate	Nucleotide Sugar	1388	NAMED	LQEBEXMHBLQMDB-UHFFFAOYSA-N	OP(OC1C(O)C(O)C(O)C(C)O1)(OP(O)(OCC2OC(N3C=NC4=C3N=C(NC4=O)N)C(C2O)O)=O)=O	guanosine 5'-diphospho-fucose	15839-70-0
338	305	587	147098	Xenobiotics	Food Component/Plant	4806	NAMED	RGHNJXZEOKUKBD-SQOUGZDYSA-N	OC([C@H](O)[C@@H](O)[C@H](O)[C@H](O)CO)=O	gluconate	527-07-1	10240	HMDB0000625	C00257	106903085666
339	305	396	146390	Lipid	Fatty Acid, Dicarboxylate	1660	NAMED	JFCQEDHGNNZCLN-UHFFFAOYSA-N	OC(CCCC(O)=O)=O	glutarate (C5-DC)	110-94-1	3618533	HMDB0000661	C00489	7434418048
340	400	58	160611	Amino Acid	Glycine, Serine and Threonine Metabolism	1	NAMED	DHMQDGOQFOQNFH-UHFFFAOYSA-N	NCC(O)=O	glycine	56-40-6	730	HMDB0000123	C00037	750
344	400	43802	157048	Amino Acid	Creatine Metabolism	527	NAMED	BPMFZUMJYQTVII-UHFFFAOYSA-N	NC(NCC(O)=O)=N	guanidinoacetate	352-97-6	743	HMDB0000128	C00581	763
346	209	2848	164711	Nucleotide	Purine Metabolism, Guanine containing	4177	NAMED	QGWNDRXFNXRZMB-UHFFFAOYSA-N	NC1=NC2=C(C(N1)=O)N=CN2C3OC(C(C3O)O)COP(O)(OP(O)(O)=O)=O	guanosine 5'-diphosphate (GDP)	43139-22-6	8630	HMDB0001201	C00035	135398619
347	400	2849	155481	Nucleotide	Purine Metabolism, Guanine containing	4178	NAMED	RQFCJASXJCIDSX-UHFFFAOYSA-N	NC1=NC2=C(C(N1)=O)N=CN2C3OC(C(C3O)O)COP(O)(O)=O	guanosine 5'-monophosphate (5'-GMP)	5550-12-09	741	HMDB0001397	C00144	6804
348	209	1411	124547	Nucleotide	Purine Metabolism, Guanine containing	4201	NAMED	YKBGVTZYEHREMT-UHFFFAOYSA-N	OC1=C(N=CN2C(CC3O)OC3CO)C2=NC(N)=N1	2'-deoxyguanosine	961-07-9	163230	HMDB0000085	C00330	135398592
354	400	1574	155412	Amino Acid	Histidine Metabolism	88	NAMED	NTYJJOPFIAHURM-UHFFFAOYSA-N	NCCC1=CNC=N1	histamine	51-45-6	753	HMDB0000870	C00388	774
355	209	59	123153	Amino Acid	Histidine Metabolism	70	NAMED	HNDVDQJCIGZPNO-UHFFFAOYSA-N	NC(C(O)=O)CC1=CN=CN1	histidine	5934-29-2	752	HMDB0000177	C00135	6274
358	400	590	155331	Amino Acid	Methionine, Cysteine, SAM and Taurine Metabolism	470	NAMED	VVIUBCNYACGLLV-UHFFFAOYSA-N	NCCS(O)=O	hypotaurine	300-84-5	96959	HMDB0000965	C00519	107812
363	305	1124	145716	Lipid	Inositol Metabolism	2202	NAMED	CDAISMWEOUEBRE-GPIVLXJGSA-N	O[C@@H]1[C@@H](O)[C@H](O)[C@H](O)[C@H](O)[C@H]1O	myo-inositol	87-89-8	10239179	HMDB0000211	C00137	892
370	305	43849	149790	Lipid	Inositol Metabolism	2211	NAMED	INAPMGSXUVUWAF-PTQMNWPWSA-N	O[C@@H]1[C@H]([C@@H]([C@H]([C@H]([C@H]1O)O)OP(O)(O)=O)O)O	inositol 1-phosphate (I1P)	106032-59-1,573-35-3	17215924	HMDB0000213	C01177	440194
376	400	1125	155350	Amino Acid	Leucine, Isoleucine and Valine Metabolism	385	NAMED	AGPKZVBTJJNPAG-UHFFFAOYSA-N	NC(C(O)=O)C(C)CC	isoleucine	73-32-5	769	HMDB0000172	C06418,C00407,C16424	6306
381	305	6146	147948	Amino Acid	Lysine Metabolism	123	NAMED	OYIFNHCXNCRBQI-UHFFFAOYSA-N	OC(CCCC(N)C(O)=O)=O	2-aminoadipate	1118-90-7,542-32-5	456	HMDB0000510	C00956	92136
382	305	47089	180870	Amino Acid	Methionine, Cysteine, SAM and Taurine Metabolism	481	NAMED	XVOYSCVBGLVSOL-UHFFFAOYSA-N	O=C(O)C(N)CS(=O)(O)=O	3-sulfo-L-alanine	498-40-8	65718	HMDB0002757	C00506	72886
391	400	2132	155460	Amino Acid	Urea cycle; Arginine and Proline Metabolism	492	NAMED	RHGKLRLOHDJJDR-UHFFFAOYSA-N	NC(C(O)=O)CCCNC(N)=O	citrulline	372-75-8	810	HMDB0000904	C00327	9750
397	400	60	155300	Amino Acid	Leucine, Isoleucine and Valine Metabolism	332	NAMED	ROHFNLRQFUQHCH-YFKPBYRVSA-N	O=C([C@H](CC(C)C)N)O	leucine	61-90-5		HMDB0000687	C00123	6106
407	400	1301	155354	Amino Acid	Lysine Metabolism	105	NAMED	KDXKERNSBIXSRK-UHFFFAOYSA-N	NC(C(O)=O)CCCCN	lysine	56-87-1	5747	HMDB0003405	C00739,C00047	5962
415	400	1302	155355	Amino Acid	Methionine, Cysteine, SAM and Taurine Metabolism	434	NAMED	FFEARJCKVFRZRR-UHFFFAOYSA-N	CSCCC(N)C(O)=O	methionine	63-68-3	5907	HMDB0000696	C00073	6137
424	209	1336	125720	Lipid	Long Chain Saturated Fatty Acid	1511	NAMED	IPCSVZSSVZVIGE-UHFFFAOYSA-N	OC(CCCCCCCCCCCCCCC)=O	palmitate (16:0)	57-10-3	960	HMDB0000220	C00249	985
428	209	31475	124695	Cofactors and Vitamins	Nicotinate and Nicotinamide Metabolism	4310	NAMED	BOPGDPNILDQYTO-JTDWVUTFSA-N	O[C@@H]([C@H]1O)[C@H](O[C@H]1COP(OP(OC[C@H]2O[C@@H](N(C=CC3)C=C3C(N)=O)[C@H](O)[C@@H]2O)(O)=O)(O)=O)N4C(N=CN=C5N)=C5N=C4	nicotinamide adenine dinucleotide reduced (NADH)	606-68-8,58-68-4	388299	HMDB0001487	C00004	439153
432	400	594	155332	Cofactors and Vitamins	Nicotinate and Nicotinamide Metabolism	4305	NAMED	DFPAKSUCGFBDDF-UHFFFAOYSA-N	NC(C1=CN=CC=C1)=O	nicotinamide	98-92-0	911	HMDB0001406	C00153	936
439	209	1358	125724	Lipid	Long Chain Saturated Fatty Acid	1515	NAMED	QIQXTHQIDYTFRH-UHFFFAOYSA-N	CCCCCCCCCCCCCCCCCC(O)=O	stearate (18:0)	57-11-4	5091	HMDB0000827	C01530	5281
444	400	1493	155375	Amino Acid	Urea cycle; Arginine and Proline Metabolism	487	NAMED	AHLPHDHHMVZTML-BYPYZUCNSA-N	O=C(O)[C@@H](N)CCCN	ornithine	3184-13-2	6026	HMDB0000214	C00077	6262
445	305	1505	146440	Nucleotide	Pyrimidine Metabolism, Orotate containing	4208	NAMED	PXQPEWDEAKTCGB-UHFFFAOYSA-N	O=C(C1=CC(O)=NC(O)=N1)O	orotate	50887-69-9	942	HMDB0000226	C00295	967
448	400	27727	155840	Amino Acid	Glutathione Metabolism	567	NAMED	YPZRWBKMTBYPTK-BJDJZHNGSA-N	O=C([C@@H](NC(CC[C@@H](C(O)=O)N)=O)CSSC[C@@H](C(NCC(O)=O)=O)NC(CC[C@@H](C(O)=O)N)=O)NCC(O)=O	glutathione, oxidized (GSSG)	103239-24-3	58835	HMDB0003337	D00031,C00127	65359
452	209	33447	126083	Lipid	Long Chain Monounsaturated Fatty Acid	1530	NAMED	SECPZKHBENQXJG-FPLPWBNLSA-N	CCCCCC\C=C/CCCCCCCC(O)=O	palmitoleate (16:1n7)	373-49-9	393216	HMDB0003229	C08362	445638
460	400	64	155301	Amino Acid	Phenylalanine Metabolism	140	NAMED	COLNVLDHVKWLRT-UHFFFAOYSA-N	NC(C(O)=O)CC1=CC=CC=C1	phenylalanine	63-91-2	5910	HMDB0000159	C00079	6140
463	209	597	124535	Carbohydrate	Glycolysis, Gluconeogenesis, and Pyruvate Metabolism	1238	NAMED	DTBNBXWJWCWCIK-UHFFFAOYSA-N	O=P(O)(OC(C(O)=O)=C)O	phosphoenolpyruvate (PEP)	10526-80-4	980	HMDB0000263	C00074	1005
469	402	1510	157932	Lipid	Sphingolipid Synthesis	3004	NAMED	AERBNCYCJBRYDG-KSZLIROESA-N	O[C@@H]([C@@H](O)[C@@H](N)CO)CCCCCCCCCCCCCC	phytosphingosine	554-62-1	21238683	HMDB0004610	C12144	122121
480	400	1898	155455	Amino Acid	Urea cycle; Arginine and Proline Metabolism	495	NAMED	ONIBWKKTOPOVIA-UHFFFAOYSA-N	OC(C1CCCN1)=O	proline	147-85-3	128566	HMDB0000162,HMDB0003411	C00148,C000763	8988145742614
482	209	527	123163	Carbohydrate	Glycolysis, Gluconeogenesis, and Pyruvate Metabolism	1240	NAMED	JVTAAEKCZFNVCJ-UHFFFAOYSA-N	CC(O)C(O)=O	lactate	79-33-4	592	HMDB0000190	C00186	612
493	400	3138	155486	Cofactors and Vitamins	Vitamin B6 Metabolism	4449	NAMED	ZMJGSOSNSPKHNH-UHFFFAOYSA-N	NCC1=C(COP(O)(O)=O)C=NC(C)=C1O	pyridoxamine phosphate	529-96-4	1024	HMDB0001555	C00647	1053
496	400	2127	155459	Amino Acid	Glutathione Metabolism	566	NAMED	RWSXRVCMGQZWBV-WDSKDSINSA-N	O=C(N[C@@H](CS)C(NCC(O)=O)=O)CC[C@@H]([C@@](O)=O)N	glutathione, reduced (GSH)	70-18-8	111188	HMDB0000125	D00014,C00051	124886
498	402	1806	165222	Cofactors and Vitamins	Vitamin A Metabolism	4430	NAMED	FPIPGXGPPPQFEQ-OVSJKPMPSA-N	C/C(/C=C/C(C(C)(CCC1)C)=C1C)=C\C=C\C(C)=C\CO	retinol (Vitamin A)	68-26-8	393012	HMDB0000305	C00473	445354
500	209	1827	123225	Cofactors and Vitamins	Riboflavin Metabolism	4333	NAMED	AUNGANRZJHBGPY-UHFFFAOYSA-N	OC(C(O)C(O)CO)CN1C(C=C2C)=C(C=C2C)N=C(C(N3)=O)C1=NC3=O	riboflavin (Vitamin B2)	83-88-5	431981	HMDB0000244	C00255	493570
501	305	1515	164364	Xenobiotics	Drug - Topical Agents	5961	NAMED	YGSDEFSMJLZEOE-UHFFFAOYSA-N	OC1=C(C(O)=O)C=CC=C1	salicylate	69-72-7	331	HMDB0001895	C00805	338
503	400	1648	155437	Amino Acid	Glycine, Serine and Threonine Metabolism	10	NAMED	MTCFGRXMJLQNBG-REOHCLBHSA-N	OC([C@@H](N)CO)=O	serine	56-45-1	5736	HMDB0000187	C00065	5951
504	400	2342	155468	Amino Acid	Tryptophan Metabolism	287	NAMED	QZAYGJVTTNCVMB-UHFFFAOYSA-N	NCCC1=CNC(C=C2)=C1C=C2O	serotonin	153-98-0	5013	HMDB0000259	C00780	5202
507	400	603	155336	Amino Acid	Polyamine Metabolism	552	NAMED	PFNFFQXMRSDOHW-UHFFFAOYSA-N	NCCCNCCCCNCCCN	spermine	71-44-3	1072	HMDB0001256	C00750	1103
512	209	2125	124601	Amino Acid	Methionine, Cysteine, SAM and Taurine Metabolism	471	NAMED	XOAAWQZATWQOTB-UHFFFAOYSA-N	NCCS(=O)(O)=O	taurine	107-35-7	1091	HMDB0000251	C00245	1123
519	209	1365	125728	Lipid	Long Chain Saturated Fatty Acid	1508	NAMED	TUNFSRHWOTWDNC-UHFFFAOYSA-N	OC(CCCCCCCCCCCCC)=O	myristate (14:0)	544-63-8	10539	HMDB0000806	C06424	11005
533	400	1670	155443	Amino Acid	Urea cycle; Arginine and Proline Metabolism	485	NAMED	XSQUKJJJFZCRTK-UHFFFAOYSA-N	O=C(N)N	urea	57-13-6	1143	HMDB0000294	C00086	1176
535	209	606	123185	Nucleotide	Pyrimidine Metabolism, Uracil containing	4220	NAMED	DRTQHJPVMGBUCF-UHFFFAOYSA-N	OC1C(N(C=CC2=O)C(N2)=O)OC(CO)C1O	uridine	58-96-8	5807	HMDB0000296	C00299	6029
536	209	52602	165330	Nucleotide	Pyrimidine Metabolism, Uracil containing	4236	NAMED	MXHRCPNRJAMMIM-UHFFFAOYSA-N	O=C(NC1=O)N(C=C1)C(CC2O)OC2CO	2'-deoxyuridine	951-78-0	13118	HMDB0000012	C00526	13712
537	400	607	155340	Amino Acid	Histidine Metabolism	78	NAMED	LOIYMIARKYCTBW-OWOJBTEDSA-N	O=C(O)/C=C/C1=CNC=N1	trans-urocanate	104-98-3	643824	HMDB0000301	C00785	736715
561	400	57	155297	Amino Acid	Glutamate Metabolism	44	NAMED	WHUUTDBJXJRKMK-VKHMYHEASA-N	O=C(O)[C@@H](N)CCC(O)=O	glutamate	56-86-0	591	HMDB0000148	C00025,C00217	33032
563	400	53	155293	Amino Acid	Glutamate Metabolism	45	NAMED	ZDXPYRJPNDTMRX-VKHMYHEASA-N	OC([C@@H](N)CCC(N)=O)=O	glutamine	56-85-9	5746	HMDB0000641	C00064	5961
564	400	1284	155352	Amino Acid	Glycine, Serine and Threonine Metabolism	17	NAMED	AYFVYJQAPQTCCC-GBXIJSLDSA-N	N[C@H](C(O)=O)[C@H](O)C	threonine	72-19-5	6051	HMDB0000167	C00188	6288
565	400	54	155294	Amino Acid	Tryptophan Metabolism	254	NAMED	QIVBCDIJIAJPQS-VIFPVBQESA-N	O=C(O)[C@@H](N)CC1=CNC2=C1C=CC=C2	tryptophan	73-22-3	6066	HMDB0000929	C00078	6305
566	400	1649	155438	Amino Acid	Leucine, Isoleucine and Valine Metabolism	416	NAMED	KZSNJWFQEVHDMF-BYPYZUCNSA-N	N[C@H](C(O)=O)C(C)C	valine	72-18-4	6050	HMDB0000883	C00183	6287
568	400	2150	155464	Cofactors and Vitamins	Vitamin B6 Metabolism	4448	NAMED	NHZMQXZHNVQTQA-UHFFFAOYSA-N	NCC(C(O)=C(C)N=C1)=C1CO	pyridoxamine	58052-48-5	1023	HMDB0001431	C00534	1052
572	305	48152	151982	Carbohydrate	Glycolysis, Gluconeogenesis, and Pyruvate Metabolism	1223	NAMED	WQZGKKKJIJFFOK-DVKNGEFBSA-N	O[C@H]1O[C@H](CO)[C@@H](O)[C@H](O)[C@H]1O	glucose	50-99-7	71358	HMDB0000122	C00031	5793
798	400	555	155320	Nucleotide	Purine Metabolism, Adenine containing	4147	NAMED	OIRDTQYFTABQOQ-KQYNXXCUSA-N	NC1=NC=NC2=C1N=CN2[C@@]3([H])[C@@](O)([H])[C@@](O)([H])[C@](CO)([H])O3	adenosine	58-61-7	54923	HMDB0000050	C00212	60961
799	400	3141	155487	Amino Acid	Glycine, Serine and Threonine Metabolism	7	NAMED	KWIUHFFTVRNATP-UHFFFAOYSA-N	O=C(C[N+](C)(C)C)[O-]	betaine	107-43-7	19951173242	HMDB0000043	C00719	247
800	400	1868	155454	Amino Acid	Methionine, Cysteine, SAM and Taurine Metabolism	455	NAMED	XUJNEKJLAYXESH-REOHCLBHSA-N	SC[C@H](N)C(O)=O	cysteine	56-89-3,52-90-4	5653	HMDB0000574	C00097	5862
803	305	584	146414	Carbohydrate	Fructose, Mannose and Galactose Metabolism	1353	NAMED	WQZGKKKJIJFFOK-DXQLJALPSA-N	O[C@@H]1C(CO)O[C@@H](O)[C@@H](O)[C@H]1O	mannose	3458-28-4	141983	HMDB0000169	C00159,C02209,C00936	8.23084e+21
806	400	5086	155492	Amino Acid	Glycine, Serine and Threonine Metabolism	6	NAMED	FFDGPVCHZBVARC-UHFFFAOYSA-N	CN(C)CC(O)=O	dimethylglycine	1118-68-9	653	HMDB0000092	C03626	673
811	400	1126	155351	Amino Acid	Alanine and Aspartate Metabolism	29	NAMED	QNAYBMKLOCPYGJ-REOHCLBHSA-N	O=C(O)[C@@H](N)C	alanine	56-41-7	5735	HMDB0000161	C00041	5950
815	400	1299	155353	Amino Acid	Tyrosine Metabolism	162	NAMED	OUYCCCASQSFEME-QMMMGPOBSA-N	N[C@@H](CC1=CC=C(O)C=C1)C(O)=O	tyrosine	60-18-4	5833	HMDB0000158	C00082	6057
818	305	15872	147518	Lipid	Fatty Acid Synthesis	1473	NAMED	OFOBLEOULBTSOW-UHFFFAOYSA-N	O=C(O)CC(O)=O	malonate	26522-22-85-0,141-82-2	844	HMDB0000691	C00383	867
823	305	48990	160586	Carbohydrate	Glycolysis, Gluconeogenesis, and Pyruvate Metabolism	1239	NAMED	LCTONWCANYUPML-UHFFFAOYSA-N	CC(C(O)=O)=O	pyruvate	127-17-3	96901	HMDB0000243	C00022	1060
825	305	605	146422	Nucleotide	Pyrimidine Metabolism, Uracil containing	4221	NAMED	ISAKRJDGNUQOIC-UHFFFAOYSA-N	O=C(NC=C1)NC1=O	uracil	66-22-8	1141	HMDB0000300	C00106	1174
827	400	514	155308	Nucleotide	Pyrimidine Metabolism, Cytidine containing	4252	NAMED	UHDGCWIWMRVCDJ-XVFCMESISA-N	OC[C@@H]1[C@H]([C@H]([C@H](N2C(N=C(C=C2)N)=O)O1)O)O	cytidine	65-46-3	5940	HMDB0000089	C00475	6175
870	209	5345	124835	Nucleotide	Pyrimidine Metabolism, Uracil containing	4214	NAMED	XCCTYIAWTASOJW-UHFFFAOYSA-N	OC1C(N(C=CC2=O)C(N2)=O)OC(COP(OP(O)(O)=O)(O)=O)C1O	uridine 5'-diphosphate (UDP)	21931-53-3	5809	HMDB0000295	C00015	6031
871	209	33448	126085	Nucleotide	Pyrimidine Metabolism, Uracil containing	4213	NAMED	PGAVKCOVUIYSFO-XVFCMESISA-N	O[C@]1([H])[C@@](O)([H])[C@](COP(O)(OP(O)(OP(O)(O)=O)=O)=O)([H])O[C@]1(N(C=C2)C(NC2=O)=O)[H]	uridine 5'-triphosphate (UTP)	19817-92-6	5903	HMDB0000285	C00075	6133
873	400	5341	155495	Cofactors and Vitamins	Thiamine Metabolism	4421	NAMED	OHQKBYLHTFYNQF-UHFFFAOYSA-N	NC1=C(C[N+]2=CSC(CC[O-])=C2C)C=NC(C)=N1	thiamin (Vitamin B1)	59-43-8		HMDB0000235	DG00125,C00378,D08580	1130
878	305	577	146410	Carbohydrate	Fructose, Mannose and Galactose Metabolism	1347	NAMED	RFSUNEUAIZKAJO-ARQDHWQXSA-N	OC[C@@]1(O)O[C@H](CO)[C@@H](O)[C@@H]1O	fructose	57-48-7	5764	HMDB0000660	C00095	2723872
880	400	554	155319	Nucleotide	Purine Metabolism, Adenine containing	4148	NAMED	GFFGJBXGBJISGV-UHFFFAOYSA-N	NC1=NC=NC2=C1N=CN2	adenine	73-24-5	185	HMDB0000034	C00147	190
881	400	573	155326	Nucleotide	Pyrimidine Metabolism, Cytidine containing	4253	NAMED	OPTASPLRGRRNAP-UHFFFAOYSA-N	NC1=NC(NC=C1)=O	cytosine	71-30-7	577	HMDB0000630	C00380	597
882	209	604	126810	Nucleotide	Pyrimidine Metabolism, Thymine containing	4278	NAMED	RWQNBRDOKXIBIV-UHFFFAOYSA-N	O=C1C(C)=CNC(N1)=O	thymine	65-71-4	1103	HMDB0000262	C00178	1135
888	209	1642	125736	Lipid	Medium Chain Fatty Acid	1495	NAMED	GHVNFZFCNZKVNT-UHFFFAOYSA-N	CCCCCCCCCC(O)=O	caprate (10:0)	334-48-5	2863	HMDB0000511	C01571	2969
891	209	1121	125718	Lipid	Long Chain Saturated Fatty Acid	1513	NAMED	KEMQGTRYUADPNZ-UHFFFAOYSA-N	O=C(O)CCCCCCCCCCCCCCCC	margarate (17:0)	506-12-7	10033	HMDB0002259		10465
892	209	1356	125722	Lipid	Long Chain Saturated Fatty Acid	1517	NAMED	ISYWECDDZWTKFF-UHFFFAOYSA-N	CCCCCCCCCCCCCCCCCCC(O)=O	nonadecanoate (19:0)	646-30-0	12071	HMDB0000772	C16535	12591
893	209	1118	125716	Lipid	Long Chain Saturated Fatty Acid	1518	NAMED	VKOBVWXKNCXXDE-UHFFFAOYSA-N	CCCCCCCCCCCCCCCCCCCC(O)=O	arachidate (20:0)	506-30-9	10035	HMDB0002212	C06425	10467
913	305	15586	146486	Carbohydrate	Glycogen Metabolism	1300	NAMED	GUBGYTABKSRVRQ-ASMJPISFSA-N	O[C@@H]1[C@H]([C@H](O[C@@H]([C@H]1O)CO)O[C@H]2[C@@H]([C@H]([C@H](O[C@@H]2CO)O)O)O)O	maltose	6363-53-7	388469	HMDB0000163	C00208	10991489
914	305	1471	147709	Carbohydrate	Pentose Metabolism	1261	NAMED	PYMYPHUHKUWMLA-LMVFSUKVSA-N	O=C[C@@H]([C@@H]([C@@H](CO)O)O)O	ribose	50-69-1	4470639	HMDB0000283	C00121	5779
917	400	512	155306	Amino Acid	Alanine and Aspartate Metabolism	40	NAMED	DCXYFEDJOCDNAF-REOHCLBHSA-N	NC(C[C@H](N)C(O)=O)=O	asparagine	70-47-3	6031	HMDB0000168	C00152	6267
922	402	1759	211070	Lipid	Dihydroceramides	3013	NAMED	KZTJQXAANJHSCE-OIDHKYIRSA-N	CCCCCCCCCCCCCCCCCC(N[C@H]([C@H](O)CCCCCCCCCCCCCCC)CO)=O	N-stearoyl-sphinganine (d18:0/18:0)*	2304-80-5	4446686	HMDB0011761		5283573
925	209	1644	125738	Lipid	Medium Chain Fatty Acid	1491	NAMED	MNWFXJYAOYHMED-UHFFFAOYSA-N	CCCCCCC(O)=O	heptanoate (7:0)	111-14-8	7803	HMDB0000666	C17714	8094
926	209	32489	125850	Lipid	Medium Chain Fatty Acid	1490	NAMED	FUZZWVXGSFPDMH-UHFFFAOYSA-N	CCCCCC(O)=O	caproate (6:0)	142-62-1	8552	HMDB0000535	C01585	8892
932	209	32492	125852	Lipid	Medium Chain Fatty Acid	1492	NAMED	WWZKQHOCKIZLMA-UHFFFAOYSA-N	CCCCCCCC(O)=O	caprylate (8:0)	124-07-2	370	HMDB0000482	C06423	379
980	209	1361	125726	Lipid	Long Chain Saturated Fatty Acid	1510	NAMED	WQEPLUUGTLDZJY-UHFFFAOYSA-N	O=C(O)CCCCCCCCCCCCCC	pentadecanoate (15:0)	10002-84-2,1002-84-2	13249	HMDB0000826	C16537	13849
1001	400	32306	155905	Amino Acid	Urea cycle; Arginine and Proline Metabolism	513	NAMED	PMMYEEVYMWASQN-DMTCNVIQSA-N	O[C@@H]1C[C@@H](C(O)=O)NC1	trans-4-hydroxyproline	51-35-4	5605	HMDB0000725	C01157	5810
1002	305	1107	146424	Nucleotide	Purine Metabolism, (Hypo)Xanthine/Inosine containing	4134	NAMED	POJWUDADGALRAB-UHFFFAOYSA-N	O=C(N1)C(NC(N)=O)NC1=O	allantoin	97-59-6	199	HMDB0000462	C02348,C01551,C02350	439714204439713
1004	209	3147	123237	Nucleotide	Purine Metabolism, (Hypo)Xanthine/Inosine containing	4122	NAMED	LRFVTYWOQMYALW-UHFFFAOYSA-N	O=C(N1)C(N=CN2)=C2NC1=O	xanthine	69-89-6	1151	HMDB0000292	C00385	1188
1021	209	1494	123209	Amino Acid	Glutathione Metabolism	579	NAMED	ODHCTXKNWHHXJC-VKHMYHEASA-N	O=C1CC[C@@H]([C@@](O)=O)N1	5-oxoproline	98-79-3	7127	HMDB0000267	C02237,C01879	4396857405
1022	400	1512	155387	Amino Acid	Tryptophan Metabolism	282	NAMED	SIOXPEMLGUPBBT-UHFFFAOYSA-N	O=C(O)C1=NC=CC=C1	picolinate	98-98-6	993	HMDB0002243	C10164	1018
1023	400	1516	155390	Amino Acid	Glycine, Serine and Threonine Metabolism	5	NAMED	FSYKKLYZXJSNPZ-UHFFFAOYSA-N	CNCC(O)=O	sarcosine	107-97-1	1057	HMDB0000271	C00213	1088
1024	400	1508	155385	Cofactors and Vitamins	Pantothenate and CoA Metabolism	4337	NAMED	GHOKWGTUZJEAQD-ZETCQYMHSA-N	O=C(NCCC(O)=O)[C@H](O)C(C)(C)CO	pantothenate	137-08-6	6361	HMDB0000210	C00864	6613
1025	400	1444	155369	Amino Acid	Lysine Metabolism	131	NAMED	HXEACLLIILLPRG-UHFFFAOYSA-N	OC(C1NCCCC1)=O	pipecolate	4043-87-2		HMDB0000070
1026	209	1600	124589	Lipid	Phospholipid Metabolism	2239	NAMED	SUHOOTKUPISOBE-UHFFFAOYSA-N	NCCOP(O)(O)=O	phosphoethanolamine	1071-23-4	990	HMDB0000224	C00346	1015
1036	400	1778	155448	Peptide	Gamma-glutamyl Amino Acid	633	NAMED	RITKHVBHSGLULN-UHFFFAOYSA-N	O=C(O)C(CS)NC(CCC(N)C(O)=O)=O	gamma-glutamylcysteine	636-58-8	819	HMDB0001049	C00669	123938
1052	305	1572	146444	Carbohydrate	Glycolysis, Gluconeogenesis, and Pyruvate Metabolism	1243	NAMED	RBNPOMFGQQGHHO-UHFFFAOYSA-N	O=C(O)C(O)CO	glycerate	600-19-1	732	HMDB0000139,HMDB0006372	C00258	439194752
1053	400	3155	155489	Nucleotide	Pyrimidine Metabolism, Uracil containing	4239	NAMED	JSJWCHRYRHKBBW-UHFFFAOYSA-N	OC(CCNC(N)=O)=O	3-ureidopropionate	462-88-4	109	HMDB0000026	C02642	111
1083	209	1589	124587	Amino Acid	Methionine, Cysteine, SAM and Taurine Metabolism	435	NAMED	XUYPXLNMDZIRQH-LURJTMIESA-N	O=C(O)[C@H](CCSC)NC(C)=O	N-acetylmethionine	65-82-7	395338	HMDB0011745	C02712	448580
1084	209	1591	124807	Amino Acid	Leucine, Isoleucine and Valine Metabolism	417	NAMED	IHYJTAOFMMMOPX-LURJTMIESA-N	O=C(O)[C@@H](NC(C)=O)C(C)C	N-acetylvaline	96-81-1	60154	HMDB0011757		66789
1087	209	1552	125983	Lipid	Long Chain Monounsaturated Fatty Acid	1548	NAMED	DPUOLQHDNGRHBS-KTKRTIGZSA-N	OC(CCCCCCCCCCC\C=C/CCCCCCCC)=O	erucate (22:1n9)	112-86-7	7924	HMDB0002068	C08316	82165281116
1090	402	43807	159596	Cofactors and Vitamins	Hemoglobin and Porphyrin Metabolism	4409	NAMED	BPYKTIZUTYGOLE-KDUUSRDASA-N	CC(C(N\1)=O)=C(C=C)C1=C/C2=C(C)C(CCC(O)=O)=C(CC3=C(CCC(O)=O)C(C)=C(/C=C4NC(C(C=C)=C/4C)=O)N3)N2	bilirubin (Z,Z)	635-65-4	4444055	HMDB0000054	C00486	5280352
1096	305	32344	147194	Carbohydrate	Nucleotide Sugar	1380	NAMED	HSCJRCZFDFQWRP-UHFFFAOYSA-N	OC1C(N(C=CC2=O)C(N2)=O)OC(COP(O)(OP(OC(C(C(O)C3O)O)OC3CO)(O)=O)=O)C1O	UDP-glucose	117756-22-6	8308	HMDB0000286	C00029	8629
1097	209	2763	125997	Carbohydrate	Nucleotide Sugar	1385	NAMED	HDYANYHVCAPMJV-UHFFFAOYSA-N	OC1C(N(C=CC2=O)C(N2)=O)OC(COP(OP(OC(C(C(O)C3O)O)OC3C(O)=O)(O)=O)(O)=O)C1O	UDP-glucuronate	28053-08-9,63700-19-6	16522	HMDB0000935	C00167	17473
1105	402	1561	164189	Cofactors and Vitamins	Tocopherol Metabolism	4361	NAMED	GVJHHUAWPYXKBD-IEOSBIPESA-N	CC1=C2C(O[C@@](CCC[C@H](C)CCC[C@H](C)CCC[C@H](C)C)(C)CC2)=C(C)C(C)=C1O	alpha-tocopherol	10191-41-0,59-02-9	14265	HMDB0001893	C02477	86472
1107	400	1586	155420	Amino Acid	Methionine, Cysteine, SAM and Taurine Metabolism	456	NAMED	PWKSKIMOESPYIA-BYPYZUCNSA-N	OC([C@H](CS)NC(C)=O)=O	N-acetylcysteine	616-91-1	11540	HMDB0001890	C06809	12035
1108	305	1594	147490	Nucleotide	Pyrimidine Metabolism, Orotate containing	4206	NAMED	HLKXYZVTANABHZ-REOHCLBHSA-N	OC([C@H](CC(O)=O)NC(N)=O)=O	N-carbamoylaspartate	923-37-5	4573859	HMDB0000828	C00438	93072
1113	400	1558	155399	Amino Acid	Polyamine Metabolism	560	NAMED	UZTFMUBKZQVKLK-UHFFFAOYSA-N	CC(NCCCC(O)=O)=O	4-acetamidobutanoate	3025-96-5	17180	HMDB0003681	C02946	18189
1114	400	1566	155405	Nucleotide	Pyrimidine Metabolism, Thymine containing	4284	NAMED	QCHPKSFMDHPSNR-UHFFFAOYSA-N	O=C(O)C(C)CN	3-aminoisobutyrate	214139-20-5,10569-72-9	58481	HMDB0002166	C05145	64956
1124	209	1564	124575	Energy	TCA Cycle	1440	NAMED	KRKNYBCHXYNGOX-UHFFFAOYSA-N	OC(CC(CC(O)=O)(O)C(O)=O)=O	citrate	77-92-9	305	HMDB0000094	C00158	311
1134	209	1604	124593	Nucleotide	Purine Metabolism, (Hypo)Xanthine/Inosine containing	4132	NAMED	LEHOTFFKMJEONL-UHFFFAOYSA-N	O=C1NC(NC(NC2=O)=O)=C2N1	urate	120K5305,69-93-2		HMDB0000289	C00366	1175
1137	402	38102	158973	Lipid	Endocannabinoid	2160	NAMED	BOWVQLFMWHZBEF-KTKRTIGZSA-N	O=C(NCCO)CCCCCCC/C=C\CCCCCCCC	oleoyl ethanolamide	111-58-0,11-58-0	4446574	HMDB0002088		5283454
1140	400	2730	155470	Peptide	Gamma-glutamyl Amino Acid	635	NAMED	JBFYFLXEJFQWMU-WDSKDSINSA-N	O=C(N)CC[C@@H](C(O)=O)NC(CC[C@@H](C(O)=O)N)=O	gamma-glutamylglutamine	10148-81-9	133013	HMDB0011738	C05283	150914
1141	209	1669	124595	Amino Acid	Tyrosine Metabolism	175	NAMED	KKADPXVIOXHVKN-UHFFFAOYSA-N	OC1=CC=C(CC(C(O)=O)=O)C=C1	4-hydroxyphenylpyruvate	156-39-8	954	HMDB0000707	C01179	979
1211	305	15488	146480	Energy	Oxidative Phosphorylation	1467	NAMED	LIPOUNRJVLNBCD-UHFFFAOYSA-N	O=P(O)(O)OC(C)=O	acetylphosphate	94249-01-1	181	HMDB0001494	C00227	186
1212	305	15741	147960	Carbohydrate	Aminosugar Metabolism	1413	NAMED	FZLJPEPAYPUMMR-FMDGEEDCSA-N	O[C@H]1[C@H](O)[C@@H](CO)O[C@H](OP(O)(O)=O)[C@@H]1NC(C)=O	N-acetyl-glucosamine 1-phosphate	31281-59-1	389323	HMDB0001367	C04256	440364
1213	305	15107	147950	Carbohydrate	Aminosugar Metabolism	1412	NAMED	BRGMHAYQAZFZDJ-FMDGEEDCSA-N	O[C@@H]1O[C@H](COP(O)(O)=O)[C@@H](O)[C@H](O)[C@H]1NC(C)=O	N-acetylglucosamine 6-phosphate	102029-88-9	8216065	HMDB0002817	C00357	439219
1214	209	15691	126027	Nucleotide	Purine Metabolism, Adenine containing	4145	NAMED	WHTCPDAXWFLDIH-UHFFFAOYSA-N	OC(C1OP(O)(O)=O)C(OC1COP(O)(O)=O)N2C(N=CN=C3N)=C3N=C2	adenosine 3',5'-diphosphate	75431-54-8	19951095	HMDB0000061	C00054	159296
1215	400	48149	157725	Carbohydrate	Aminosugar Metabolism	1431	NAMED	YTTRPBWEMMPYSW-VFFCQLMOSA-N	O[C@H]1[C@H](O)[C@@H](CO)O[C@@H](NC(CC(N)C(O)=O)=O)[C@@H]1NC(C)=O	N-acetylglucosaminylasparagine	2776-93-4	21403014	HMDB0000489	C04540	123826
1219	400	15499	155553	Amino Acid	Glycine, Serine and Threonine Metabolism	8	NAMED	ZITVQIBHULMKJS-UHFFFAOYSA-N	C[N+](C)(C)[CH-]C([H])=O	betaine aldehyde	7758-31-8	244	HMDB0001252	C00576	249
1220	305	34418	147574	Lipid	Phospholipid Metabolism	2235	NAMED	RZZPDXZPRHQOCG-OJAKKHQRSA-N	O[C@]([C@@]1(O)[H])([C@](O[C@](COP(OP(OCC[N+](C)(C)C)(O)=O)([O-])=O)1[H])([H])N2C=CC(N)=NC2=O)[H]	cytidine 5'-diphosphocholine	33818-15-4	21531769	HMDB0001413	C00307	13804
1221	400	27718	155838	Amino Acid	Creatine Metabolism	528	NAMED	CVSVTCORWBXHQV-UHFFFAOYSA-N	CN(C(N)=N)CC(O)=O	creatine	57-00-1	566	HMDB0000064	C00300	586
1223	305	36831	152276	Carbohydrate	Nucleotide Sugar	1393	NAMED	TXCIAUNLDRJGJZ-GDBHBTNTSA-N	O[C@@]([C@]1(OP(OC[C@H]2O[C@@H](N(C=CC(N)=N3)C3=O)[C@H](O)[C@@H]2O)(O)=O)O[C@H]([C@@H](O)[C@@H](O)CO)[C@@H](NC(C)=O)[C@H](O)C1)=O	cytidine 5'-monophospho-N-acetylneuraminic acid	3063-71-6		HMDB0001176	C00128	448209
1231	209	17805	126039	Lipid	Long Chain Polyunsaturated Fatty Acid (n3 and n6)	1571	NAMED	XSXIVVZCUAHUJO-HZJYTTRNSA-N	O=C(O)CCCCCCCCC/C=C\C/C=C\CCCCC	dihomo-linoleate (20:2n6)	2091-39-6	4944228	HMDB0005060	C16525	6439848
1235	400	18245	155638	Peptide	Gamma-glutamyl Amino Acid	637	NAMED	PXVCMZCJAUJLJP-YUMQZZPRSA-N	O=C(O)[C@@H](N)CCC(N[C@@H](CC1=CNC=N1)C(O)=O)=O	gamma-glutamylhistidine	37460-15-4	5380197	HMDB0029151		7017195
1242	400	15650	155564	Nucleotide	Purine Metabolism, Adenine containing	4154	NAMED	GFYLSDSUCHVORB-IOSLPCCCSA-N	N=C1C2=C(N([C@@]3([H])[C@@](O)([H])[C@@](O)([H])[C@](CO)([H])O3)C=N2)N=CN1C	N1-methyladenosine	15763-06-1	4573813	HMDB0003331	C02494	27476
1244	209	18330	124657	Cofactors and Vitamins	Folate Metabolism	4390	NAMED	ZNOVTXRBGFNYRX-UHFFFAOYSA-N	CN1C(C2=O)=C(NC(N)=N2)NCC1CNC3=CC=C(C(NC(C(O)=O)CCC(O)=O)=O)C=C3	5-methyltetrahydrofolate (5MeTHF)	68792-52-9,68703-91-3	143	HMDB0001396	C00440	3729
1248	209	12023	124621	Nucleotide	Pyrimidine Metabolism, Thymine containing	4271	NAMED	GYOZYWVXFNDGLU-XLPZGREQSA-N	CC1=CN([C@@]2([H])[C@@]([H])([H])[C@@](O)([H])[C@](COP(O)(O)=O)([H])O2)C(NC1=O)=O	thymidine 5'-monophosphate	33430-62-5	10239189	HMDB0001227	C00364	9700
1256	400	15506	155556	Lipid	Phospholipid Metabolism	2233	NAMED	CRBHXDCYXIISFC-UHFFFAOYSA-N	[O-]CC[N+](C)(C)C	choline	67-48-1	149278	HMDB0000097	C00114	305
1258	400	57746	213341	Amino Acid	Tryptophan Metabolism	275	NAMED	RWZYAGGXGHYGMB-UHFFFAOYSA-N	OC(C1=CC=CC=C1N)=O	anthranilate	118-92-3	222	HMDB0001123	C00108	227
1263	400	15915	155605	Amino Acid	Methionine, Cysteine, SAM and Taurine Metabolism	445	NAMED	MEFKEPWMEQBLKI-YDBXVIPQSA-N	NC1=NC=NC2=C1N=CN2[C@@]3([H])[C@@](O)([H])[C@@](O)([H])[C@](C[S+](CCC(N)C([O-])=O)C)([H])O3	S-adenosylmethionine (SAM)	86867-01-8,24346-00-7,86867-0108		HMDB0001185	C00019	34755
1310	209	5278	126003	Cofactors and Vitamins	Nicotinate and Nicotinamide Metabolism	4309	NAMED	BAWFJGJZGIEFAR-JTDWVUTFSA-N	NC1=NC=NC2=C1N=CN2[C@@H]3[C@@H](O)[C@@H](O)[C@H](COP(OP(OC[C@@H]4[C@@H](O)[C@@H](O)[C@H]([N+]5=CC(C(N)=O)=CC=C5)O4)([O-])=O)(O)=O)O3	nicotinamide adenine dinucleotide (NAD+)	53-84-9	5681		C00003	5892
1312	400	22152	155794	Cofactors and Vitamins	Nicotinate and Nicotinamide Metabolism	4307	NAMED	DAYLJWODMCOQEW-TURQNECASA-N	O[C@@H]1[C@@H](COP([O-])(O)=O)O[C@@H]([N@@+]2=CC=CC(C(N)=O)=C2)[C@@H]1O	nicotinamide ribonucleotide (NMN)	1094-61-7	13553	HMDB0000229	C00455	14180
1342	400	12017	155509	Amino Acid	Tyrosine Metabolism	204	NAMED	PFDUUKDQEHURQC-ZETCQYMHSA-N	COC1=C(O)C=CC(C[C@@H](C(O)=O)N)=C1	3-methoxytyrosine	300-48-1	8948	HMDB0001434		9307
1488	402	32463	158509	Lipid	Endocannabinoid	2168	NAMED	LGEQQWMQCRIYKG-DOFZRALJSA-N	O=C(NCCO)CCC/C=C\C/C=C\C/C=C\C/C=C\CCCCC	arachidonoyl ethanolamide	94421-68-8	4445241	HMDB0004080	C11695	5281969
1489	402	38165	159012	Lipid	Endocannabinoid	2163	NAMED	HXYVTAGFYLMHSO-UHFFFAOYSA-N	CCCCCCCCCCCCCCCC(NCCO)=O	palmitoyl ethanolamide	544-31-0	4509	HMDB0002100	C16512	4671
1518	402	44877	164219	Lipid	Ceramides	3022	NAMED	YDNKGFDKKRUKPY-TURZORIXSA-N	OC[C@@H]([C@H](O)/C=C/CCCCCCCCCCCCC)NC(CCCCCCCCCCCCCCC)=O	N-palmitoyl-sphingosine (d18:1/16:0)	24696-26-2	4446677	HMDB0004949		5283564
1526	402	19263	164198	Lipid	Phosphatidylethanolamine (PE)	2409	NAMED	FHQVHHIBKUMWTI-OTMQOFQLSA-N	CCCCCCCC\C=C/CCCCCCCC(O[C@](COC(CCCCCCCCCCCCCCC)=O)(COP([O-])(OCC[N+]([H])([H])[H])=O)[H])=O	1-palmitoyl-2-oleoyl-GPE (16:0/18:1)	26662-94-2	4446615	HMDB0005320		5283496
1531	402	19261	166254	Lipid	Phosphatidylserine (PS)	2500	NAMED	OIWCYIUQAVBPGV-DAQGAKHBSA-N	O=C(CCCCCCC/C=C\CCCCCCCC)O[C@@H](COP(OC[C@@H](C(O)=O)N)(O)=O)COC(CCCCCCCCCCCCCCC)=O	1-palmitoyl-2-oleoyl-GPS (16:0/18:1)	40290-44-6	4446618	HMDB0012357	C13880	5283499
1537	402	42446	165129	Lipid	Phosphatidylcholine (PC)	2287	NAMED	JLPULHDHAOZNQI-ZTIMHPMXSA-N	O=P([O-])(OC[C@@H](COC(CCCCCCCCCCCCCCC)=O)OC(CCCCCCC/C=C\C/C=C\CCCCC)=O)OCC[N+](C)(C)C	1-palmitoyl-2-linoleoyl-GPC (16:0/18:2)	40811-94-7	4450224	HMDB0007973		5287971
1538	402	19503	164530	Lipid	Sphingomyelins	3106	NAMED	LKQLRGMMMAHREN-YJFXYUILSA-N	CCCCCCCCCCCCCCCCCC(N[C@@](COP([O-])(OCC[N+](C)(C)C)=O)([C@](O)(/C=C/CCCCCCCCCCCCC)[H])[H])=O	stearoyl sphingomyelin (d18:1/18:0)	85187-10-6,85187-10-6	4956085	HMDB0001348	C00550	6453725
1539	402	52461	165127	Lipid	Phosphatidylcholine (PC)	2284	NAMED	WTJKGGKOPKCXLL-PFDVCBLKSA-N	O=C(CCCCCCC/C=C\CCCCCCCC)O[C@@H](COC(CCCCCCCCCCCCCCC)=O)COP(OCC[N+](C)(C)C)([O-])=O	1-palmitoyl-2-oleoyl-GPC (16:0/18:1)	26853-31-6,26853-31-6	4940699	HMDB0007972	C13875	6436017
1547	402	54979	208064	Lipid	Ceramides	3026	NAMED	VODZWWMEJITOND-NXCSZAMKSA-N	OC[C@H](NC(CCCCCCCCCCCCCCCCC)=O)[C@H](O)/C=C/CCCCCCCCCCCCC	N-stearoyl-sphingosine (d18:1/18:0)*	104404-17-3	4446678	HMDB0004950		5283565
1548	209	12358	124841	Cofactors and Vitamins	Tetrahydrobiopterin Metabolism	4391	NAMED	LHQIJBMDNUYRAM-AWFVSMACSA-N	O=C1C2=NC([C@H](O)[C@H](O)C)=CNC2=NC(N)=N1	biopterin	22150-76-1	392795	HMDB0000468	C06313	445040
1648	209	18497	125762	Lipid	Primary Bile Acid Metabolism	3456	NAMED	WBWWGRHZICKQGZ-HGVCTONRSA-N	C[C@@]12[C@@]([H])(CC[C@]2([H])[C@@H](CCC(NCCS(O)(=O)=O)=O)C)[C@@]([C@H](O)C[C@@]3([H])[C@@]4(CC[C@@H](O)C3)C)([H])[C@@]4([H])C[C@@H]1O	taurocholate	145-42-6		HMDB0000036	C05122	667546783527
1668	209	12261	124839	Lipid	Secondary Bile Acid Metabolism	3490	NAMED	AWDRATDZQPNJFN-RZGBOAIJSA-N	C[C@@]12[C@@]([H])(CC[C@]2([H])[C@@H](CCC(NCCS(O)(=O)=O)=O)C)[C@@](CC[C@@]3([H])[C@@]4(CC[C@@H](O)C3)C)([H])[C@@]4([H])C[C@@H]1O	taurodeoxycholate	207737-97-1	2015539	HMDB0000896	C05463	2733768
1830	209	43840	145261	Lipid	Fatty Acid Metabolism	1474	NAMED	ZSLZBFCDCINBPY-AQMUXDAGSA-N	NC1=NC=NC2=C1N=CN2[C@H]3[C@H](O)[C@H](OP(O)(O)=O)[C@@H](COP(OP(OCC(C)(C)[C@H](O)C(NCCC(NCCSC(C)=O)=O)=O)(O)=O)(O)=O)O3	acetyl CoA	102029-73-2	392413	HMDB0001206	C00024	444493
2029	209	18362	124661	Lipid	Fatty Acid, Dicarboxylate	1680	NAMED	BDJRBEYXGGNYIS-UHFFFAOYSA-N	O=C(O)CCCCCCCC(O)=O	azelate (C9-DC)	123-99-9	2179	HMDB0000784	C08261	2266
2050	209	18467	126840	Lipid	Long Chain Polyunsaturated Fatty Acid (n3 and n6)	1561	NAMED	JAZBEHYOTPTENJ-JLNKQSITSA-N	O=C(O)CCC\C=C/C/C=C\C/C=C\C/C=C\C/C=C\CC	eicosapentaenoate (EPA; 20:5n3)	10-2005-9,10417-94-4	393682	HMDB0001999	C06428	446284
2051	305	15745	146490	Amino Acid	Leucine, Isoleucine and Valine Metabolism	410	NAMED	WXUAQHNMJWJLTG-UHFFFAOYSA-N	CC(C(O)=O)CC(O)=O	methylsuccinate	498-21-5	9922	HMDB0001844		10349
2054	305	15765	147158	Amino Acid	Leucine, Isoleucine and Valine Metabolism	407	NAMED	UKFXDFUAPNAMPJ-UHFFFAOYSA-N	CCC(C(O)=O)C(O)=O	ethylmalonate	601-75-2	11263	HMDB0000622		11756
100000007	400	15500	155554	Lipid	Carnitine Metabolism	1933	NAMED	PHIQHXFUZVPYII-ZCFIWIBFSA-N	[O-]C(C[C@@H](O)C[N+](C)(C)C)=O	carnitine	461-05-2	10455	HMDB0000062	C00487,C00308	288
100000008	209	15778	124867	Xenobiotics	Benzoate Metabolism	4477	NAMED	WPYMKLBDIGXBTP-UHFFFAOYSA-N	OC(C1=CC=CC=C1)=O	benzoate	65-85-0	238	HMDB0001870	C00180	243
100000014	209	15753	124647	Xenobiotics	Benzoate Metabolism	4463	NAMED	QIAFMBKCNZACKA-UHFFFAOYSA-N	O=C(C1=CC=CC=C1)NCC(O)=O	hippurate	495-69-2	451	HMDB0000714	C01586	464
100000036	209	15676	123263	Amino Acid	Leucine, Isoleucine and Valine Metabolism	394	NAMED	JVQYSWDUAOAHFM-UHFFFAOYSA-N	CCC(C)C(C(O)=O)=O	3-methyl-2-oxovalerate	51829-07-3,1460-34-0	46	HMDB0000491	C03465,C06008,C00671	439286440877
100000039	400	18374	155665	Amino Acid	Methionine, Cysteine, SAM and Taurine Metabolism	440	NAMED	QEFRNWWLZKMPFJ-YGVKFDHGSA-N	O=C(O)[C@@H](N)CCS(C)=O	methionine sulfoxide	3226-65-1	139840	HMDB0002005	C02989	158980
100000042	400	15677	155570	Amino Acid	Histidine Metabolism	72	NAMED	JDHILDINMRGULE-LURJTMIESA-N	N[C@H](C(O)=O)CC1=CN=CN1C	3-methylhistidine	368-16-1	58494	HMDB0000479	C01152	64969
100000044	400	15747	155593	Amino Acid	Histidine Metabolism	87	NAMED	MYYIAHXIVFADCU-QMMMGPOBSA-N	CN1C=NC=C1C[C@@H]([C@@](O)=O)NC(CCN)=O	anserine	10030-52-1	100482	HMDB0000194	C01262	112072
100000054	400	15685	155573	Amino Acid	Lysine Metabolism	119	NAMED	YSMODUONRAFBET-AKGZTFGVSA-N	N[C@@H](CCC(O)CN)C(O)=O	5-hydroxylysine	13204-98-3	1002	HMDB0000450	C16741	3032849
100000096	400	15681	155572	Amino Acid	Guanidino and Acetamido Metabolism	563	NAMED	TUHVEAJXIMEOSA-UHFFFAOYSA-N	N=C(N)NCCCC(O)=O	4-guanidinobutanoate	463-003,463-00-3	486	HMDB0003464	C01035	500
100000112	305	33951	147990	Amino Acid	Creatine Metabolism	530	NAMED	DRBBFCLWYRJSJZ-UHFFFAOYSA-N	N=C(N(C)CC(O)=O)NP(O)(O)=O	creatine phosphate	922-32-7	567	HMDB0001511	C02305	9548602587
100000125	400	15949	155608	Nucleotide	Pyrimidine Metabolism, Cytidine containing	4263	NAMED	CKTSBUTUHBMZGZ-SHYZEUOFSA-N	[H][C@]1([H])[C@@](O)([H])[C@](CO)([H])O[C@]1(N2C(N=C(N)C=C2)=O)[H]	2'-deoxycytidine	951-77-9	13117	HMDB0000014	C00881	13711
100000135	209	15076	124625	Nucleotide	Purine Metabolism, (Hypo)Xanthine/Inosine containing	4128	NAMED	VGONTNSXDCQUGY-RRKCRQDMSA-N	OC[C@@H]1[C@H](C[C@H](N2C=NC3=C2N=CN=C3O)O1)O	2'-deoxyinosine	890-38-0	58569	HMDB0000071	C05512	135398593
100000138	209	18289	126832	Cofactors and Vitamins	Pantothenate and CoA Metabolism	4341	NAMED	KDTSHFARGAKYJN-IBOSZNHHSA-N	SCCNC(CCNC([C@H](O)C(C)(C)COP(OP(OC[C@H]([C@H]1O)O[C@H]([C@@H]1O)N2C=NC3=C2N=CN=C3N)(O)=O)(O)=O)=O)=O	3'-dephosphocoenzyme A	3633-59-8	392407	HMDB0001373	C00882	444485
100000251	209	15797	127541	Cofactors and Vitamins	Riboflavin Metabolism	4335	NAMED	FVTCRASFADXXNN-UHFFFAOYSA-N	CC1=C(C)C=C(N(CC(O)C(C(COP(O)(O)=O)O)O)C(C2=N3)=NC(NC2=O)=O)C3=C1	flavin mononucleotide (FMN)	130-40-5	690	HMDB0001520	C00061	643976
100000257	305	15443	146478	Carbohydrate	Aminosugar Metabolism	1407	NAMED	AEMOLEFTQBMNLQ-QIUUJYRFSA-N	O[C@@H]1O[C@H]([C@](O)=O)[C@@H](O)[C@H](O)[C@H]1O	glucuronate	207300-70-7	58552	HMDB0000127	C16245	4.41478e+29
100000263	400	15716	155583	Amino Acid	Histidine Metabolism	83	NAMED	ACZFBYCNAVEFLC-UHFFFAOYSA-N	OC(C(O)=O)CC1=CN=CN1	imidazole lactate	14403-45-3	389128	HMDB0002320	C05568	793
100000265	400	15140	155539	Amino Acid	Tryptophan Metabolism	267	NAMED	YGPSJZOEDVAXAB-QMMMGPOBSA-N	N[C@H](C(O)=O)CC(C1=CC=CC=C1N)=O	kynurenine	2922-83-0	141580	HMDB0000684	C00328	161166
100000269	400	15990	155613	Lipid	Phospholipid Metabolism	2237	NAMED	SUHOQUVVVLNYQR-MRVPVSSYSA-N	O=P(OCC[N+](C)(C)C)([O-])OC[C@H](O)CO	glycerophosphorylcholine (GPC)	28319-77-9	571409	HMDB0000086	C00670	71920
100000276	305	44688	147873	Carbohydrate	Glycogen Metabolism	1297	NAMED	FYGDTMLNYKFZSV-DZOUCCHMSA-N	O[C@H]1[C@H](O)[C@@H](CO)O[C@H](O[C@@H]2[C@@H](CO)O[C@H](O[C@@H]3[C@@H](CO)OC(O)[C@H](O)[C@H]3O)[C@H](O)[C@H]2O)[C@@H]1O	maltotriose	1109-28-0	388669	HMDB0001262	C01835	439586
100000298	305	15860	147164	Carbohydrate	Nucleotide Sugar	1384	NAMED	HSCJRCZFDFQWRP-ABVWGUQPSA-N	O[C@H]([C@@H]1O)[C@@H](O[C@@H]1COP(OP(O[C@H]([C@H](O)[C@H]2O)O[C@H](CO)[C@@H]2O)(O)=O)(O)=O)N(C=CC3=O)C(N3)=O	UDP-galactose	137868-52-1,91183-98-1,2956-16-3	17069	HMDB0000302	C00052	18068
100000299	209	15136	124851	Nucleotide	Purine Metabolism, (Hypo)Xanthine/Inosine containing	4124	NAMED	UBORTCNDUKBEOP-UUOKFMHZSA-N	OC1=C(N=CN2[C@@]3([H])[C@@](O)([H])[C@@](O)([H])[C@](CO)([H])O3)C2=NC(O)=N1	xanthosine	146-80-5	58484	HMDB0000299	C01762	64959
100000300	305	15706	146894	Carbohydrate	Fructose, Mannose and Galactose Metabolism	1364	NAMED	HXXFSFRBOHSIMQ-FPRJBGLDSA-N	O[C@H]([C@H]1O)[C@H]([C@@H](CO)O[C@@H]1OP(O)(O)=O)O	galactose 1-phosphate	19046-60-7		HMDB0000645	C00446	123912
100000328	209	15504	124857	Cofactors and Vitamins	Pantothenate and CoA Metabolism	4340	NAMED	JDMUPRLRUUMCTL-VIFPVBQESA-N	O=P(OCC(C)(C)[C@@H](O)C(NCCC(NCCS)=O)=O)(O)O	phosphopantetheine	NA	103123	HMDB0001416	C01134	987
100000341	209	15442	123253	Carbohydrate	Pentose Phosphate Pathway	1246	NAMED	BIRSGZKFKXLSJQ-SQOUGZDYSA-N	O=P(OC[C@H]([C@@H](O)[C@H](O)[C@@H](O)C(O)=O)O)(O)O	6-phosphogluconate	921-62-0,53411-70-4	82615	HMDB0001316	C00345	91493
100000406	305	15772	146492	Carbohydrate	Pentose Metabolism	1262	NAMED	HEBKCHPVOIAQTA-ZXFHETKHSA-N	OC[C@@H](O)[C@@H](O)[C@@H](O)CO	ribitol	488-81-3	10254628	HMDB0002917,HMDB0001851,HMDB0000568,HMDB0000508	C00379,C01904,C00474,C00532	6912
100000454	400	18319	155648	Amino Acid	Lysine Metabolism	136	NAMED	JJMDCOVWQOJGCB-UHFFFAOYSA-N	OC(CCCCN)=O	5-aminovalerate	660-88-8	135	HMDB0003355	C00431	138
100000455	305	18373	147757	Energy	TCA Cycle	1456	NAMED	LVHBHZANLOWSRM-UHFFFAOYSA-N	C=C(C(O)=O)CC(O)=O	itaconate	97-65-4	789	HMDB0002092	C00490	811
100000463	209	18349	124659	Amino Acid	Tryptophan Metabolism	298	NAMED	XGILAAMKEQUXLS-UHFFFAOYSA-N	OC(C(O)=O)CC1=CNC2=C1C=CC=C2	indolelactate	832-97-3	83867	HMDB0000671	C02043	92904
100000467	209	27672	123315	Amino Acid	Tryptophan Metabolism	322	NAMED	BXFFHSIDQOFMLE-UHFFFAOYSA-N	O=S(OC2=CNC1=CC=CC=C12)(O)=O	3-indoxyl sulfate	2642-37-7	9840	HMDB0000682		10258
100000485	209	46333	144843	Nucleotide	Purine Metabolism, Adenine containing	4168	NAMED	KHWCHTKSEGGWEX-UHFFFAOYSA-N	NC1=C2C(N(C3C([H])C(O)C(COP(O)(O)=O)O3)C=N2)=NC=N1	2'-deoxyadenosine 5'-monophosphate	653-63-4	601	HMDB0000905	C00360	12599
100000487	400	18357	155655	Peptide	Dipeptide	829	NAMED	STKYPAFSDFAEPH-LURJTMIESA-N	CC(C)[C@@H](C(O)=O)NC(CN)=O	glycylvaline	1963-21-9	2006926	HMDB0028854		2724807
100000491	209	33422	126077	Peptide	Gamma-glutamyl Amino Acid	643	NAMED	XHHOHZPNYFQJKL-QWRGUYRKSA-N	O=C(O)[C@H](CC1=CC=CC=C1)NC(CC[C@@H](C(O)=O)N)=O	gamma-glutamylphenylalanine	7432-24-8	99868	HMDB0000594		111299
100000551	209	22116	124905	Amino Acid	Leucine, Isoleucine and Valine Metabolism	343	NAMED	BKAJNAXTPSGJCU-UHFFFAOYSA-N	CC(C)CC(C(O)=O)=O	4-methyl-2-oxopentanoate	816-66-0	69	HMDB0000695	C00233	70
100000580	209	20675	123293	Carbohydrate	Glycolysis, Gluconeogenesis, and Pyruvate Metabolism	1220	NAMED	MPCAJMNYNOGXPB-SLPGGIOYSA-N	O[C@@H]1[C@@H](CO)OC[C@H](O)[C@H]1O	1,5-anhydroglucitol (1,5-AG)	154-58-5		HMDB0002712	C07326	64960
100000584	209	19266	125764	Lipid	Monoacylglycerol	2874	NAMED	RCRCTBLIHCHWDZ-DOFZRALJSA-N	CCCCC\C=C/C\C=C/C\C=C/C/C=C\CCCC(OC(CO)CO)=O	2-arachidonoylglycerol (20:4)	53847-30-6	4445451	HMDB0004666	C13856	5282280
100000616	402	52449	208070	Lipid	Phosphatidylinositol (PI)	2557	NAMED	KRTOMQDUKGRFDJ-YKOKTLGVSA-N	CCCCCCCCCCCCCCCCCC(OC[C@]([H])(COP(O)(O[C@](C(O)(C(O)(C(O)([C@](O)1[H])[H])[H])[H])([C@]1(O)[H])[H])=O)OC(CCC/C=C\C/C=C\C/C=C\C/C=C\CCCCC)=O)=O	1-stearoyl-2-arachidonoyl-GPI (18:0/20:4)	383907-33-3	21403055	HMDB0009815
100000630	209	19260	126848	Lipid	Lysophospholipid	2704	NAMED	JZWNYZVVZXZRRH-YFKVPUFHSA-N	CCCCCCCC\C=C/CCCCCCCC(OC[C@]([H])(COP(O)(OC[C@]([NH3+])(C([O-])=O)[H])=O)O)=O	1-oleoyl-GPS (18:1)	326589-90-6	7826049	HMDB0061694		85036846
100000639	402	19265	180966	Lipid	Phosphatidylserine (PS)	2506	NAMED	AJFWREUFUPEYII-PAHWMLEVSA-N	CCCCCCCCCCCCCCCCCC(OC[C@]([H])(COP(O)(OC[C@]([NH3+])(C([O-])=O)[H])=O)OC(CCCCCCC/C=C\CCCCCCCC)=O)=O	1-stearoyl-2-oleoyl-GPS (18:0/18:1)		7826037	HMDB0010163		9547087
100000641	402	52448	208095	Lipid	Phosphatidylglycerol (PG)	2520	NAMED	PAZGBAOHGQRCBP-DDDNOICHSA-N	OCC(COP(O)(OC[C@@]([H])(COC(CCCCCCCCCCCCCCC)=O)OC(CCCCCCC/C=C\CCCCCCCC)=O)=O)O	1-palmitoyl-2-oleoyl-GPG (16:0/18:1)		4446626			70789105
100000642	402	53009	166338	Lipid	Phosphatidylserine (PS)	2507	NAMED	AGTPCXBHIGMTEU-NREGDSCDSA-N	CCCCC\C=C/C\C=C/CCCCCCCC(O[C@](COC(CCCCCCCCCCCCCCCCC)=O)(COP(O)(OC[C@]([NH3+])(C([O-])=O)[H])=O)[H])=O	1-stearoyl-2-linoleoyl-GPS (18:0/18:2)	322647-11-0	7826041			9547091
100000656	209	19324	128173	Lipid	Lysophospholipid	2722	NAMED	MXAFDFDAIFZFET-CLBYPKMISA-N	[H]C(C(O)(C(O)([C@](O)1[H])[H])[H])([C@@](OP(O)(OC[C@@]([H])(COC(CCCCCCCCCCCCCCCCC)=O)O)=O)([C@]1(O)[H])[H])O	1-stearoyl-GPI (18:0)	796963-93-4	21403067	HMDB0240261		7158113542607490
100000657	402	19130	164201	Lipid	Phosphatidylcholine (PC)	2279	NAMED	KILNVBDSWZSGLL-KXQOOQHDSA-N	CCCCCCCCCCCCCCCC(OC[C@]([H])(COP([O-])(OCC[N+](C)(C)C)=O)OC(CCCCCCCCCCCCCCC)=O)=O	1,2-dipalmitoyl-GPC (16:0/16:0)	63-89-8	398235	HMDB0000564	D03585	452110
100000665	209	44675	126139	Lipid	Long Chain Polyunsaturated Fatty Acid (n3 and n6)	1564	NAMED	MBMBGCFOFBJSGT-KUBAVDMBSA-N	CC\C=C/C\C=C/C\C=C/C/C=C\C/C=C\C/C=C\CCC(O)=O	docosahexaenoate (DHA; 22:6n3)	6217-54-5	393183	HMDB0002183	C06429	445580
100000672	402	19258	164196	Lipid	Phosphatidylcholine (PC)	2263	NAMED	RFVFQQWKPSOBED-PSXMRANNSA-N	CCCCCCCCCCCCCCCC(O[C@](COC(CCCCCCCCCCCCC)=O)(COP([O-])(OCC[N+](C)(C)C)=O)[H])=O	1-myristoyl-2-palmitoyl-GPC (14:0/16:0)	69525-80-0	114798	HMDB0007869		129657
100000706	209	22132	124683	Amino Acid	Leucine, Isoleucine and Valine Metabolism	347	NAMED	LVRFTAZAXQPQHI-UHFFFAOYSA-N	OC(C(CC(C)C)O)=O	alpha-hydroxyisocaproate	10303-64-7	75520	HMDB0000665,HMDB00746,HMDB0000624	C03264	8369792779439960
100000715	400	48114	157704	Amino Acid	Guanidino and Acetamido Metabolism	562	NAMED	CHJJGSNFBQVOTG-UHFFFAOYSA-N	N=C(N)NC	1-methylguanidine	22661-87-6	28576	HMDB0001522	C02294	10111
100000743	209	22036	126061	Lipid	Fatty Acid, Monohydroxy	1961	NAMED	JKRDADVRIYVCCY-UHFFFAOYSA-N	O=C(C(CCCCCC)O)O	2-hydroxyoctanoate	617-73-2	84994	HMDB0002264		9.41807e+18
100000763	400	22119	155786	Nucleotide	Pyrimidine Metabolism, Cytidine containing	4256	NAMED	ZAYHVCMSTBRABG-JXOAFFINSA-N	O[C@H]1[C@@H](O)[C@H](N2C(N=C(N)C(C)=C2)=O)O[C@@H]1CO	5-methylcytidine	2140-61-6	83877	HMDB0000982		92918
100000773	209	22001	126860	Lipid	Fatty Acid, Monohydroxy	1981	NAMED	NDPLAKGOSZHTPH-UHFFFAOYSA-N	OC(CC(O)=O)CCCCC	3-hydroxyoctanoate	88930-08-9	24791	HMDB0001954	C20793	26613
100000776	402	44681	159624	Lipid	Fatty Acid Metabolism (Acyl Carnitine, Long Chain Saturated)	1865	NAMED	XOMRRQXKHMYMOC-UHFFFAOYSA-N	[O-]C(CC(OC(CCCCCCCCCCCCCCC)=O)C[N+](C)(C)C)=O	palmitoylcarnitine (C16)	6865-14-1	448	HMDB0000222	C02990	461
100000781	400	32328	155906	Lipid	Fatty Acid Metabolism (Acyl Carnitine, Medium Chain)	1845	NAMED	VVPRQWTYSNDTEA-UHFFFAOYSA-N	O=C(CCCCC)OC(CC([O-])=O)C[N+](C)(C)C	hexanoylcarnitine (C6)	6920-35-0	4932273	HMDB0000756		6426853
100000802	400	32198	155890	Lipid	Fatty Acid Metabolism (Acyl Carnitine, Short Chain)	1841	NAMED	RDHQFKQIGNGIED-MRVPVSSYSA-N	C[N+](C)(C)C[C@H](OC(C)=O)CC([O-])=O	acetylcarnitine (C2)	5080-50-2	5406074	HMDB0000201	C02571	7045767
100000808	305	22176	165753	Amino Acid	Methionine, Cysteine, SAM and Taurine Metabolism	461	NAMED	NOKPBJYHPHHWAN-REOHCLBHSA-N	N[C@H](C(O)=O)CSS(O)(=O)=O	cysteine s-sulfate	1637-71-4	102939	HMDB0000731	C05824	115015
100000827	209	21127	126053	Lipid	Monoacylglycerol	2852	NAMED	QHZLMUACJMDIAE-UHFFFAOYSA-N	O=C(CCCCCCCCCCCCCCC)OCC(O)CO	1-palmitoylglycerol (16:0)	542-44-9	14201	HMDB0011564		14900
100000840	209	20693	143841	Xenobiotics	Food Component/Plant	5208	NAMED	ROBFUDYVXSDBQM-UHFFFAOYSA-N	O=C(C(O)C(O)=O)O	tartronate (hydroxymalonate)	80-69-3	44	HMDB0035227	C02287	45
100000841	209	20694	143843	Cofactors and Vitamins	Ascorbate and Aldarate Metabolism	4357	NAMED	MUBZPKHOEPUJKR-UHFFFAOYSA-N	O=C(O)C(O)=O	oxalate (ethanedioate)	144-62-7	946	HMDB0002329	C00209	971
100000846	305	20699	146508	Xenobiotics	Food Component/Plant	4896	NAMED	UNXHWFMMPAWVPI-UHFFFAOYSA-N	OCC(O)C(CO)O	erythritol	149-32-6	13835932	HMDB0002994	C00503	222285
100000854	400	20708	155712	Xenobiotics	Chemical	6146	NAMED	FSVCELGFZIQNCK-UHFFFAOYSA-N	O=C(O)CN(CCO)CCO	bicine	150-25-4	8431	HMDB0011727		8761
100000882	209	21158	152464	Lipid	Fatty Acid, Monohydroxy	1987	NAMED	ATRNZOYKSNPPBF-UHFFFAOYSA-N	CCCCCCCCCCCC(O)CC(O)=O	3-hydroxymyristate	3422-31-9	15252	HMDB0061656		16064
100000924	209	21184	126057	Lipid	Monoacylglycerol	2856	NAMED	RZRNAYUHWVFMIP-KTKRTIGZSA-N	O=C(OCC(O)CO)CCCCCCC/C=C\CCCCCCCC	1-oleoylglycerol (18:1)	111-03-5	4446588	HMDB0011567		5283468
100000936	305	44526	147248	Amino Acid	Leucine, Isoleucine and Valine Metabolism	423	NAMED	QHKABHOOEWYVLI-UHFFFAOYSA-N	OC(C(C(C)C)=O)=O	3-methyl-2-oxobutyrate	3715-29-5	48	HMDB0000019	C00141	49
100000943	209	21232	126858	Lipid	Monoacylglycerol	2872	NAMED	UPWGQKDVAURUGE-KTKRTIGZSA-N	O=C(OC(CO)CO)CCCCCCC/C=C\CCCCCCCC	2-oleoylglycerol (18:1)	3443-84-3	4478086	HMDB0011537		5319879
100000963	305	22138	147550	Amino Acid	Urea cycle; Arginine and Proline Metabolism	494	NAMED	XIGSAGMEBXLVJJ-YFKPBYRVSA-N	N[C@H](C(O)=O)CCCCNC(N)=O	homocitrulline	1190-49-4	58582	HMDB0000679	C02427	65072
100000987	209	32506	125864	Lipid	Monoacylglycerol	2873	NAMED	IEPGNWMPIFDNSD-HZJYTTRNSA-N	O=C(OC(CO)CO)CCCCCCC/C=C\C/C=C\CCCCC	2-linoleoylglycerol (18:2)	3443-82-1	4517636	HMDB0011538		5365676
100000989	400	22202	155809	Xenobiotics	Chemical	6206	NAMED	GSEJCLTVZPLZKY-UHFFFAOYSA-N	OCCN(CCO)CCO	triethanolamine	102-71-6	13835630	HMDB0032538	C06771	7618
100000997	209	22053	123301	Lipid	Fatty Acid, Monohydroxy	1983	NAMED	FYSSBMZUBSBFJL-UHFFFAOYSA-N	OC(CC(O)=O)CCCCCCC	3-hydroxydecanoate	5561-87-5	24790	HMDB0002203		26612
100001006	400	27710	155837	Amino Acid	Glycine, Serine and Threonine Metabolism	2	NAMED	OKJIRPAQVSHGFK-UHFFFAOYSA-N	O=C(O)C(NC(C)=O)[H]	N-acetylglycine	543-24-8	10507	HMDB0000532		10972
100001007	305	27731	147186	Carbohydrate	Pentose Metabolism	1263	NAMED	QXKAIJAYHKCRRA-BXXZVTAOSA-N	OC([C@H](O)[C@H](O)[C@H](O)CO)=O	ribonate	5336-08-03	4574162	HMDB0000867	C01685	5460677
100001022	305	27738	146524	Cofactors and Vitamins	Ascorbate and Aldarate Metabolism	4354	NAMED	JPIJQSOTBSSVTP-UHFFFAOYSA-N	O=C(O)C(O)([H])C([H])(O)CO	threonate	70753-61-6	133224	HMDB0062620,HMDB0000943	C01620	1511525460407
100001026	305	27719	152158	Carbohydrate	Fructose, Mannose and Galactose Metabolism	1373	NAMED	RGHNJXZEOKUKBD-MGCNEYSASA-N	O[C@H]([C@H]([C@H]([C@@H](CO)O)O)O)C(O)=O	galactonate	299-28-5	114198	HMDB0000565	C00880,C15930	12310779128869
100001034	209	27513	126866	Amino Acid	Tryptophan Metabolism	299	NAMED	SEOVTRFCIGRIMH-UHFFFAOYSA-N	OC(CC1=CNC2=C1C=CC=C2)=O	indoleacetate	6505-45-9	780	HMDB0000197	C00954	802
100001040	209	27447	126071	Lipid	Monoacylglycerol	2857	NAMED	WECGLUPZRHILCT-HZJYTTRNSA-N	CCCCC/C=C\C/C=C\CCCCCCCC(OCC(O)CO)=O	1-linoleoylglycerol (18:2)	2277-28-3	4446589	HMDB0011568		5283469
100001048	209	33419	125868	Lipid	Monoacylglycerol	2869	NAMED	BBNYCLAREVXOSG-UHFFFAOYSA-N	OCC(CO)OC(CCCCCCCCCCCCCCC)=O	2-palmitoylglycerol (16:0)	23470-00-0	110006	HMDB0011533		123409
100001054	400	32412	155935	Lipid	Fatty Acid Metabolism (also BCAA Metabolism)	1769	NAMED	QWYFHHGCZUCMBN-SECBINFHSA-N	CCCC(O[C@H](CC([O-])=O)C[N+](C)(C)C)=O	butyrylcarnitine (C4)	25576-40-3	184820	HMDB0002013	C02862	439829
100001055	400	33441	156017	Amino Acid	Leucine, Isoleucine and Valine Metabolism	426	NAMED	LRCNOZRCYBNMEP-VIFPVBQESA-N	CC(C)C(O[C@@H](CC([O-])=O)C[N+](C)(C)C)=O	isobutyrylcarnitine (C4)	25518-49-4		HMDB0000736		168379
100001063	209	31904	125786	Lipid	Secondary Bile Acid Metabolism	3538	NAMED	RHCPKKNRWFXMAT-RRWYKFPJSA-N	[H][C@]1([C@]2(C)[C@](CC1)([H])[C@]3([H])C(C[C@]4([H])C[C@H](O)CC[C@]4(C)[C@@]3([H])C[C@@H]2O)=O)[C@H](C)CCC(O)=O	7-ketodeoxycholate	911-40-0	163659	HMDB0000391		188292
100001066	209	31885	126874	Lipid	Primary Bile Acid Metabolism	3464	NAMED	DKPMWHFRUGMUKF-CWNVCPLQSA-N	CC(C1CCC2C3[C@H]([C@H]([C@@]4(C[C@@H](CC[C@@]4(C3CC[C@]12C)C)O)[H])O)O)CCC(O)=O	beta-muricholate	2393-59-1	2340919	HMDB0000415	C17726	5283853
100001083	209	32405	125818	Amino Acid	Tryptophan Metabolism	305	NAMED	GOLXRNDWAUTYKT-UHFFFAOYSA-N	OC(CCC1=CNC2=C1C=CC=C2)=O	indolepropionate	830-96-6	3613	HMDB0002302		3744
100001092	400	32401	155930	Cofactors and Vitamins	Nicotinate and Nicotinamide Metabolism	4323	NAMED	WWNNZCOKKKDOPX-UHFFFAOYSA-N	C[N+]1=CC(C([O-])=O)=CC=C1	trigonelline (N'-methylnicotinate)	535-83-1	5369	HMDB0000875	C01004	5570
100001103	400	33487	156024	Amino Acid	Glutamate Metabolism	54	NAMED	ZGEYCCHDTIDZAE-UHFFFAOYSA-N	O=C(CCC(C(O)=O)N)OC	glutamate, gamma-methyl ester	1499-55-4,1499-55-4	66546	HMDB0061715		68662
100001104	209	32390	125802	Amino Acid	Tyrosine Metabolism	163	NAMED	CAHKINHBCWCHCF-JTQLQIEISA-N	OC1=CC=C(C[C@@H](C(O)=O)NC(C)=O)C=C1	N-acetyltyrosine	537-55-3	61606	HMDB0000866		68310
100001112	209	32457	151499	Lipid	Fatty Acid, Monohydroxy	1986	NAMED	MUCMKTPAZLSKTL-UHFFFAOYSA-N	OC(CC(CCCCCCCCC)O)=O	3-hydroxylaurate	53941-38-1	85026	HMDB0000387		94216
100001124	400	32493	161419	Amino Acid	Histidine Metabolism	102	NAMED	BXRMEWOQUXOLDH-LURJTMIESA-N	N[C@@H](CC1=CNC=N1)C(OC)=O	histidine methyl ester	1499-46-3	83857			92893
100001126	400	43829	157051	Peptide	Gamma-glutamyl Amino Acid	647	NAMED	AQAKHZVPOOGUCK-XPUUQOCRSA-N	O=C(N[C@H]([C@@](O)=O)C(C)C)CC[C@@H]([C@](O)=O)N	gamma-glutamylvaline	2746-34-1		HMDB0011172		7015683
100001153	305	31934	145806	Lipid	Fatty Acid, Dicarboxylate	1668	NAMED	OTTXIFWBPRRYOG-UHFFFAOYSA-N	O=C(O)C(O)CCCC(O)=O	2-hydroxyadipate	18294-85-4	167943	HMDB0000321	C02360	193530
100001162	400	32452	155955	Lipid	Fatty Acid Metabolism (also BCAA Metabolism)	1772	NAMED	UFAHZIUFPNSHSL-UHFFFAOYSA-N	[O-]C(CC(OC(CC)=O)C[N+](C)(C)C)=O	propionylcarnitine (C3)	17298-37-2	96904	HMDB0000824	C03017	107738
100001167	400	35127	156146	Amino Acid	Urea cycle; Arginine and Proline Metabolism	515	NAMED	ONPXCLZMBSJLSP-ALKRTJFJSA-N	OC([C@H]1N(C([C@H]2NCCC2)=O)CC(O)C1)=O	pro-hydroxy-pro	18684-24-7	9847785	HMDB0006695		11902893
100001170	209	32397	125810	Amino Acid	Leucine, Isoleucine and Valine Metabolism	405	NAMED	ZMZQVAUJTDKQGE-UHFFFAOYSA-N	O=C(O)C(CC)CO	3-hydroxy-2-ethylpropionate	4374-62-3	164207	HMDB0000396		188979
100001181	209	32504	125862	Lipid	Long Chain Polyunsaturated Fatty Acid (n3 and n6)	1563	NAMED	YUFFSWGQGVEMMI-JLNKQSITSA-N	O=C(O)CCCCC/C=C\C/C=C\C/C=C\C/C=C\C/C=C\CC	docosapentaenoate (n3 DPA; 22:5n3)	2234-74-4		HMDB0006528,HMDB0001976	C16513	6441454
100001182	209	32415	125824	Lipid	Long Chain Polyunsaturated Fatty Acid (n3 and n6)	1578	NAMED	HVGRZDASOHMCSK-AVQMFFATSA-N	CCCCC/C=C/C/C=C/CCCCCCCCCCCC(O)=O	docosadienoate (22:2n6)	7370-49-2	4445934	HMDB0061714	C16533	5282807
100001193	209	32980	125866	Lipid	Long Chain Polyunsaturated Fatty Acid (n3 and n6)	1576	NAMED	TWSWSIQAPQLDBP-CGRWFSSPSA-N	O=C(CCCCC/C=C/C/C=C/C/C=C/C/C=C/CCCCC)O	adrenate (22:4n6)	2091-25-0	4445971	HMDB0002226	C16527	52828445497181
100001204	400	43831	157053	Amino Acid	Histidine Metabolism	90	NAMED	FHQDWPCFSJMNCT-UHFFFAOYSA-N	CN1C=C(CCN)N=C1	1-methylhistamine	501-75-7	3488	HMDB0000898	C05127	3614
100001207	400	32349	155910	Amino Acid	Histidine Metabolism	97	NAMED	PRJKNHOMHKJCEJ-UHFFFAOYSA-N	O=C(O)CC1=CNC=N1	4-imidazoleacetate	645-65-8	86856	HMDB0002024	C02835	96215
100001208	400	32350	155911	Amino Acid	Histidine Metabolism	91	NAMED	ZHCKPJGJQOPTLB-UHFFFAOYSA-N	O=C(O)CC1=CN(C)C=N1	1-methyl-4-imidazoleacetate	2625-49-2	68319	HMDB0002820	C05828	75810
100001211	209	32398	125812	Lipid	Fatty Acid, Dicarboxylate	1682	NAMED	CXMXRPHRNRROMY-UHFFFAOYSA-N	OC(CCCCCCCCC(O)=O)=O	sebacate (C10-DC)	111-20-6	5004	HMDB0000792	C08277	5192
100001219	209	32453	125842	Xenobiotics	Food Component/Plant	4872	NAMED	ZQSIJRDFPHDXIC-UHFFFAOYSA-N	OC1=CC2=C(C(C(C3=CC=C(O)C=C3)=CO2)=O)C=C1	daidzein	486-66-8	4445025	HMDB0003312	C10208	5281708
100001221	209	32448	125838	Xenobiotics	Food Component/Plant	4691	NAMED	TZBJGXHYKVUXJN-UHFFFAOYSA-N	O=C1C(C(O)=C2)=C(C=C2O)OC=C1C(C=C3)=CC=C3O	genistein	446-72-0	4444448	HMDB0003217	C06563	5280961
100001232	209	33968	126127	Lipid	Medium Chain Fatty Acid	1505	NAMED	IJBFSOLHRKELLR-FPLPWBNLSA-N	CCCCCC\C=C/CCCC(O)=O	5-dodecenoate (12:1n7)	2430-94-6	4471803	HMDB0000529		5312378
100001247	402	33936	158581	Lipid	Fatty Acid Metabolism (Acyl Carnitine, Medium Chain)	1853	NAMED	CXTATJFJDMJMIY-UHFFFAOYSA-N	[O-]C(CC(C[N+](C)(C)C)OC(CCCCCCC)=O)=O	octanoylcarnitine (C8)	3671-77-0	110274	HMDB0000791	C02838	12370111953814
100001250	209	33983	126892	Lipid	Primary Bile Acid Metabolism	3467	NAMED	XSOLDPYUICCHJX-OEYGYFRSSA-N	O=S(CCNC(CC[C@@H](C)[C@@]1([H])CCC2C3[C@@H](O)[C@@H](O)[C@]4([H])C[C@H](O)CC[C@]4(C)C3CC[C@]12C)=O)(O)=O	tauro-beta-muricholate	25696-60-0	147312	HMDB0000932		1.21596e+22
100001251	402	33941	158585	Lipid	Fatty Acid Metabolism (Acyl Carnitine, Medium Chain)	1861	NAMED	LZOSYCMHQXPBFU-UHFFFAOYSA-N	[O-]C(CC(C[N+](C)(C)C)OC(CCCCCCCCC)=O)=O	decanoylcarnitine (C10)	1492-27-9	8420677	HMDB0000651		10245190
100001253	400	33943	156041	Amino Acid	Glutamate Metabolism	48	NAMED	KSMRODHGGIIXDV-YFKPBYRVSA-N	OC([C@H](CCC(N)=O)NC(C)=O)=O	N-acetylglutamine	2490-97-3	158492	HMDB0006029	C02716	182230
100001256	209	33950	126109	Amino Acid	Phenylalanine Metabolism	141	NAMED	CBQJSKKFNMDLON-JTQLQIEISA-N	O=C(O)[C@@H](NC(C)=O)CC1=CC=CC=C1	N-acetylphenylalanine	2018-61-3	67404	HMDB0000512	C03519	74839
100001257	400	33942	156040	Amino Acid	Alanine and Aspartate Metabolism	42	NAMED	HXFOXFJUNFFYMO-BYPYZUCNSA-N	OC([C@@H](NC(C)=O)CC(N)=O)=O	N-acetylasparagine	4033-40-3	90090	HMDB0006028		99715
100001258	400	34398	156101	Peptide	Dipeptide	819	NAMED	DKEXFJVMVGETOO-LURJTMIESA-N	OC([C@@H](NC(CN)=O)CC(C)C)=O	glycylleucine	869-19-2	83812	HMDB0000759	C02155	92843
100001259	209	33944	126880	Amino Acid	Glutathione Metabolism	574	NAMED	QTQDDTSVRVWHMO-UHFFFAOYSA-N	O=C(NCC(O)=O)C(CSC)NC(CCC(N)C(O)=O)=O	S-methylglutathione	2922-56-7	2841309		C11347	115260
100001262	400	33934	156033	Peptide	Gamma-glutamyl Amino Acid	641	NAMED	JPKNLFVGUZRHOB-YUMQZZPRSA-N	N[C@H](C(O)=O)CCCCNC(CC[C@@H](C(O)=O)N)=O	gamma-glutamyl-epsilon-lysine	17105-15-6	5378717	HMDB0003869		7015685
100001263	402	33955	158599	Lipid	Lysophospholipid	2601	NAMED	ASWBNKHCZGQVJV-UHFFFAOYSA-N	O=P(OCC[N+](C)(C)C)([O-])OCC(O)COC(CCCCCCCCCCCCCCC)=O	1-palmitoyl-GPC (16:0)	17364-16-8	78064	HMDB0010382	C04102	86554
100001266	400	33953	156051	Amino Acid	Urea cycle; Arginine and Proline Metabolism	499	NAMED	SNEIUMQYRCDYCH-LURJTMIESA-N	O=C(O)[C@@H](NC(C)=O)CCCNC(N)=N	N-acetylarginine	155-84-0	60752	HMDB0004620	C02562	67427
100001270	402	33952	158596	Lipid	Fatty Acid Metabolism (Acyl Carnitine, Long Chain Saturated)	1863	NAMED	PSHXNVGSVNEJBD-UHFFFAOYSA-N	O=C(CCCCCCCCCCCCC)OC(CC([O-])=O)C[N+](C)(C)C	myristoylcarnitine (C14)	18822-89-4	4932274	HMDB0005066		6426854
100001271	402	33961	158603	Lipid	Lysophospholipid	2612	NAMED	IHNKQIMGVNPMTC-RUZDIDTESA-N	O[C@H](COC(CCCCCCCCCCCCCCCCC)=O)COP(OCC[N+](C)(C)C)([O-])=O	1-stearoyl-GPC (18:0)	19420-57-6	435389	HMDB0010384		497300
100001272	402	48258	160285	Lipid	Lysophospholipid	2614	NAMED	YAMUFBLWGFFICM-PTGWMXDISA-N	O[C@H](COC(CCCCCCC/C=C\CCCCCCCC)=O)COP(OCC[N+](C)(C)C)([O-])=O	1-oleoyl-GPC (18:1)	19420-56-5	17240641	HMDB0002815	C03916	16081932
100001274	209	33939	126095	Amino Acid	Glycine, Serine and Threonine Metabolism	18	NAMED	PEDXUVCGOLSNLQ-UHFFFAOYSA-N	CC(O)C(C(O)=O)NC(C)=O	N-acetylthreonine	17093-74-2	3841173	HMDB0062557		152204
100001276	209	33967	126125	Amino Acid	Leucine, Isoleucine and Valine Metabolism	387	NAMED	JDTWZSUNGHMMJM-MSZQBOFLSA-N	CC(N[C@H](C(O)=O)C(C)CC)=O	N-acetylisoleucine	3077-46-1	2081100	HMDB0061684		306109
100001277	209	33972	126131	Lipid	Long Chain Monounsaturated Fatty Acid	1541	NAMED	BBOWBNGUEWHNQZ-KTKRTIGZSA-N	O=C(O)CCCCCCCC/C=C\CCCCCCCC	10-nonadecenoate (19:1n9)	73033-09-7	4471938	HMDB0013622		5312513
100001278	209	33971	126129	Lipid	Long Chain Monounsaturated Fatty Acid	1532	NAMED	GDTXICBNEOEPAZ-FPLPWBNLSA-N	O=C(O)CCCCCCCC/C=C\CCCCCC	10-heptadecenoate (17:1n7)	29743-97-3	4471860	HMDB0060038		5312435
100001293	400	33946	156044	Amino Acid	Histidine Metabolism	73	NAMED	KBOJOGQFRVVWBH-ZETCQYMHSA-N	OC([C@@H](NC(C)=O)CC1=CNC=N1)=O	N-acetylhistidine	39145-52-3	68142	HMDB0032055	C02997	75619
100001294	400	33949	156047	Peptide	Gamma-glutamyl Amino Acid	636	NAMED	ACIJGUBIMXQCMF-BYPYZUCNSA-N	O=C(O)[C@@H](N)CCC(NCC(O)=O)=O	gamma-glutamylglycine	1948-29-4	145071	HMDB0011667		100099
100001295	209	33947	126107	Peptide	Gamma-glutamyl Amino Acid	645	NAMED	CATMPQFFVNKDEY-AAEUAGOBSA-N	O=C(O)[C@@H](N)CCC(N[C@@H](CC1=CNC2=C1C=CC=C2)C(O)=O)=O	gamma-glutamyltryptophan	66471-20-3	2302065	HMDB0029160		3989307
100001296	400	34384	156088	Xenobiotics	Food Component/Plant	5065	NAMED	CMUNUTVVOOHQPW-LURJTMIESA-N	C[N+]1(C)[C@H]([C@@]([O-])=O)CCC1	stachydrine	4136-37-2	103115	HMDB0004827	C10172	115244
100001300	305	46537	146562	Amino Acid	Leucine, Isoleucine and Valine Metabolism	424	NAMED	NGEWQZIDQIYUNV-UHFFFAOYSA-N	OC(C(O)=O)C(C)C	alpha-hydroxyisovalerate	600-37-3	90190	HMDB0000407		99823
100001310	400	33013	155997	Cofactors and Vitamins	Nicotinate and Nicotinamide Metabolism	4308	NAMED	BUCXGWMZJBKEMD-UHFFFAOYSA-N	NC(C1=C[N+](C2C(C(C(C[O-])O2)O)O)=CC=C1)=O	nicotinamide riboside	1341-23-7		HMDB0000855	C03150	439924
100001311	400	34592	156127	Amino Acid	Glutathione Metabolism	584	NAMED	JCMUOFQHZLPHQP-UHFFFAOYSA-N	O=C(NC(CC)C(NCC(O)=O)=O)CCC(C(O)=O)N	ophthalmate	495-27-2	7993181	HMDB0005765		7018721
100001313	400	44872	157084	Peptide	Gamma-glutamyl Amino Acid	642	NAMED	RQNSKRXMANOPQY-BQBZGAKWSA-N	O=C(O)[C@H](CCSC)NC(CC[C@@H](C(O)=O)N)=O	gamma-glutamylmethionine	17663-87-5	5373147	HMDB0029155		7009567
100001314	400	33364	156009	Peptide	Gamma-glutamyl Amino Acid	644	NAMED	GWNXFCYUJXASDX-JUZNGCLZSA-N	CC(O)[C@@H](C(O)=O)NC(CC[C@@H](C(O)=O)N)=O	gamma-glutamylthreonine	5652-48-2	21403107	HMDB0029159		76078708
100001315	209	36103	143727	Xenobiotics	Benzoate Metabolism	4553	NAMED	WGNAKZGUSRVWRH-UHFFFAOYSA-N	O=S(OC1=CC=C(C)C=C1)(O)=O	p-cresol sulfate	3233-57-7	3806480	HMDB0011635		4615423
100001320	305	42420	148204	Carbohydrate	Aminosugar Metabolism	1432	NAMED	JPIJQSOTBSSVTP-PWNYCUMCSA-N	OC[C@@H](O)[C@@H](O)C(O)=O	erythronate*	88759-55-1	2061231	HMDB0000613		2781043
100001335	209	33587	143715	Lipid	Long Chain Monounsaturated Fatty Acid	1544	NAMED	BITHHVVYSMSWAG-KTKRTIGZSA-N	O=C(O)CCCCCCCCC/C=C\CCCCCCCC	eicosenoate (20:1)		4445895	HMDB0002231,HMDB0062436	C16526	5.28277e+18
100001337	209	34035	143703	Lipid	Long Chain Polyunsaturated Fatty Acid (n3 and n6)	1570	NAMED	DTOSIQBPPRVQHS-PDBXOOCHSA-N	O=C(O)CCCCCCC/C=C\C/C=C\C/C=C\CC	linolenate [alpha or gamma; (18:3n3 or 6)]		4444437	HMDB0003073,HMDB0001388	C06426,C06427	52809335280934
100001359	209	46173	144239	Energy	TCA Cycle	1442	NAMED			aconitate [cis or trans]			HMDB0000958,HMDB000072	C004174,C02341	444212643757
100001386	402	41754	159409	Cofactors and Vitamins	Hemoglobin and Porphyrin Metabolism	4408	NAMED	GGIDWJQWCUJYRY-UHFFFAOYSA-K	CC1=C(CCC(O)=O)C(/C=C(C(CCC([O-])=O)=C/2C)\[N-]C2=C/C3=N/C(C(C=C)=C3C)=C\4)=N/C1=C\C(N([Fe+2])C4=C5C)=C5C=C	heme	14875-96-8		HMDB0003178	C00032	26945
100001391	402	34409	158657	Lipid	Fatty Acid Metabolism (Acyl Carnitine, Long Chain Saturated)	1867	NAMED	FNPHNLNTJNMAEE-HSZRJFAPSA-N	[O-]C(C[C@@H](OC(CCCCCCCCCCCCCCCCC)=O)C[N+](C)(C)C)=O	stearoylcarnitine (C18)	18822-91-8	21233653	HMDB0000848		3006797
100001392	402	34534	158670	Lipid	Fatty Acid Metabolism (Acyl Carnitine, Medium Chain)	1862	NAMED	FUJLYHJROOYKRA-UHFFFAOYSA-N	[O-]C(CC(C[N+](C)(C)C)OC(CCCCCCCCCCC)=O)=O	laurylcarnitine (C12)	25518-54-1	8602997	HMDB000225		168381
100001393	400	34407	156109	Amino Acid	Leucine, Isoleucine and Valine Metabolism	354	NAMED	IGQBPDJNUXPEMT-UHFFFAOYSA-N	[O-]C(CC(C[N+](C)(C)C)OC(CC(C)C)=O)=O	isovalerylcarnitine (C5)	31023-24-2	4932271	HMDB0000688	C20826	169235
100001395	402	34419	158662	Lipid	Lysophospholipid	2617	NAMED	SPJFYYJXNPEZDW-UTJQPWESSA-N	O=P(OCC(O)COC(CCCCCCC/C=C\C/C=C\CCCCC)=O)([O-])OCC[N+](C)(C)C	1-linoleoyl-GPC (18:2)		10160888	HMDB0010386	C04100	11988421
100001407	305	34410	146954	Lipid	Phospholipid Metabolism	2240	NAMED	WVIMUEUQJFPNDK-UHFFFAOYSA-N	OC1C(N(C=CC(N)=N2)C2=O)OC(COP(OP(OCCN)(O)=O)(O)=O)C1O	cytidine-5'-diphosphoethanolamine	72842-05-8	287	HMDB0001564	C00570	123727
100001409	400	48351	179271	Nucleotide	Purine Metabolism, (Hypo)Xanthine/Inosine containing	4127	NAMED	WJNGQIYEQLPJMN-UHFFFAOYSA-N	OC(C1O)C(OC1CO)N(C=N2)C(N=CN3C)=C2C3=O	N1-methylinosine	20245-33-4	513976	HMDB0002721		650095
100001411	400	35101	156136	Xenobiotics	Food Component/Plant	4829	NAMED	KMXXSJLYVJEBHI-UHFFFAOYSA-N	OC(CCNC(N)=N)=O	beta-guanidinopropanoate	353-09-3	61020	HMDB0013222	C03065	67701
100001412	400	35137	156155	Nucleotide	Purine Metabolism, Guanine containing	4193	NAMED	RSPURTUNRHNVGF-IOSLPCCCSA-N	O=C1C(N=CN2[C@@]3([H])[C@@](O)([H])[C@@](O)([H])[C@](CO)([H])O3)=C2N=C(N(C)C)N1	N2,N2-dimethylguanosine	2140-67-2	83878	HMDB0004824		135501639
100001413	400	35130	156149	Nucleotide	Pyrimidine Metabolism, Cytidine containing	4257	NAMED	NIDVTARKFBZMOT-PEBGCTIMSA-N	O[C@]1([H])[C@@](O)([H])[C@](CO)([H])O[C@]1(N2C(N=C(NC(C)=O)C=C2)=O)[H]	N4-acetylcytidine	3768-18-1	96702	HMDB0005923		107461
100001415	209	35157	126974	Nucleotide	Purine Metabolism, Adenine containing	4165	NAMED	UNUYMBPXEFMLNW-HZPYULPISA-N	OC(C)C(C(O)=O)NC(NC1=NC=NC2=C1N=CN2[C@@H]3O[C@H](CO)[C@@H](O)[C@H]3O)=O	N6-carbamoylthreonyladenosine	24719-82-2	141829	HMDB0041623		161466
100001416	305	35172	147813	Nucleotide	Pyrimidine Metabolism, Orotate containing	4210	NAMED	FKCRAVPPBFWEJD-XVFCMESISA-N	O=C(C=C(C(O)=O)N1[C@H]2[C@H](O)[C@H](O)[C@@H](CO)O2)NC1=O	orotidine	314-50-1	83729	HMDB0000788		92751
100001426	209	62924	220780	Nucleotide	Pyrimidine Metabolism, Uracil containing	4245	NAMED	YXNIEZJFCGTDKV-UHFFFAOYSA-N	OCC1C(O)C(O)C(N2C=CC(N(CCC(C(O)=O)N)C2=O)=O)O1	3-(3-amino-3-carboxypropyl)uridine*	52745-94-5	149669			171198
100001433	209	34397	126918	Lipid	Monoacylglycerol	2863	NAMED	DCPCOKIYJYGMDN-DOFZRALJSA-N	O=C(CCC/C=C\C/C=C\C/C=C\C/C=C\CCCCC)OCC(O)CO	1-arachidonylglycerol (20:4)	35474-99-8	4445452	HMDB11578	C13857	160199805282281
100001437	400	35159	161190	Amino Acid	Glutathione Metabolism	573	NAMED	BNRXZEPOHPEEAS-UHFFFAOYSA-N	NC(C(O)=O)CCC(NC(CSSCC(N)C(O)=O)C(NCC(O)=O)=O)=O	cysteine-glutathione disulfide	13081-14-6	3455404	HMDB0000656	R00900	3080690
100001446	209	35136	128207	Nucleotide	Pyrimidine Metabolism, Uracil containing	4225	NAMED	DWRXFEITVBNRMK-JXOAFFINSA-N	O[C@@H]1[C@H](O)[C@@H](CO)O[C@H]1N(C=C2C)C(NC2=O)=O	5-methyluridine (ribothymidine)	1463-10-1	393058	HMDB0000884		445408
100001449	209	35142	126972	Nucleotide	Purine Metabolism, Adenine containing	4141	NAMED	LNQVTSROQXJCDD-KQYNXXCUSA-N	NC1=NC=NC2=C1N=CN2[C@@]([C@@]([C@@]3(OP(O)(O)=O)[H])(O)[H])(O[C@](CO)3[H])[H]	adenosine 3'-monophosphate (3'-AMP)	84-21-9	10463793	HMDB0003540	C01267	41211
100001452	209	35107	126956	Amino Acid	Leucine, Isoleucine and Valine Metabolism	353	NAMED	ZRQXMKMBBMNNQC-UHFFFAOYSA-N	O=C(O)CNC(CC(C)C)=O	isovalerylglycine	16284-60-9	475516	HMDB00678		546304
100001456	400	35114	156140	Nucleotide	Purine Metabolism, Guanine containing	4187	NAMED	FZWGECJQACGGTI-UHFFFAOYSA-N	O=C1C(N2C)=C(N=C2)N=C(N)N1	7-methylguanine	578-76-7	10883	HMDB0000897	C02242	135398679
100001461	402	42398	159466	Lipid	Lysophospholipid	2670	NAMED	BBYWOYAFBUOUFP-JOCHJYFZSA-N	O=P(OCC[NH3+])([O-])OC[C@H](O)COC(CCCCCCCCCCCCCCCCC)=O	1-stearoyl-GPE (18:0)	69747-55-3	7826018	HMDB0011130		9547068
100001462	209	34437	126952	Lipid	Lysophospholipid	2712	NAMED	HFJVKBVEKQHVTO-OZAIVSQSSA-N	O=P(OCC(O)CO)(O)OC[C@H](O)COC(CCCCCCCCCCCCCCCCC)=O	1-stearoyl-GPG (18:0)		21403138
100001468	209	40469	143005	Cofactors and Vitamins	Nicotinate and Nicotinamide Metabolism	4325	NAMED	JLQSXXWTCJPCBC-UHFFFAOYSA-N	O=C(C1=C([H])N(C(C([H])=C1[H])=O)C([H])([H])[H])N([H])[H]	N1-Methyl-2-pyridone-5-carboxamide	701-44-0	62899	HMDB0004193	C05842	69698
100001469	400	57584	211562	Cofactors and Vitamins	Nicotinate and Nicotinamide Metabolism	4326	NAMED	KTLRWTOPTKGYQY-UHFFFAOYSA-N	O=C(C(C1=O)=CN(C=C1)C)N	N1-Methyl-4-pyridone-3-carboxamide	769-49-3	389671	HMDB0004194	C05843	440810
100001472	209	35174	126980	Lipid	Long Chain Polyunsaturated Fatty Acid (n3 and n6)	1580	NAMED	UNSRRHDPHVZAHH-YOILPLPUSA-N	O=C(O)CCC\C=C/C/C=C\C/C=C\CCCCCCCC	mead acid (20:3n9)	20590-32-3	4471956	HMDB0010378		5312531
100001481	209	35153	128209	Lipid	Monoacylglycerol	2867	NAMED	JWPHORDRFVRZPP-KUBAVDMBSA-N	O=C(OCC(O)CO)CC/C=C\C/C=C\C/C=C\C/C=C\C/C=C\C/C=C\CC	1-docosahexaenoylglycerol (22:6)		10477810	HMDB0011587		53480995
100001485	400	34456	156123	Peptide	Gamma-glutamyl Amino Acid	638	NAMED	SNCKGJWJABDZHI-SIPWABPFSA-N	CCC(C)[C@@H](C(O)=O)NC(CC[C@@H](C(O)=O)N)=O	gamma-glutamylisoleucine*		21403145	HMDB0011170		22885096
100001501	402	35160	158710	Lipid	Fatty Acid Metabolism (Acyl Carnitine, Monounsaturated)	1887	NAMED	IPOLTUVFXFHAHI-WHIOSMTNSA-N	[O-]C(C[C@@H](OC(CCCCCCC/C=C\CCCCCCCC)=O)C[N+](C)(C)C)=O	oleoylcarnitine (C18:1)	38677-66-6	21403150	HMDB0005065		6441392
100001507	305	34585	152174	Lipid	Fatty Acid, Monohydroxy	1958	NAMED	SJZRECIVHVDYJC-UHFFFAOYSA-N	OC(CCCO)=O	4-hydroxybutyrate (GHB)	502-85-2	9984	HMDB0000710	C00989	10413
100001509	400	45095	157090	Amino Acid	Leucine, Isoleucine and Valine Metabolism	397	NAMED	IHCPDBBYTYJYIL-UHFFFAOYSA-N	CCC(C)C(OC(CC([O-])=O)C[N+](C)(C)C)=O	2-methylbutyrylcarnitine (C5)	31023-25-3	4932320	HMDB0000378		6426901
100001510	209	32553	143728	Amino Acid	Tyrosine Metabolism	190	NAMED	CTYRPMDGLDAWRQ-UHFFFAOYSA-N	OS(OC1=CC=CC=C1)(=O)=O	phenol sulfate	937-34-8	67018	HMDB0060015	C02180	74426
100001511	402	33230	158553	Lipid	Lysophospholipid	2603	NAMED	LFUDDCMNKWEORN-KHPPLWFESA-N	O=P(OCC[N+](C)(C)C)([O-])OCC(O)COC(CCCCCCC/C=C\CCCCCC)=O	1-palmitoleoyl-GPC (16:1)*		21403152	HMDB0010383		24779461
100001526	400	37059	156288	Lipid	Fatty Acid Synthesis	1472	NAMED	ZGNBLKBZJBJFDG-UHFFFAOYSA-N	O=C(CC(O)=O)OC(CC([O-])=O)C[N+](C)(C)C	malonylcarnitine	853728-01-5	21403153	HMDB0002095		22833583
100001527	209	35436	128227	Lipid	Fatty Acid Metabolism (Acyl Glycine)	1806	NAMED	UPCKIPHSXMXJOX-UHFFFAOYSA-N	O=C(O)CNC(CCCCC)=O	hexanoylglycine	24003-67-6	89859	HMDB0000701		99463
100001540	400	46225	157124	Partially Characterized Molecules	Partially Characterized Molecules	6454	NAMED	NPWMTBZSRRLQNJ-UHFFFAOYSA-N	O=C(CCC1N)NC1=O	glutamine_degradant*	2353-44-8
100001541	209	36746	128281	Amino Acid	Leucine, Isoleucine and Valine Metabolism	395	NAMED	RILPIWOPNGRASR-UHFFFAOYSA-N	O=C(C(C(CC)C)O)O	2-hydroxy-3-methylvalerate	488-15-3	144317	HMDB0000317		164623
100001550	400	33009	155996	Xenobiotics	Food Component/Plant	4934	NAMED	XULZWQRXYTVUTE-ZETCQYMHSA-N	C[N+]1(C)[C@@H](CCCC1)[C@]([O-])=O	homostachydrine*	1195-94-4	390180	HMDB0033433	C08283	441447
100001561	402	35819	158780	Lipid	Lysophospholipid	2604	NAMED	GKXPPJQBVCKAGD-DJYGDJEFSA-N	OC[C@](OC(CCCCCCCC/C=C\CCCCC)=O)([H])COP(OCC[N+](C)(C)C)([O-])=O	2-palmitoleoyl-GPC (16:1)*		21403164	HMDB10383		122164832
100001562	209	35253	126137	Lipid	Lysophospholipid	2602	NAMED	NEGQHKSYEYVFTD-HSZRJFAPSA-N	OC[C@](OC(CCCCCCCCCCCCCCC)=O)([H])COP(OCC[N+](C)(C)C)([O-])=O	2-palmitoyl-GPC (16:0)*		21403165	HMDB0061702		15061532
100001567	402	35631	158748	Lipid	Lysophospholipid	2663	NAMED	YVYMBNSKXOXSKW-HXUWFJFHSA-N	O=P(OCC[NH3+])([O-])OC[C@H](O)COC(CCCCCCCCCCCCCCC)=O	1-palmitoyl-GPE (16:0)	53862-35-4	7826019	HMDB0011503		9547069
100001569	402	35628	158745	Lipid	Lysophospholipid	2672	NAMED	PYVRVRFVLRNJLY-MZMPXXGTSA-N	O=P(OCC[NH3+])([O-])OC[C@H](O)COC(CCCCCCC\C=C/CCCCCCCC)=O	1-oleoyl-GPE (18:1)	89576-29-4	7826021	HMDB0011506		9547071
100001579	209	35675	128275	Lipid	Fatty Acid, Monohydroxy	1969	NAMED	JGHSBPIZNUXPLA-UHFFFAOYSA-N	O=C(O)C(O)CCCCCCCCCCCCCC	2-hydroxypalmitate	764-67-0	83805	HMDB0031057		1.2576e+20
100001580	209	37478	127695	Lipid	Long Chain Polyunsaturated Fatty Acid (n3 and n6)	1577	NAMED	AVKOENOBFIYBSA-WMPRHZDHSA-N	OC(CC/C=C\C/C=C\C/C=C\C/C=C\C/C=C\CCCCC)=O	docosapentaenoate (n6 DPA; 22:5n6)	25182-74-5	4945614	HMDB0001976	C16513	6441454
100001586	305	46957	148205	Cofactors and Vitamins	Ascorbate and Aldarate Metabolism	4358	NAMED	RGHNJXZEOKUKBD-NRXMZTRTSA-N	OC([C@H](O)[C@H](O)[C@H](O)[C@@H](O)CO)=O	gulonate*	20246-53-1	7969943	HMDB0003290	C00800	152304
100001594	400	35433	156184	Amino Acid	Leucine, Isoleucine and Valine Metabolism	364	NAMED	IGLHHSKNBDXCEY-UHFFFAOYSA-N	[O-]C(CC(C[N+](C)(C)C)OC(CC(O)(C)C)=O)=O	beta-hydroxyisovaleroylcarnitine	99159-87-2	21403176
100001596	400	35482	156193	Lipid	Fatty Acid Metabolism (also BCAA Metabolism)	1776	NAMED	XROYFEWIXXCPAW-UHFFFAOYSA-N	[O-]C(CC(C[N+](C)(C)C)OC(C(C)C(O)=O)=O)=O	2-methylmalonylcarnitine (C4-DC)	149181-64-6	21403178	HMDB0013133		53481628
100001597	400	35428	156182	Amino Acid	Leucine, Isoleucine and Valine Metabolism	400	NAMED	WURBQCVBQNMUQT-RMKNXTFCSA-N	[O-]C(CC(C[N+](C)(C)C)OC(/C(C)=C/C)=O)=O	tiglylcarnitine (C5:1-DC)	64191-86-2	17216200	HMDB0002366		22833596
100001605	209	35320	143730	Xenobiotics	Benzoate Metabolism	4499	NAMED	MZPWKJZDOCIALD-UHFFFAOYSA-N	O=S(OC1=C(O)C=CC=C1)(O)=O	catechol sulfate	4918-96-1	2341024	HMDB0059724		3083879
100001606	305	35324	238705	Lipid	Sterol	3194	NAMED	BHYOQNUELFTYRT-UHFFFAOYSA-N	CC1(C2C(C)CCCC(C)C)C(CC2)C(CC=C3C4(CCC(OS(=O)(O)=O)C3)C)C4CC1	cholesterol sulfate	2864-50-8	4371550	HMDB00653	C18043	65076
100001609	209	36776	128301	Lipid	Sterol	3207	NAMED	SATGKQGFUDXGAX-MYWFJNCASA-N	O=C(C(CCC[C@H]([C@H]1CC[C@H]2[C@H]3[C@@H]([C@]4(C)C(C[C@H]3O)=CC(CC4)=O)CC[C@@]21C)C)C)O	7-alpha-hydroxy-3-oxo-4-cholestenoate (7-Hoca)	115538-85-7	2338765	HMDB0012458	C17337	3081085
100001612	400	35665	156223	Amino Acid	Glutamate Metabolism	55	NAMED	OPVPGKGADVGKTG-UHFFFAOYSA-N	CC(NC(C(NC(CCC(O)=O)C(O)=O)=O)CC(O)=O)=O	N-acetyl-aspartyl-glutamate (NAAG)	3106-85-2	5065	HMDB0001067	C12270	188803
100001613	209	35669	128271	Lipid	Fatty Acid, Dicarboxylate	1692	NAMED	HQHCYKULIHKCEB-UHFFFAOYSA-N	O=C(O)CCCCCCCCCCCCC(O)=O	tetradecanedioate (C14-DC)	821-38-5	12630	HMDB0000872		13185
100001614	209	35678	128277	Lipid	Fatty Acid, Dicarboxylate	1696	NAMED	QQHJDPROMQRDLA-UHFFFAOYSA-N	O=C(O)CCCCCCCCCCCCCCC(O)=O	hexadecanedioate (C16-DC)	505-54-4	10027	HMDB0000672	C19615	10459
100001618	209	35625	128233	Lipid	Monoacylglycerol	2849	NAMED	DCBSHORRWZKAKO-UHFFFAOYSA-N	O=C(CCCCCCCCCCCCC)OCC(O)CO	1-myristoylglycerol (14:0)	75685-84-6	71382	HMDB0011561	C01885	10957631
100001619	305	48857	160476	Lipid	Glycerolipid Metabolism	2848	NAMED	LLCSXHMJULHSJN-UHFFFAOYSA-N	OC(CO)COP(O)(OCC(CO)O)=O	glycerophosphoglycerol		388990	HMDB0240316	C03274	54575349
100001621	305	47155	148603	Lipid	Phospholipid Metabolism	2243	NAMED	BMVUIWJCUQSHLZ-GFSNQTMESA-N	[H]C(C(O)(C(O)([C@](O)1[H])[H])[H])([C@@](OP(O)(OC[C@@]([H])(CO)O)=O)([C@]1(O)[H])[H])O	glycerophosphoinositol*	16824-65-0				167572
100001645	305	35660	148004	Amino Acid	Methionine, Cysteine, SAM and Taurine Metabolism	482	NAMED	BXRLWGXPSRYJDZ-UHFFFAOYSA-N	N#CCC(N)C(O)=O	cyano-alanine	6232-19-5	12950		C02512	13538
100001654	209	34214	142524	Lipid	Lysophospholipid	2732	NAMED	LXUGKKVCSTYZFK-OSKOXSHBSA-N	[H]C(C(O)(C(O)([C@](O)1[H])[H])[H])([C@@](OP(O)(OC[C@@]([H])(COC(CCC/C=C\C/C=C\C/C=C\C/C=C\CCCCC)=O)O)=O)([C@]1(O)[H])[H])O	1-arachidonoyl-GPI (20:4)*			HMDB0061690		121596217
100001655	209	35305	146820	Lipid	Lysophospholipid	2718	NAMED	UOXRPRZMAROFPH-AQFLIPHUSA-N	[H]C(C(O)(C(O)([C@](O)1[H])[H])[H])([C@@](OP(O)(OC[C@@]([H])(COC(CCCCCCCCCCCCCCC)=O)O)=O)([C@]1(O)[H])[H])O	1-palmitoyl-GPI (16:0)			HMDB0061695		71296207
100001662	400	36747	156251	Lipid	Carnitine Metabolism	1932	NAMED	JHPNVNIEXXLNTR-UHFFFAOYSA-N	C[N+](C)(C)CCCC([O-])=O	deoxycarnitine	6249-56-5	705	HMDB0001161	C01181	22620
100001664	209	48130	151119	Nucleotide	Purine Metabolism, Adenine containing	4175	NAMED	VKGZCEJTCKHMRL-UHFFFAOYSA-N	OCC(O1)C(O)C(O)C1N2C=NC3=C(NC(CC(O)=O)C(O)=O)N=CN=C32	N6-succinyladenosine	4542-23-8		HMDB0000912		165243
100001668	400	61868	218616	Amino Acid	Histidine Metabolism	96	NAMED	AHPWEWASPTZMEK-UHFFFAOYSA-N	OCC(O1)C(O)C(O)C1N2C=NC(CC(O)=O)=C2	1-ribosyl-imidazoleacetate*	29605-99-0	4292299	HMDB0002331	C05131	440569
100001694	209	36815	128305	Nucleotide	Purine Metabolism, Adenine containing	4142	NAMED	QDFHPFSBQFLLSW-KQYNXXCUSA-N	NC1=NC=NC2=C1N=CN2[C@@]3([H])[C@@](OP(O)(O)=O)([H])[C@@](O)([H])[C@](CO)([H])O3	adenosine 2'-monophosphate (2'-AMP)	130-49-4		HMDB0011617	C00946	94136
100001723	209	37073	127601	Lipid	Fatty Acid, Monohydroxy	1959	NAMED	NYHNVHGFPZAZGA-UHFFFAOYSA-N	O=C(C(CCCC)O)O	alpha-hydroxycaproate	6064-63-7	90191	HMDB0001624		99824
100001730	305	62952	220827	Lipid	Fatty Acid, Dihydroxy	2038	NAMED	DZAIOXUZHHTJKN-UHFFFAOYSA-N	O=C(CC(CO)O)O	3,4-dihydroxybutyrate	51267-44-8		HMDB0000337		150929
100001734	209	36752	128287	Amino Acid	Lysine Metabolism	107	NAMED	DTERQYGMUDWYAZ-ZETCQYMHSA-N	N[C@@H](CCCCNC(C)=O)C(O)=O	N6-acetyllysine	692-04-6	83801	HMDB0000206	C02727	92832
100001739	209	35718	143707	Lipid	Long Chain Polyunsaturated Fatty Acid (n3 and n6)	1573	NAMED	AHANXAKGNAKFSK-PDBXOOCHSA-N	CC\C=C/C\C=C/C\C=C/CCCCCCCCCC(O)=O	dihomo-linolenate (20:3n3 or n6)	17046-59-2	4471954	HMDB0002925	C03242	5280581
100001740	305	46142	146560	Carbohydrate	Fructose, Mannose and Galactose Metabolism	1352	NAMED	FBPFZTCFMRRESA-UHFFFAOYSA-N	OCC(O)C(O)C(O)C(O)CO	mannitol/sorbitol		440	HMDB0000247,HMDB0000765	C00392,C00794	57806251
100001755	209	36098	144223	Xenobiotics	Benzoate Metabolism	4526	NAMED	IETVQHUKTKKBFF-UHFFFAOYSA-N	O=S(OC1=CC=C(C=C)C=C1)(O)=O	4-vinylphenol sulfate	2628-17-3	4932200	HMDB0062775	C05627	6426766
100001756	209	36099	144224	Xenobiotics	Benzoate Metabolism	4524	NAMED	DWZGLEPNCRFCEP-UHFFFAOYSA-N	O=S(OC1=CC=C(CC)C=C1)(O)=O	4-ethylphenylsulfate	123-07-9		HMDB0062551	C13637	20822574
100001767	209	48428	155071	Xenobiotics	Food Component/Plant	5119	NAMED	VTYFITADLSVOAS-UHFFFAOYSA-N	NC(C(O)=O)CCCCN1C(C=O)=CC=C1CO	pyrraline	74509-14-1	19980286	HMDB0033143	C21013	14274616
100001768	400	36713	156246	Carbohydrate	Advanced Glycation End-product	1436	NAMED	NUXSIDPKKIEIMI-UHFFFAOYSA-N	OC(CNCCCCC(C(O)=O)N)=O	N6-carboxymethyllysine	5746-04-03	11217184	HMDB0240347		123800
100001777	209	36602	146821	Lipid	Lysophospholipid	2724	NAMED	UGDOFRYHDCDVHD-JCASDCETSA-N	[H]C(C(O)(C(O)([C@](O)1[H])[H])[H])([C@@](OP(O)(OC[C@@]([H])(COC(CCCCCCC/C=C\CCCCCCCC)=O)O)=O)([C@]1(O)[H])[H])O	1-oleoyl-GPI (18:1)			HMDB0061693		86289645
100001778	209	36594	146822	Lipid	Lysophospholipid	2726	NAMED	SAHCQBPGXQFTRA-WNOZMNFTSA-N	[H]C(C(O)(C(O)([C@](O)1[H])[H])[H])([C@@](OP(O)(OC[C@@]([H])(COC(CCCCCCC/C=C\C/C=C\CCCCC)=O)O)=O)([C@]1(O)[H])[H])O	1-linoleoyl-GPI (18:2)*			HMDB0240597		11124828
100001805	400	37070	156293	Nucleotide	Purine and Pyrimidine Metabolism	4285	NAMED	CAAULPUQFIIOTL-UHFFFAOYSA-N	O=P(O)(O)OC	methylphosphate	7023-27-0	12578	HMDB61711		13130
100001810	400	36808	156271	Amino Acid	Urea cycle; Arginine and Proline Metabolism	498	NAMED	YDGMGEXADBMOMJ-LURJTMIESA-N	N[C@@H](CCCNC(N(C)C)=N)C(O)=O	dimethylarginine (SDMA + ADMA)	102783-24-4	110375	HMDB0003334,HMDB0001539	C21189,C03626	123831169148
100001843	400	37063	156289	Peptide	Gamma-glutamyl Amino Acid	632	NAMED	WQXXXVRAFAKQJM-WHFBIAKZSA-N	C[C@H](NC(CC[C@H](N)C(O)=O)=O)C(O)=O	gamma-glutamylalanine	5875-41-2	389104	HMDB0029142	C03738	440103
100001851	400	37076	156298	Amino Acid	Glycine, Serine and Threonine Metabolism	11	NAMED	JJIHLJJYMXLCOY-BYPYZUCNSA-N	OC[C@@H](C(O)=O)NC(C)=O	N-acetylserine	97-14-3	58744	HMDB0002931		65249
100001856	402	42448	164202	Lipid	Phosphatidylethanolamine (PE)	2426	NAMED	JQKOHRZNEOQNJE-AYBNWLFXSA-N	O=C(CCCCCCC/C=C/CCCCCCCC)O[C@@H](COP(OCCN)(O)=O)COC(CCCCCCCCCCCCCCCCC)=O	1-stearoyl-2-oleoyl-GPE (18:0/18:1)			HMDB0008993		9546742
100001869	402	42450	164205	Lipid	Phosphatidylcholine (PC)	2334	NAMED	PSVRFUPOQYJOOZ-QNPWAGBNSA-N	C[N+](C)(CCOP([O-])(OC[C@@]([H])(COC(CCCCCCCCCCCCCCCCC)=O)OC(CCC/C=C\C/C=C\C/C=C\C/C=C\CCCCC)=O)=O)C	1-stearoyl-2-arachidonoyl-GPC (18:0/20:4)	35418-59-8	17347139	HMDB0008048		16219824
100001872	402	52235	164206	Lipid	Phosphatidylserine (PS)	2509	NAMED	SVOUGFFDROZBJI-DNALCEECSA-N	O=C(CCCCCCCCCCCCCCCCC)OC[C@]([H])(COP(O)(OC[C@]([NH3+])(C([O-])=O)[H])=O)OC(CCC/C=C\C/C=C\C/C=C\C/C=C\CCCCC)=O	1-stearoyl-2-arachidonoyl-GPS (18:0/20:4)			HMDB0012383		24779545
100001878	402	57369	210896	Lipid	Hexosylceramides (HCER)	3064	NAMED	WBOZIXHPUPAOIA-YEWIENRVSA-N	OC(C([C@H]([C@H]1CO)O)O)[C@@H](O1)OC[C@@]([H])([C@](O)(/C=C/CCCCCCCCCCCCC)[H])NC(CCCCCCCCCCCCC/C=C\CCCCCCCC)=O	glycosyl-N-nervonoyl-sphingosine (d18:1/24:1)*			HMDB0004975,HMDB0010712		2005735753480650
100001882	402	52234	164199	Lipid	Hexosylceramides (HCER)	3059	NAMED	YMYQEDCYNANIPI-OQRGLTFYSA-N	OC1C(CO)OC(OC[C@H](NC(CCCCCCCCCCCCCCCCC)=O)[C@H](O)/C=C/CCCCCCCCCCCCC)C(O)C1O	glycosyl-N-stearoyl-sphingosine (d18:1/18:0)
100001890	400	37093	156315	Peptide	Dipeptide	663	NAMED	RDIKFPRVLJLMER-UHFFFAOYSA-N	NC(C)C(NC(CC(C)C)C(O)=O)=O	alanylleucine	1638-60-4	227831	HMDB0028691		259583
100001948	400	37058	156287	Energy	TCA Cycle	1448	NAMED	HAEVNYBCYZZDFL-UHFFFAOYSA-N	[O-]C(CC(C[N+](C)(C)C)OC(CCC(O)=O)=O)=O	succinylcarnitine (C4-DC)	256928-74-2	28639166	HMDB0061717		71464481
100001950	402	32586	158528	Cofactors and Vitamins	Hemoglobin and Porphyrin Metabolism	4410	NAMED	BPYKTIZUTYGOLE-VVCLLGATSA-N	CC(C(N/1)=O)=C(C=C)C1=C/C2=C(C)C(CCC(O)=O)=C(CC3=C(CCC(O)=O)C(C)=C(/C=C4NC(C(C=C)=C\4C)=O)N3)N2	bilirubin (E,E)*		4474753	HMDB0240584		129320511
100001956	400	37431	156358	Amino Acid	Urea cycle; Arginine and Proline Metabolism	518	NAMED	CWLQUGTUXBXTLF-UHFFFAOYSA-N	O=C(O)C1N(C)CCC1	N-methylproline	475-11-6	541	HMDB0094696		643474
100002106	402	37529	164200	Lipid	Sphingomyelins	3120	NAMED	NBEADXWAAWCCDG-QDDWGVBQSA-N	O=C(CCCCCCC/C=C\CCCCCCCC)N[C@@](COP([O-])(OCC[N+](C)(C)C)=O)([C@](O)(/C=C/CCCCCCCCCCCCC)[H])[H]	sphingomyelin (d18:1/18:1, d18:2/18:0)	108392-10-5	4947837	HMDB0012101		6443882
100002107	402	37506	164195	Lipid	Sphingomyelins	3104	NAMED	RWKUXQNLWDTSLO-GWQJGLRPSA-N	CCCCCCCCCCCCCCCC(N[C@@](COP([O-])(OCC[N+](C)(C)C)=O)([C@](O)(/C=C/CCCCCCCCCCCCC)[H])[H])=O	palmitoyl sphingomyelin (d18:1/16:0)	6254-89-3	8115562	HMDB0010169		9939941
100002113	400	37443	156369	Amino Acid	Methionine, Cysteine, SAM and Taurine Metabolism	468	NAMED	ADVPTQAUNPRNPO-UHFFFAOYSA-N	O=C(C(CS(O)=O)N)O	cysteine sulfinic acid	207121-48-0	107	HMDB0000996	C00606	109
100002132	400	52987	166226	Amino Acid	Polyamine Metabolism	554	NAMED	NPDTUDWGJMBVEP-UHFFFAOYSA-N	CC(NCCCNCCCCNCCCNC(C)=O)=O	N1,N12-diacetylspermine	61345-83-3	117134	HMDB0002172	C03413	132680
100002154	400	37459	156384	Xenobiotics	Food Component/Plant	4894	NAMED	SSISHJJTAXXQAX-UHFFFAOYSA-N	S=C1NC(CC(C([O-])=O)[N+](C)(C)C)=CN1	ergothioneine	58511-63-0	2297320	HMDB0003045	C05570	5351619
100002180	209	46896	148134	Carbohydrate	Glycolysis, Gluconeogenesis, and Pyruvate Metabolism	1230	NAMED	RNBGYGVWRKECFJ-UHFFFAOYSA-N	[H]C1(C([H])(C([H])(OC1(COP(O)(O)=O)O)COP(O)(O)=O)O)O	fructose 1,6-diphosphate/glucose 1,6-diphosphate/myo-inositol diphosphates			HMDB0001058,HMDB0003514	C01231,C00354,C05378	3.93412e+46
100002196	209	37752	145686	Lipid	Fatty Acid, Monohydroxy	2015	NAMED	HNICUWMFWZBIFP-IRQZEAMPSA-N	OC(CCCCCCC/C=C\C=C\[C@H](CCCCC)O)=O	13-HODE + 9-HODE			HMDB0004670,HMDB0004667	C14767,C14762	5.31283e+31
100002227	402	38125	164218	Lipid	Sterol	3220	NAMED	NYOXRYYXRWJDKP-UHFFFAOYSA-N	CC12C(CCC3C2CCC4(C)C3CCC4C(CCCC(C)C)C)=CC(CC1)=O	4-cholesten-3-one	601-57-0	427	HMDB0000921	C00599	91477
100002254	402	38625	159084	Lipid	Endocannabinoid	2164	NAMED	OTGQIQQTPXJQRG-UHFFFAOYSA-N	OCCNC(CCCCCCCCCCCCCCCCC)=O	stearoyl ethanolamide	111-57-9	25958	HMDB0013078		27902
100002259	402	38178	159020	Lipid	Fatty Acid Metabolism (Acyl Carnitine, Monounsaturated)	1881	NAMED	OQWOHRPOYAVIOK-KTKRTIGZSA-N	O=C([O-])CC(OC(CC/C=C\CCCCC)=O)C[N+](C)(C)C	cis-4-decenoylcarnitine (C10:1)	98930-66-6	28639171	HMDB0013205		57357170
100002284	305	62950	220825	Lipid	Fatty Acid, Dihydroxy	2034	NAMED	LOUGYXZSURQALL-GBXIJSLDSA-N	C[C@@H](O)[C@H](O)C(O)=O	2S,3R-dihydroxybutyrate	5057-93-2	9139682	HMDB0002453		10964471
100002285	305	62951	220826	Lipid	Fatty Acid, Dihydroxy	2037	NAMED	UFYGCFHQAXXBCF-UHFFFAOYSA-N	OCCC(O)C(O)=O	2,4-dihydroxybutyrate	1518-62-3	167259	HMDB0000360		192742
100002324	400	47897	157694	Xenobiotics	Drug - Other	5990	NAMED	GBFLZEXEOZUWRN-UHFFFAOYSA-N	OC(CSCC(N)C(O)=O)=O	S-carboxymethyl-L-cysteine	638-23-3	1050	HMDB0029415	C03727	193653
100002344	209	38293	141840	Lipid	Fatty Acid, Branched	1638	NAMED	ZOCYQVNGROEVLU-UHFFFAOYSA-N	CC(C)CCCCCCCCCCCC(O)=O	(12 or 13)-methylmyristate (a15:0 or i15:0)	2485-71-4	133106	HMDB0061707		151014
100002356	209	38296	141846	Lipid	Fatty Acid, Branched	1649	NAMED	YETXGSGCWODRAA-UHFFFAOYSA-N	OC(CCCCCCCCCCCCCCCC(C)C)=O	(16 or 17)-methylstearate (a19:0 or i19:0)	2724-59-6	2340933	HMDB0037397		3083779
100002367	305	63109	221751	Lipid	Fatty Acid, Dihydroxy	2035	NAMED	LOUGYXZSURQALL-PWNYCUMCSA-N	OC([C@H](O)[C@H](O)C)=O	2R,3R-dihydroxybutyrate	759-06-8	17215960	HMDB0000498		13120901
100002417	305	38276	152194	Xenobiotics	Food Component/Plant	4773	NAMED	JTEYKUFKXGDTEU-UHFFFAOYSA-N	OC(C(O)C(C)(O)C)=O	2,3-dihydroxyisovalerate	1756-18-9	657	HMDB0012141	C04039	677
100002462	400	43582	208402	Amino Acid	Lysine Metabolism	120	NAMED	OWGKYELXGFKIHH-MYLOADSESA-N	O[C@@H]1[C@@H](O)[C@@H](O)[C@@H](CO)OC1OC(CCC(N)C(O)=O)CN	5-(galactosylhydroxy)-L-lysine	32448-36-5				66995551
100002466	400	62103	218949	Amino Acid	Glutathione Metabolism	577	NAMED	ZHRLECIZINSPKL-AKGZTFGVSA-N	OC(CNC(C(N)CSSC[C@@H](C(O)=O)N)=O)=O	cysteinylglycine disulfide*	70555-24-7	17215992	HMDB0000709		22833544
100002500	400	43493	157017	Amino Acid	Histidine Metabolism	81	NAMED	NRXIKWMTVXPVEF-BYPYZUCNSA-N	OC([C@@H](NC=N)CCC(O)=O)=O	formiminoglutamate	816-90-0	388370	HMDB0000854	C00439	439233
100002528	209	46960	148213	Xenobiotics	Chemical	6088	NAMED	QAOWNCQODCNURD-UHFFFAOYSA-N	OS(O)(=O)=O	sulfate*	14808-79-8	1086	HMDB01448	C00059	5152822
100002544	400	40499	156749	Amino Acid	Glutamate Metabolism	51	NAMED	HBDWQSHEVMSFGY-SCQFTWEKSA-N	OC(C(O)=O)C[C@@H](C(O)=O)N	4-hydroxyglutamate	2485-33-8	388936	HMDB0001344	C03079	439902
100002749	400	39592	156595	Amino Acid	Methionine, Cysteine, SAM and Taurine Metabolism	457	NAMED	IDIDJDIHTAOVLG-VKHMYHEASA-N	OC([C@H](CSC)N)=O	S-methylcysteine	1187-84-4	22826	HMDB0002108		2.44177e+16
100002784	400	55072	208196	Amino Acid	Urea cycle; Arginine and Proline Metabolism	491	NAMED	ARBHXJXXVVHMET-UHFFFAOYSA-N	OC(C(CCC/N=C(N)/N)=O)=O	2-oxoarginine*	3715-10-04	542	HMDB0004225	C03771	558
100002796	209	62873	220667	Lipid	Medium Chain Fatty Acid	1496	NAMED	XKZKQTCECFWKBN-SREVYHEPSA-N	OC(CC\C=C/CCCCC)=O	cis-4-decenoate (10:1n6)*	505-90-8	4471776	HMDB0004980		5282726
100002873	402	49617	161405	Lipid	Lysophospholipid	2650	NAMED	SKJMUADLQLZAGH-WJOKGBTCSA-N	CCCCCCCCCCCCCCCCCCCCCCCC(OC[C@H](COP([O-])(OCC[N+](C)(C)C)=O)O)=O	1-lignoceroyl-GPC (24:0)	325171-59-3	24766539	HMDB0010405		24779481
100002910	400	62946	220814	Amino Acid	Histidine Metabolism	92	NAMED	UJCGYTCAMOHYCG-UHFFFAOYSA-N	O=C(O)CC1=CN=CN1C	1-methyl-5-imidazoleacetate	4200-48-0	4954265	HMDB04988		6451814
100002927	400	43378	211502	Amino Acid	Methionine, Cysteine, SAM and Taurine Metabolism	458	NAMED	ZZLHPCSGGOGHFW-UHFFFAOYSA-N	NC(CS(C)=O)C(O)=O	S-methylcysteine sulfoxide	6853-87-8	74136	HMDB0029432		82142
100002945	209	38768	143701	Lipid	Fatty Acid, Branched	1643	NAMED	IIUXHTGBZYEGHI-UHFFFAOYSA-N	CC(CCCCCCCCCCCCCC(O)=O)C	(14 or 15)-methylpalmitate (a17:0 or i17:0)			HMDB0061859	C16995	818117903417
100002957	305	46148	210928	Carbohydrate	Nucleotide Sugar	1392	NAMED	LFTYTUAZOPRMMI-HEXNZZLISA-N	O[C@]1([H])[C@@](O)([H])[C@](COP(O)(OP(O)(O[C@H]2[C@H](NC(C)=O)[C@@H](O)[C@H](O)C(CO)O2)=O)=O)([H])O[C@]1(N(C=C3)C(NC3=O)=O)[H]	UDP-N-acetylglucosamine/galactosamine			HMDB0000304,HMDB0000290	C00203,C00043	445761167
100002989	402	46798	165353	Lipid	Diacylglycerol	2927	NAMED	BLZVZPYMHLXLHG-RQOIEFAZSA-N	CCCCCCCC/C=C\CCCCCCCC(OCC(CO)OC(CCCCCCC/C=C\C/C=C\CCCCC)=O)=O	oleoyl-linoleoyl-glycerol (18:1/18:2) [1]	106292-55-1	23975985	HMDB0007219		14275396
100002990	402	46799	165354	Lipid	Diacylglycerol	2928	NAMED	GREDRAMJRDQWEJ-LTEAFHAISA-N	CCCCCCCC/C=C\CCCCCCCC(OCC(COC(CCCCCCC/C=C\C/C=C\CCCCC)=O)O)=O	oleoyl-linoleoyl-glycerol (18:1/18:2) [2]	104346-53-4	29788004	HMDB0007219		71433693
100003000	402	39270	163991	Lipid	Lysoplasmalogen	2835	NAMED	QYTPGOPLNFESQC-RLHAVTDZSA-N	O=P(OCC[NH3+])([O-])OC[C@H](O)CO/C=C/CCCCCCCCCCCCCC	1-(1-enyl-palmitoyl)-GPE (P-16:0)*		10471193	HMDB0011152
100003001	402	39271	180976	Lipid	Lysoplasmalogen	2839	NAMED	KACDZDULGKPXHT-BIHRDVDLSA-N	O=P(OCC[NH3+])([O-])OC[C@H](O)CO/C=C/CCCCCCCCCCCCCCCC	1-(1-enyl-stearoyl)-GPE (P-18:0)*			HMDB0240598
100003119	209	39732	143757	Lipid	Endocannabinoid	2173	NAMED	KOGRJTUIKPMZEJ-KTKRTIGZSA-N	O=C(CCCCCCC/C=C\CCCCCCCC)NCCS(O)(=O)=O	N-oleoyltaurine	52514-04-2	4941625			6437033
100003151	402	46223	159669	Lipid	Fatty Acid Metabolism (Acyl Carnitine, Polyunsaturated)	1892	NAMED	MJLXQSQYKZWZCB-DQFWFXSYSA-N	[O-]C(C[C@H](C[N+](C)(C)C)OC(CCCCCCC/C=C\C/C=C\CCCCC)=O)=O	linoleoylcarnitine (C18:2)*	36816-10-1	4952667	HMDB0006469		6450015
100003152	400	39577	156583	Amino Acid	Glutamate Metabolism	59	NAMED	AOKCDAVWJLOAHG-UHFFFAOYSA-N	CNCCCC(O)=O	N-methyl-GABA	1119-48-8	63869		C15987	70703
100003169	209	40008	141960	Peptide	Dipeptide	853	NAMED	UCGDDTHMMVWVMV-UHFFFAOYSA-N	O=C(C(C(CC)C)N)NCC(O)=O	isoleucylglycine	868-28-0	303621	HMDB0028907		342532
100003183	400	48189	157731	Peptide	Dipeptide	1047	NAMED	JYOAXOMPIXKMKK-UHFFFAOYSA-N	O=C(C(CC(C)C)N)NC(CCC(N)=O)C(O)=O	leucylglutamine*		3511125	HMDB0028927		4305457
100003185	400	40045	156684	Peptide	Dipeptide	872	NAMED	LESXFEZIFXFIQR-UHFFFAOYSA-N	O=C(C(CC(C)C)N)NCC(O)=O	leucylglycine	686-50-0	71402	HMDB0028929		79070
100003210	400	39994	156660	Peptide	Dipeptide	1037	NAMED	XCTHZFGSVQBHBW-UHFFFAOYSA-N	O=C(C(C(C)C)N)NC(CC(C)C)C(O)=O	valylleucine	22906-55-4	312586	HMDB0029131		352039
100003239	209	39835	141954	Lipid	Endocannabinoid	2175	NAMED	LPDJCYFKKSLKRO-UHFFFAOYSA-N	O=C(NCCS(=O)(O)=O)CCCCCCCCCCCCCCC	N-palmitoyltaurine	83982-06-3	14435932			14504290
100003240	209	39730	143759	Lipid	Endocannabinoid	2174	NAMED	LMIJIHJZVURGQK-UHFFFAOYSA-N	O=C(CCCCCCCCCCCCCCCCC)NCCS(=O)(O)=O	N-stearoyltaurine	63155-80-6	147194			168274
100003258	305	63990	232912	Cofactors and Vitamins	Ascorbate and Aldarate Metabolism	4353	NAMED	RMHBODZVODTFAH-UHFFFAOYSA-N	OC1=C(OC)C(C(C(CO)O)O1)=O	2-O-methylascorbic acid	17860-87-6	90149	HMDB0240294		54726398
100003260	400	40007	161438	Amino Acid	Glutamate Metabolism	58	NAMED	SRGQUICKDUQCKO-UHFFFAOYSA-N	O=C(CCCNCCC(O)=O)O	carboxyethyl-GABA	4386-03-02	2474	HMDB0002201		2572
100003271	209	54923	208316	Amino Acid	Glutamate Metabolism	56	NAMED	GAQNUGISBQJMKO-UHFFFAOYSA-N	OC(CC(C(NC(CCC(O)=O)C(O)=O)=O)(CC(O)=O)O)=O	beta-citrylglutamate	73590-26-8	19992713		C20775	189741
100003397	400	40406	156717	Lipid	Phospholipid Metabolism	2244	NAMED	UYPYRKYUKCHHIB-UHFFFAOYSA-N	C[N+](C)([O-])C	trimethylamine N-oxide	1184-78-7	1113	HMDB0000925	C01104	1145
100003415	400	62860	220638	Amino Acid	Lysine Metabolism	114	NAMED	PQNASZJZHFPQLE-LURJTMIESA-N	O=C([C@H](CCCCNC)N)O	N6-methyllysine	1188-07-4	144469	HMDB0002038	C02728	164795
100003429	209	40478	143877	Xenobiotics	Food Component/Plant	4893	NAMED	UXOJWGSGKUYMIA-UHFFFAOYSA-N	OC1=CC(OC2)=C(C=C1)CC2C3=CC=C(OS(=O)(O)=O)C=C3	equol sulfate		23936050
100003434	400	40730	156802	Amino Acid	Histidine Metabolism	80	NAMED	ZCKYOWGFRHAZIQ-UHFFFAOYSA-N	OC(CCC1=CN=CN1)=O	imidazole propionate	1074-59-5	63798	HMDB0002271		70630
100003588	400	41370	156809	Peptide	Dipeptide	926	NAMED	GLUBLISJVJFHQS-UHFFFAOYSA-N	O=C(CNC(C(CC1=CC=CC=C1)N)=O)O	phenylalanylglycine	721-90-4	88678	HMDB0028995		6992304
100003589	400	41374	156811	Peptide	Dipeptide	921	NAMED	MIDZLCFIAINOQN-WPRPVWTQSA-N	O=C([C@H](C)NC([C@H](CC1=CC=CC=C1)N)=O)O	phenylalanylalanine	3918-87-4	4589716	HMDB0028988		5488196
100003598	209	41375	143081	Peptide	Dipeptide	1016	NAMED	HPYDSVWYXXKHRD-UHFFFAOYSA-N	O=C(CNC(C(CC1=CC=C(C=C1)O)N)=O)O	tyrosylglycine	673-05-5	227627	HMDB0029105		7021854
100003641	400	40475	156743	Peptide	Dipeptide	1034	NAMED	IOUPEELXVYPCPG-UHFFFAOYSA-N	O=C(C(C(C)C)N)NCC(O)=O	valylglycine	686-43-1	120256	HMDB0029127		136487
100003674	400	40703	156791	Peptide	Dipeptide	947	NAMED	RNKSNIBMTUYWSH-YFKPBYRVSA-N	O=[C@]([C@H]1NCCC1)NCC(O)=O	prolylglycine	2578-57-6	4932143	HMDB0011178		6426709
100003686	209	42092	143937	Lipid	Fatty Acid Metabolism (Acyl Glycine)	1824	NAMED	KVTFEOAKFFQCCX-UHFFFAOYSA-N	O=C(CCCCCCCCCCCCCCC)NCC(O)=O	N-palmitoylglycine	2441-41-0	133100	HMDB0013034		151008
100003695	305	62864	220652	Xenobiotics	Food Component/Plant	4960	NAMED	RGHNJXZEOKUKBD-MBMOQRBOSA-N	O=C([C@H]([C@H]([C@@H]([C@@H](CO)O)O)O)O)O	mannonate*	642-99-9	2496757			3246006
100003892	400	42002	156875	Amino Acid	Methionine, Cysteine, SAM and Taurine Metabolism	466	NAMED	DWPCPZJAHOETAG-IMJSIDKUSA-N	O=C([C@H](CSC[C@@H](C(O)=O)N)N)O	lanthionine	3183-08-02	88959			98504
100003895	209	41948	151109	Xenobiotics	Food Component/Plant	4892	NAMED	XDPLKWRSVXUQBN-WKXGUSGUSA-N	OC1=CC=C(C2CC3=C(C=C(C=C3)O[C@H]4[C@@H](O)[C@@H](O)[C@H](O)C(C(O)=O)O4)OC2)C=C1	equol glucuronide					46781484
100003901	209	41220	142786	Lipid	Lysophospholipid	2671	NAMED	KIHAGWUUUHJRMS-JOCHJYFZSA-N	OC[C@@H](OC(CCCCCCCCCCCCCCCCC)=O)COP(OCC[NH3+])([O-])=O	2-stearoyl-GPE (18:0)*		24769218	HMDB0011129		9065845353480660
100003926	400	43264	156990	Lipid	Fatty Acid Metabolism (Acyl Carnitine, Hydroxy)	1920	NAMED	UEFRDQSMQXDWTO-UHFFFAOYSA-N	CC(CC(OC(C[N+](C)(C)C)CC([O-])=O)=O)O	(R)-3-hydroxybutyrylcarnitine			HMDB0013127		53481617
100004054	402	57512	211213	Lipid	Fatty Acid Metabolism (Acyl Carnitine, Long Chain Saturated)	1866	NAMED	DWSFAVOTORHAAL-UHFFFAOYSA-N	[O-]C(CC(C[N+](C)(C)C)OC(CCCCCCCCCCCCCCCC)=O)=O	margaroylcarnitine (C17)*	106182-29-0	35015987	HMDB0006210		53477803
100004059	400	62278	219251	Xenobiotics	Food Component/Plant	4932	NAMED	GPPYTCRVKHULJH-UHFFFAOYSA-N	C[N+](C)(C(C([O-])=O)CC1=CN=CN1)C	histidine betaine (hercynine)*	534-30-5	2340795	HMDB0029422		3083620
100004089	209	42489	144357	Lipid	Fatty Acid, Monohydroxy	1963	NAMED	GHPVDCPCKSNJDR-UHFFFAOYSA-N	OC(C(O)=O)CCCCCCCC	2-hydroxydecanoate	5393-81-7	20195	HMDB0094656		21488
100004111	209	46146	144253	Xenobiotics	Benzoate Metabolism	4506	NAMED	NCOMUGOPQPRVSE-UHFFFAOYSA-N	OC1=CC(C)=CC=C1OS(O)(=O)=O	4-methylcatechol sulfate			HMDB0240459		54104170
100004208	209	46111	143736	Xenobiotics	Benzoate Metabolism	4502	NAMED	AQTYXAPIHMXAAV-UHFFFAOYSA-N	COC1=C(OS(O)(=O)=O)C=CC=C1	guaiacol sulfate		21078	HMDB0060013		22473
100004251	305	42978	147238	Lipid	Fatty Acid, Dicarboxylate	1658	NAMED	OREAFAJWWJHCOT-UHFFFAOYSA-N	CC(C(O)=O)(C(O)=O)C	dimethylmalonic acid	595-46-0	11195	HMDB0002001		11686
100004284	400	43424	157011	Xenobiotics	Chemical	6154	NAMED	HHVIBTZHLRERCL-UHFFFAOYSA-N	CS(C)(=O)=O	dimethyl sulfone	67-71-0	5978	HMDB0004983	C11142	6213
100004322	209	43266	143737	Xenobiotics	Food Component/Plant	5252	NAMED	VSTZVCJQGSLNLL-UHFFFAOYSA-N	NC1=CC=CC=C1OS(O)(=O)=O	2-aminophenol sulfate		158022	HMDB0061116		181670
100004328	402	42463	164531	Lipid	Sphingomyelins	3114	NAMED	KYICBZWZQPCUMO-PSALXKTOSA-N	CCCCCCCCCCCCCC(N[C@@](COP([O-])(OCC[N+](C)(C)C)=O)([C@](O)(/C=C/CCCCCCCCCCCCC)[H])[H])=O	sphingomyelin (d18:1/14:0, d16:1/16:0)*		9608732	HMDB0012097		11433862
100004329	402	42459	161023	Lipid	Sphingomyelins	3118	NAMED	IWHLTJGDYLJQSH-FLPFCPAFSA-N	CCCCC/C=C/CCCCCCCCC(N[C@@](COP([O-])(OCC[N+](C)(C)C)=O)([C@](O)(/C=C/CCCCCCCCCCCCC)[H])[H])=O	sphingomyelin (d18:2/16:0, d18:1/16:1)*			HMDB0240638,HMDB0240613
100004396	305	62069	218878	Lipid	Fatty Acid, Dicarboxylate	1669	NAMED	YVOMYDHIQVMMTA-UHFFFAOYSA-N	OC(CC(O)=O)CCC(O)=O	3-hydroxyadipate		133894	HMDB0000345		151913
100004488	400	43586	157041	Amino Acid	Urea cycle; Arginine and Proline Metabolism	521	NAMED	NTNWOCRCBQPEKQ-YFKPBYRVSA-N	OC([C@H](CCCN([H])/C(N([H])[H])=N/C)N([H])[H])=O	N-monomethylarginine	53308-83-1	117259	HMDB0029416	C03884	132862
100004523	209	43249	124707	Amino Acid	Urea cycle; Arginine and Proline Metabolism	508	NAMED	SRXKAYJJGAAOBP-UHFFFAOYSA-N	CC(NCCCC(N)C(O)=O)=O	N-delta-acetylornithine		8096135	HMDB0003357	C00437	9920500
100004542	400	43761	157045	Lipid	Fatty Acid, Amino	1751	NAMED	RDFMDVXONNIGBC-UHFFFAOYSA-N	OC(C(CCCCC)N([H])[H])=O	2-aminoheptanoate	1115-90-8	198338	HMDB0094649		227939
100004606	209	43676	149869	Lipid	Lysophospholipid	2706	NAMED	GPCWGPPYPPUKIJ-VNLYIJPESA-N	O=P(O)(OCC(O)COC(CCCCCCCCCC/C=C/C/C=C/CC)=O)OC[C@@H](C(O)=O)N	1-linoleoyl-GPS (18:2)*
100004635	400	44878	157087	Amino Acid	Methionine, Cysteine, SAM and Taurine Metabolism	439	NAMED	UCUNFLYVYCGDHP-UHFFFAOYSA-N	O=S(C)(CCC(N)C(O)=O)=O	methionine sulfone	820-10-0	63154	HMDB0062174		69961
100005372	402	44621	163990	Lipid	Lysoplasmalogen	2837	NAMED	URGVIWXYPWWBQO-ZCJATDNESA-N	O=P(OCC[NH3+])([O-])OC[C@H](O)CO/C=C/CCCCCC/C=C/CCCCCCCC	1-(1-enyl-oleoyl)-GPE (P-18:1)*
100005373	400	46227	221883	Amino Acid	Lysine Metabolism	121	NAMED	BFSYFTQDGRDJNV-QCNRFFRDSA-N	OC[C@@H](O)[C@@H](O)[C@H](O)C(CNCCCC[C@@H](N)C(O)=O)=O	fructosyllysine	21291-40-7	110281	HMDB0034879		9839580
100005463	400	45428	157095	Amino Acid	Methionine, Cysteine, SAM and Taurine Metabolism	441	NAMED	NPIMMZJBURSMON-UHFFFAOYSA-N	OC(C(CCS(C)=O)NC(C)=O)=O	N-acetylmethionine sulfoxide	108646-71-5	167798			11902949
100005466	209	48187	153116	Amino Acid	Methionine, Cysteine, SAM and Taurine Metabolism	473	NAMED	CXJAAWRLVGAKDV-UHFFFAOYSA-N	O=S(CCNC(C)=O)(O)=O	N-acetyltaurine		140553	HMDB0240253		159864
100005716	209	45968	144192	Lipid	Lysophospholipid	2714	NAMED	FQQQKGAFQIIGLQ-VYFUBJQISA-N	O[C@H](COC(CCCCCCC/C=C\CCCCCCCC)=O)COP(OCC(O)CO)(O)=O	1-oleoyl-GPG (18:1)*		34999689	HMDB0240602
100005717	209	45970	144193	Lipid	Lysophospholipid	2709	NAMED	BVJSKAUUFXBDOB-UHFFFAOYSA-N	O=P(OCC(O)CO)(O)OCC(O)COC(CCCCCCCCCCCCCCC)=O	1-palmitoyl-GPG (16:0)*		2548639	HMDB0240601		3300276
100005805	209	46130	149868	Lipid	Lysophospholipid	2702	NAMED	XIVOBOJQPNEUSC-UXHICEINSA-N	CCCCCCCCCCCCCCCC(OC[C@]([H])(COP(O)(OC[C@]([NH3+])(C([O-])=O)[H])=O)O)=O	1-palmitoyl-GPS (16:0)*		7826050			9547100
100005814	209	61826	218246	Lipid	Endocannabinoid	2178	NAMED	YIWODQVLEDDQSF-HZJYTTRNSA-N	CCCCC/C=C\C/C=C\CCCCCCCC(NCCS(=O)(O)=O)=O	N-linoleoyltaurine*					52922081
100005864	400	46144	157118	Xenobiotics	Food Component/Plant	5092	NAMED	HOVAGTYPODGVJG-ZFYZTMLRSA-N	O[C@H]1[C@@H]([C@H]([C@H](O[C@@H]1CO)OC)O)O	methyl glucopyranoside (alpha + beta)			HMDB0029965		4.45238e+16
100005985	402	47154	164532	Lipid	Sphingomyelins	3115	NAMED	SOWIKWJDPCEPOJ-IOBWIPHESA-N	CCCC/C=C/CCCCCCCC(N[C@@](COP([O-])(OCC[N+](C)(C)C)=O)([C@](O)(/C=C/CCCCCCCCCCCCC)[H])[H])=O	sphingomyelin (d18:2/14:0, d18:1/14:1)*			HMDB0240637,HMDB0240612
100005986	402	47153	164529	Lipid	Sphingomyelins	3130	NAMED	WKZHECFHXLTOLJ-QYKFWSDSSA-N	O[C@H](/C=C/CCCCCCCCCCCCC)[C@H](CO[P](OCC[N+](C)(C)C)([O-])=O)NC(CCCCCCCCCCCCC/C=C\CCCCCCCC)=O	sphingomyelin (d18:1/24:1, d18:2/24:0)*	94359-13-4	24846874	HMDB0012107		44260126
100006051	402	48182	160274	Lipid	Fatty Acid Metabolism (Acyl Carnitine, Monounsaturated)	1885	NAMED	ABVVZYXTZLEOHP-OLHLWXQYSA-N	O=C(CCCCCCC/C=C\CCCC)O[C@H](CC([O-])=O)C[N+](C)(C)C	myristoleoylcarnitine (C14:1)*	889848-55-9	34999520	HMDB0240588		129691961
100006098	209	48448	155087	Xenobiotics	Chemical	6223	NAMED	BDERIBJTVYFANV-UHFFFAOYSA-N	O=S(OC1=CC=CN=C1)(O)=O	3-hydroxypyridine sulfate	1955-23-3	16232314
100006115	305	48255	153226	Carbohydrate	Pentose Metabolism	1283	NAMED	QXKAIJAYHKCRRA-JJYYJPOSSA-N	OC([C@H]([C@@H]([C@@H](CO)O)O)O)=O	arabonate/xylonate			HMDB0000539	C00502,C05411	1220456602431
100006121	209	48341	153390	Lipid	Monoacylglycerol	2862	NAMED	LERKRWCYZNDWFH-QNEBEIHSSA-N	OCC(O)COC(CCCCCC/C=C\C/C=C\C/C=C\CCCCC)=O	1-dihomo-linolenylglycerol (20:3)			HMDB0011577
100006191	209	48841	155015	Amino Acid	Tyrosine Metabolism	225	NAMED	JPAUCQAJHLSMQW-XPORZQOISA-N	O[C@H]([C@@H](O)[C@@H]1O)[C@@H](O[C@@H]1C(O)=O)OC2=CC=C(C)C=C2	p-cresol glucuronide*	17680-99-8	135751	HMDB0011686		154035
100006240	209	48487	154439	Amino Acid	Glutathione Metabolism	591	NAMED	ICRIFHIWWXQBPY-MAJRPQAMSA-N	O=C([C@@](CSC1CC(OC1CCCCC)O)(NC(CC[C@](N)(C(O)=O)[H])=O)[H])NCC(O)=O	4-hydroxy-nonenal-glutathione	99927-70-5		HMDB0240578		92970719
100006290	402	48490	164042	Lipid	Sphingomyelins	3122	NAMED	AADLTHQNYQJHQV-SVLGDMRNSA-N	CCCCCCCCCCCCC/C=C/[C@@H](O)[C@@H](NC(CCCCCCCCCCCCCCCCCCC)=O)COP([O-])(OCC[N+](C)(C)C)=O	sphingomyelin (d18:1/20:0, d16:1/22:0)*		23113477	HMDB0012102		44260124
100006292	402	48491	164534	Lipid	Sphingomyelins	3123	NAMED	MDRFMTLYKHBJTF-YECRPIIFSA-N	CCCCCCCCCCCCC/C=C/[C@@H](O)[C@@H](NC(CCCCCCCCC/C=C/CCCCCCCC)=O)COP([O-])(OCC[N+](C)(C)C)=O	sphingomyelin (d18:1/20:1, d18:2/20:0)*	222403-67-0		HMDB0240610,HMDB0240632
100006294	402	48492	164533	Lipid	Sphingomyelins	3107	NAMED	FJJANLYCZUNFSE-TWKUQIQBSA-N	CCCCCCCCCCCCC/C=C/[C@@H](O)[C@@H](NC(CCCCCCCCCCCCCCCCCCCCC)=O)COP([O-])(OCC[N+](C)(C)C)=O	behenoyl sphingomyelin (d18:1/22:0)*		24846873	HMDB0012103		44260125
100006295	402	48493	164535	Lipid	Sphingomyelins	3127	NAMED	VBFKEZGCUWHGSK-ADSSWVSQSA-N	CCCCCCCCCCCCC/C=C/[C@@H](O)[C@@H](NC(CCCCCCCCCCC/C=C\CCCCCCCC)=O)COP([O-])(OCC[N+](C)(C)C)=O	sphingomyelin (d18:1/22:1, d18:2/22:0, d16:1/24:1)*		29368329	HMDB0012104
100006296	402	57477	211140	Lipid	Sphingomyelins	3128	NAMED	BBJBWENPFZYXKM-CUYAXJSGSA-N	CCCCCCCCCCCCC/C=C/[C@@H](O)[C@@H](NC(CCCCCCCCCCC/C=C/C/C=C/CCCCC)=O)COP([O-])(OCC[N+](C)(C)C)=O	sphingomyelin (d18:1/22:2, d18:2/22:1, d16:1/24:2)*			HMDB0240670,HMDB0240672,HMDB0240669
100006298	402	57330	210828	Lipid	Sphingomyelins	3109	NAMED	QEDPUVGSSDPBMD-XTAIVQBESA-N	CCCCCCCCCCCCC/C=C/[C@@H](O)[C@@H](NC(CCCCCCCCCCCCCCCCCCCCCCC)=O)COP([O-])(OCC[N+](C)(C)C)=O	lignoceroyl sphingomyelin (d18:1/24:0)	60037-60-7	24846875	HMDB0011697
100006314	402	52433	164557	Lipid	Sphingomyelins	3116	NAMED	LQINJRUGTUOHGS-YPDYIYJKSA-N	CCCCCCCCCCCCC/C=C/[C@@H](O)[C@@H](NC(CCCCCCCCCCCCCC)=O)COP([O-])(OCC[N+](C)(C)C)=O	sphingomyelin (d17:1/16:0, d18:1/15:0, d16:1/17:0)*	121999-58-4	28532779	HMDB0240617,HMDB0240608
100006363	209	48728	155111	Xenobiotics	Food Component/Plant	5122	NAMED	CQRHJEVIKOKQMO-UHFFFAOYSA-N	OC1=CC2=C(C(C(C3=CC=C(OS(=O)(O)=O)C=C3)=CO2)=O)C=C1	daidzein sulfate (2)					12114465
100006374	209	48762	155125	Xenobiotics	Chemical	6220	NAMED	NGVLEQPKHLWZLN-UHFFFAOYSA-N	OC1=C(O)C(OS(=O)(O)=O)=CC=C1	1,2,3-benzenetriol sulfate (2)			HMDB0060018,HMDB0060016		9201366254110620
100006375	209	48763	155127	Xenobiotics	Benzoate Metabolism	4542	NAMED	NTXOJWKIHIOUQN-UHFFFAOYSA-N	OC1=C(C=CC=C1OS(=O)(O)=O)OC	3-methoxycatechol sulfate (1)					129892430
100006379	400	48782	157831	Amino Acid	Tryptophan Metabolism	261	NAMED	CPXSBHKDEPPWIX-RAYCSJGISA-N	N[C@H](C(O)=O)CC1=C([C@H]([C@H]([C@@H](O)[C@@H]2O)O)O[C@@H]2CO)NC3=CC=CC=C13	C-glycosyltryptophan	180509-18-6	9157171	HMDB0240296		10981970
100006430	305	48885	160479	Carbohydrate	Pentose Metabolism	1277	NAMED	HEBKCHPVOIAQTA-IMJSIDKUSA-N	OC[C@@H](C([C@H](CO)O)O)O	arabitol/xylitol			HMDB0001851,HMDB0000568,HMDB0002917	C00379,C00542,C01904	941546912
100006435	400	46539	166536	Carbohydrate	Aminosugar Metabolism	1434	NAMED	OVRNDRQMDRJTHS-FMDGEEDCSA-N	O[C@@H]1[C@H]([C@@H](O[C@@H]([C@H]1O)CO)O)NC(C)=O	N-acetylglucosamine/N-acetylgalactosamine			HMDB0000212,HMDB0000215	C01074	43917484265
100006620	402	61775	218145	Lipid	Fatty Acid Metabolism (Acyl Carnitine, Medium Chain)	1858	NAMED	MPSPNFAQQQMFLK-UHFFFAOYSA-N	[O-]C(CC(OC(CCCCCCCC)=O)C[N+](C)(C)C)=O	nonanoylcarnitine (C9)		28533402	HMDB0013288		91825642
100006726	209	52608	166573	Lipid	Endocannabinoid	2183	NAMED	KQXDGUVSAAQARU-HZJYTTRNSA-N	CCCCC/C=C\C/C=C\CCCCCCCC(NCCO)=O	linoleoyl ethanolamide	68171-52-8	4446566	HMDB0012252		5283446
100008903	402	52603	165331	Lipid	Phosphatidylcholine (PC)	2360	NAMED	FVXDQWZBHIXIEJ-LNDKUQBDSA-N	CCCCC/C=C\C/C=C\CCCCCCCC(OC[C@@H](OC(CCCCCCC/C=C\C/C=C\CCCCC)=O)COP([O-])(OCC[N+](C)(C)C)=O)=O	1,2-dilinoleoyl-GPC (18:2/18:2)	998-06-1	4450312	HMDB0008138		5288075
100008904	402	52438	164562	Lipid	Phosphatidylcholine (PC)	2323	NAMED	ATHVAWFAEPLPPQ-VRDBWYNSSA-N	O=C(CCCCCCCCCCCCCCCCC)OC[C@]([H])(COP(OCC[N+](C)(C)C)([O-])=O)OC(CCCCCCC/C=C\CCCCCCCC)=O	1-stearoyl-2-oleoyl-GPC (18:0/18:1)	56421-10-4	24766704	HMDB0008038		24778825
100008905	402	52457	165141	Lipid	Phosphatidylcholine (PC)	2345	NAMED	SNKAWJBJQDLSFF-NVKMUCNASA-N	O=C(CCCCCCC/C=C\CCCCCCCC)OC[C@@]([H])(OC(CCCCCCC/C=C\CCCCCCCC)=O)COP([O-])(OCC[N+](C)(C)C)=O	1,2-dioleoyl-GPC (18:1/18:1)	4235-95-4	8525772	HMDB0000593		10350317
100008906	402	52609	165341	Lipid	Phosphatidylethanolamine (PE)	2444	NAMED	MWRBNPKJOOWZPW-NYVOMTAGSA-N	O=C(CCCCCCC/C=C\CCCCCCCC)OC[C@@]([H])(OC(CCCCCCC/C=C\CCCCCCCC)=O)COP([O-])(OCC[NH3+])=O	1,2-dioleoyl-GPE (18:1/18:1)	4004-05-01	7825707	HMDB0009059		9546757
100008908	402	52619	208092	Lipid	Phosphatidylinositol (PI)	2546	NAMED	LALGUHSIWLNTNW-ILFVSBPISA-N	O[C@H]1[C@H](OP(OC[C@@](OC(CCCCCCC/C=C\CCCCCCCC)=O)([H])COC(CCCCCCC/C=C\CCCCCCCC)=O)(O)=O)[C@H](O)[C@H](O)[C@@H](O)[C@@H]1O	1,2-dioleoyl-GPI (18:1/18:1)		24767722	HMDB0009837		5771759
100008914	402	52462	165128	Lipid	Phosphatidylcholine (PC)	2298	NAMED	IIZPXYDJLKNOIY-JXPKJXOSSA-N	CCCCCCCCCCCCCCCC(OC[C@@]([H])(OC(CCC/C=C\C/C=C\C/C=C\C/C=C\CCCCC)=O)COP([O-])(OCC[N+](C)(C)C)=O)=O	1-palmitoyl-2-arachidonoyl-GPC (16:0/20:4n6)	35418-58-7	8923140	HMDB0007982	C05208	10747814
100008915	402	52610	165342	Lipid	Phosphatidylcholine (PC)	2304	NAMED	IESVDEZGAHUQJU-ZLBXKVHBSA-N	CCCCCCCCCCCCCCCC(OC[C@](OC(CC/C=C\C/C=C\C/C=C\C/C=C\C/C=C\C/C=C\CC)=O)([H])COP([O-])(OCC[N+](C)(C)C)=O)=O	1-palmitoyl-2-docosahexaenoyl-GPC (16:0/22:6)	59403-54-2	4946007	HMDB0007991		6441886
100008916	402	52611	165343	Lipid	Phosphatidylcholine (PC)	2340	NAMED	FAUYAENFVCNTAL-PFFNLMTBSA-N	O=C(CC/C=C\C/C=C\C/C=C\C/C=C\C/C=C\C/C=C\CC)O[C@H](COC(CCCCCCCCCCCCCCCCC)=O)CO[P](OCC[N+](C)(C)C)([O-])=O	1-stearoyl-2-docosahexaenoyl-GPC (18:0/22:6)	59403-52-0		HMDB0008057		24778876
100008919	402	52614	165346	Lipid	Plasmalogen	2810	NAMED	XVYPOHCSLJZFED-QZEVRULJSA-N	[H][C@@](COP([O-])(OCC[NH3+])=O)(OC(CCCCCCC/C=C\CCCCCCCC)=O)CO/C=C\CCCCCCCCCCCCCCCC	1-(1-enyl-stearoyl)-2-oleoyl-GPE (P-18:0/18:1)	144371-68-6	24769260	HMDB0011375		42607457
100008920	402	52615	165347	Lipid	Sphingomyelins	3119	NAMED	YMQZQHIESOAPQH-JXGHDCMNSA-N	O=C(N[C@@]([C@]([H])(O)/C=C/CCCCCCCCCCCCC)([H])COP([O-])(OCC[N+](C)(C)C)=O)CCCCCCCCCCCCCCCC	sphingomyelin (d18:1/17:0, d17:1/18:0, d19:1/16:0)	121999-64-2		HMDB0240620,HMDB0240609,HMDB0240622		46891763
100008921	402	52616	165348	Lipid	Phosphatidylcholine (PC)	2282	NAMED	PZNPLUBHRSSFHT-RRHRGVEJSA-N	O=C(CCCCCCCCCCCCCCC)OC[C@]([H])(COP(OCC[N+](C)(C)C)([O-])=O)OC(CCCCCCCCCCCCCCCCC)=O	1-palmitoyl-2-stearoyl-GPC (16:0/18:0)	59403-51-9	24766643	HMDB0007970	C03889	24778686
100008928	305	52281	164309	Amino Acid	Glutathione Metabolism	582	NAMED	AFENDNXGAFYKQO-UHFFFAOYSA-N	CCC(O)C(O)=O	2-hydroxybutyrate/2-hydroxyisobutyrate			HMDB0000729,HMDB00008	C21297,C05984	4408644277439
100008929	209	52282	164310	Energy	TCA Cycle	1461	NAMED	YNOXCRMFGMSKIJ-UHFFFAOYSA-N	CC(C(O)=O)C(C(O)=O)(O)CC(O)=O	2-methylcitrate/homocitrate			HMDB0003518,HMDB0000379	C01251	439459515
100008930	209	52285	164313	Lipid	Long Chain Monounsaturated Fatty Acid	1534	NAMED	ZQPPMHVWECSIRJ-KTKRTIGZSA-N	OC(CCCCCCC/C=C\CCCCCCCC)=O	oleate/vaccenate (18:1)			HMDB0003231,HMDB0000573,HMDB0240219,HMDB0000207	C21944,C08367,C01712,C00712	5.28276e+25
100008953	209	52432	164556	Lipid	Monoacylglycerol	2870	NAMED	CXUXMSACCLYMBI-BQYQJAHWSA-N	CCCCCC/C=C/CCCCCCCC(OC(CO)CO)=O	2-palmitoleoylglycerol (16:1)*			HMDB0011534		53480960
100008954	402	52434	164558	Lipid	Dihydrosphingomyelins	3100	NAMED	QHZIGNLCLJPLCU-QPPIDDCLSA-N	[H][C@](NC(CCCCCCCCCCCCCCC)=O)(COP(OCC[N+](C)(C)C)([O-])=O)[C@@](O)([H])CCCCCCCCCCCCCCC	palmitoyl dihydrosphingomyelin (d18:0/16:0)*		8115586	HMDB0010168		9939965
100008955	402	52436	164560	Lipid	Sphingomyelins	3108	NAMED	SXZWBNWTCVLZJN-NMIJJABPSA-N	[H][C@](NC(CCCCCCCCCCCCCCCCCCCCCC)=O)(COP(OCC[N+](C)(C)C)([O-])=O)[C@@](O)([H])/C=C/CCCCCCCCCCCCC	tricosanoyl sphingomyelin (d18:1/23:0)*			HMDB0012105
100008956	402	52435	164559	Lipid	Sphingomyelins	3129	NAMED	JBDGKEXQKCCQFK-JWQIMADESA-N	[H][C@](NC(CCCCCCCCCCCCCCCCCCCCCC)=O)(COP(OCC[N+](C)(C)C)([O-])=O)[C@@](O)([H])/C=C/CCCCCCCC/C=C\CCC	sphingomyelin (d18:2/23:0, d18:1/23:1, d17:1/24:1)*			HMDB0240634,HMDB0011696,HMDB0240614		134757653
100008957	402	52437	164561	Lipid	Sphingomyelins	3131	NAMED	TXFLWJQVQCDUDZ-BRUGZULGSA-N	[H][C@](NC(CCCCCCCCCCCCC/C=C\CCCCCCCC)=O)(COP(OCC[N+](C)(C)C)([O-])=O)[C@@](O)([H])/C=C/CCCCCCCC/C=C\CCC	sphingomyelin (d18:2/24:1, d18:1/24:2)*			HMDB0240636,HMDB0240615		85336023
100008976	402	52446	165108	Lipid	Phosphatidylethanolamine (PE)	2430	NAMED	YDTWOEYVDRKKCR-KNERPIHHSA-N	O=C(CCCCCCCCCCCCCCCCC)OC[C@]([H])(COP(OCCN)(O)=O)OC(CCCCCCC/C=C\C/C=C\CCCCC)=O	1-stearoyl-2-linoleoyl-GPE (18:0/18:2)*		7825699	HMDB0008994		9546749
100008977	402	52447	165110	Lipid	Phosphatidylethanolamine (PE)	2439	NAMED	ANRKEHNWXKCXDB-BHFWLYLHSA-N	O=C(CCCCCCCCCCCCCCCCC)OC[C@]([H])(COP(OCCN)(O)=O)OC(CCC/C=C\C/C=C\C/C=C\C/C=C\CCCCC)=O	1-stearoyl-2-arachidonoyl-GPE (18:0/20:4)		4451158	HMDB0009003	C05210	5289133
100008980	402	52452	165115	Lipid	Phosphatidylcholine (PC)	2326	NAMED	FORFDCPQKJHEBF-JEFUZMEDSA-N	CCCCCCCCCCCCCCCCCC(OCC(OC(CCCCCCC/C=C/C/C=C/CCCCC)=O)COP([O-])(OCC[N+](C)(C)C)=O)=O	1-stearoyl-2-linoleoyl-GPC (18:0/18:2)*			HMDB0008039		6441487
100008984	402	52470	165143	Lipid	Phosphatidylcholine (PC)	2280	NAMED	QIBZFHLFHCIUOT-HTXNQAPBSA-N	CCCCCCCCCCCCCCCC(OCC(OC(CCCCCCC/C=C/CCCCCC)=O)COP([O-])(OCC[N+](C)(C)C)=O)=O	1-palmitoyl-2-palmitoleoyl-GPC (16:0/16:1)*			HMDB0007969		6443788
100008990	402	52464	165131	Lipid	Phosphatidylethanolamine (PE)	2417	NAMED	DRIVXEVMDWCWLI-CAQMIEAISA-N	O=C(CCCCCCCCCCCCCCC)OC[C@]([H])(COP(OCCN)(O)=O)OC(CCC/C=C\C/C=C\C/C=C\C/C=C\CCCCC)=O	1-palmitoyl-2-arachidonoyl-GPE (16:0/20:4)*		7825750	HMDB0005323	C05210	9546800
100008991	402	52465	165133	Lipid	Phosphatidylethanolamine (PE)	2419	NAMED	MPWUZHVZZKSTPV-MADBQMNMSA-N	O=C(CCCCCCCCCCCCCCC)OC[C@]([H])(COP(OCCN)(O)=O)OC(CC/C=C\C/C=C\C/C=C\C/C=C\C/C=C\C/C=C\CC)=O	1-palmitoyl-2-docosahexaenoyl-GPE (16:0/22:6)*		7825749	HMDB0008946		9546799
100008992	402	52466	165134	Lipid	Phosphatidylethanolamine (PE)	2443	NAMED	XYYHNDVKALDFHQ-OXHZBIAZSA-N	O=C(CCCCCCCCCCCCCCCCC)OC[C@]([H])(COP(OCCN)(O)=O)OC(CC/C=C\C/C=C\C/C=C\C/C=C\C/C=C\C/C=C\CC)=O	1-stearoyl-2-docosahexaenoyl-GPE (18:0/22:6)*		7825748	HMDB0009012		9546798
100008993	402	52467	208085	Lipid	Phosphatidylinositol (PI)	2540	NAMED	KIQYUSYSJTUGFZ-LSLODQAYSA-N	O=C(CCCCCCCCCCCCCCC)OC[C@@]([H])(OC(CCC/C=C\C/C=C\C/C=C\C/C=C\CCCCC)=O)COP(O[C@H]1[C@H](O)[C@@H](O)[C@H](O)[C@@H](O)[C@H]1O)(O)=O	1-palmitoyl-2-arachidonoyl-GPI (16:0/20:4)*		24767674	HMDB0009789
100008994	402	52468	208084	Lipid	Phosphatidylinositol (PI)	2544	NAMED	KZVRAFHIKMDULK-HAVSRZFESA-N	O=C(CCCCCCCCCCCCCCCCC)OC[C@@]([H])(OC(CCCCCCC/C=C\C/C=C\CCCCC)=O)COP(O[C@H]1[C@H](O)[C@@H](O)[C@H](O)[C@@H](O)[C@H]1O)(O)=O	1-stearoyl-2-linoleoyl-GPI (18:0/18:2)		24767694	HMDB0009809
100008998	402	52473	165151	Cofactors and Vitamins	Tocopherol Metabolism	4383	NAMED	QUEDXNHFTDJVIY-DQCZWYHMSA-N	CC1=C(C(CC2)=CC(O)=C1C)O[C@@]2(CCC[C@@H](CCC[C@@H](CCCC(C)C)C)C)C	gamma-tocopherol/beta-tocopherol			HMDB0006335,HMDB0001492	C14152,C02483
100008999	402	52475	165154	Lipid	Plasmalogen	2819	NAMED	URPXXNCTXCOATD-FXMFQVEGSA-N	[H][C@](OC(CCC/C=C\C/C=C\C/C=C\C/C=C\CCCCC)=O)(COP(OCCN)(O)=O)CO/C=C\CCCCCCCCCCCCCCCC	1-(1-enyl-stearoyl)-2-arachidonoyl-GPE (P-18:0/20:4)*		7826008	HMDB0005779		9547058
100009002	402	52673	165435	Lipid	Plasmalogen	2805	NAMED	UUYSKERSKRMYME-MAIXUNBTSA-N	[H][C@](OC(CCC/C=C\C/C=C\C/C=C\C/C=C\CCCCC)=O)(COP(OCCN)(O)=O)CO/C=C\CCCCCCCCCCCCCC	1-(1-enyl-palmitoyl)-2-arachidonoyl-GPE (P-16:0/20:4)*		24769238	HMDB0011352		52925126
100009005	402	52477	165158	Lipid	Plasmalogen	2801	NAMED	ZVVYJAAMWXATNY-PRWZWGSOSA-N	[H][C@](OC(CCCCCCC/C=C\CCCCCCCC)=O)(COP(OCCN)(O)=O)CO/C=C\CCCCCCCCCCCCCC	1-(1-enyl-palmitoyl)-2-oleoyl-GPE (P-16:0/18:1)*		24769228	HMDB0011342		52925128
100009007	402	52478	165160	Lipid	Plasmalogen	2807	NAMED	CRBBMHQTIAELIS-KQBBALDBSA-N	[H][C@](OC(CCCCCCC/C=C\CCCCCCCC)=O)(CO[P-](OCC[N+](C)(C)C)([O])=O)CO/C=C\CCCCCCCCCCCCCC	1-(1-enyl-palmitoyl)-2-oleoyl-GPC (P-16:0/18:1)*			HMDB0007996		34779384
100009009	402	52682	165449	Lipid	Plasmalogen	2815	NAMED	QLEHHUPUHJPURI-PWYDUFMYSA-N	[H][C@](OC(CCCCCCC/C=C\C/C=C\CCCCC)=O)(COP(OCC[N+](C)(C)C)([O-])=O)CO/C=C\CCCCCCCCCCCCCC	1-(1-enyl-palmitoyl)-2-linoleoyl-GPC (P-16:0/18:2)*		24767486	HMDB0011211		24779386
100009014	402	52689	165459	Lipid	Plasmalogen	2814	NAMED	IOYKZPNDXIIXLN-LOQSCQKMSA-N	[H][C@](OC(CCC/C=C\C/C=C\C/C=C\C/C=C\CCCCC)=O)(COP(OCC[N+](C)(C)C)([O-])=O)CO/C=C\CCCCCCCCCCCCCC	1-(1-enyl-palmitoyl)-2-arachidonoyl-GPC (P-16:0/20:4)*		24767495	HMDB0011220
100009025	402	52495	165187	Lipid	Sphingomyelins	3125	NAMED	YXSZOBWVQJIWNE-QVDCKBILSA-N	[H][C@](NC(CCCCCCCCCCCCCCCCCCCC)=O)(COP(OCC[N+](C)(C)C)([O-])=O)[C@@](O)([H])/C=C/CCCCCCCCCCCCC	sphingomyelin (d18:1/21:0, d17:1/22:0, d16:1/23:0)*			HMDB0240619,HMDB0240611,HMDB0240621
100009026	402	57331	210829	Lipid	Dihydrosphingomyelins	3101	NAMED	FONAXCRWZQFJHY-JCGOJSMZSA-N	[H][C@](NC(CCCCCCCCCCCCCCCCCCCCC)=O)(COP(OCC[N+](C)(C)C)([O-])=O)[C@@](O)([H])CCCCCCCCCCCCCCC	behenoyl dihydrosphingomyelin (d18:0/22:0)*		24846880	HMDB0012091		44260132
100009027	402	57473	211136	Lipid	Dihydrosphingomyelins	3102	NAMED	JCELSEVNSMXGKA-IOLBBIBUSA-N	[H][C@](NC(CCCCCCCCCCCCCCCCC)=O)(COP(OCC[N+](C)(C)C)([O-])=O)[C@@](O)([H])CCCCCCCCCCCCCCC	sphingomyelin (d18:0/18:0, d19:0/17:0)*		24846878	HMDB0012087		44260130
100009028	402	52604	165334	Lipid	Dihydroceramides	3010	NAMED	GCGTXOVNNFGTPQ-JHOUSYSJSA-N	[H][C@](NC(CCCCCCCCCCCCCCC)=O)(CO)[C@@](O)([H])CCCCCCCCCCCCCCC	N-palmitoyl-sphinganine (d18:0/16:0)	5966-29-0	4446685	HMDB11760		5283572
100009030	402	53010	166340	Lipid	Lactosylceramides (LCER)	3088	NAMED	HLIJNIKSBCIDGO-QKLMXXKVSA-N	O=C(CCCCCCCCCCCCCCC)N[C@@]([C@]([H])(O)/C=C/CCCCCCCCCCCCC)([H])CO[C@H](O1)[C@H](O)[C@@H](O)[C@@H]([C@H]1CO)O[C@H](O2)[C@H](O)[C@@H](O)[C@H]([C@H]2CO)O	lactosyl-N-palmitoyl-sphingosine (d18:1/16:0)	4201-62-1		HMDB0006750		53477895
100009038	402	57365	210891	Lipid	Dihydrosphingomyelins	3099	NAMED	MJAFYELZQYPMQG-MPQUPPDSSA-N	[H][C@](NC(CCCCCCCCCCCCC)=O)(COP(OCC[N+](C)(C)C)([O-])=O)[C@@](O)([H])CCCCCCCCCCCCCCC	myristoyl dihydrosphingomyelin (d18:0/14:0)*		24846886	HMDB0012085		44260138
100009055	402	52634	165387	Lipid	Diacylglycerol	2908	NAMED	ZKYDYRLDJZZKEU-BCTRXSSUSA-N	CCCCCCCCCCCCCCCC(OCC(O)COC(CCCCCCC/C=C\C/C=C\CCCCC)=O)=O	palmitoyl-linoleoyl-glycerol (16:0/18:2) [2]*			HMDB0007103		131801744
100009056	209	52743	166412	Nucleotide	Dinucleotide	4296	NAMED	HQXUOLIEBGPXRE-VMIOUTBZSA-N	O[C@H]([C@@H]1OP(OC[C@H]2O[C@@H](N(C=CC3=O)C(N3)=O)[C@H](O)[C@@H]2O)(O)=O)[C@@H](O[C@@H]1CO)N4C(N=C(N)NC5=O)=C5N=C4	(3'-5')-guanylyluridine	4785-07-03	32821064			145459101
100009058	209	52741	166410	Nucleotide	Dinucleotide	4299	NAMED	KXSPLNAXPMVUEC-NCOIDOBVSA-N	O[C@H]1[C@H](N(C=CC2=O)C(N2)=O)O[C@H](CO)[C@H]1OP(OC[C@H]3O[C@@H](N(C=CC4=O)C(N4)=O)[C@H](O)[C@@H]3O)(O)=O	(3'-5')-uridylyluridine	2415-43-2	92384			145459105
100009060	209	52740	166409	Nucleotide	Dinucleotide	4288	NAMED	RNNPIPQLZRGXIG-KPKSGTNCSA-N	O[C@H]([C@@H]1OP(OC[C@H]2O[C@@H](N(C=CC3=O)C(N3)=O)[C@H](O)[C@@H]2O)(O)=O)[C@@H](O[C@@H]1CO)N4C(N=CN=C5N)=C5N=C4	(3'-5')-adenylyluridine	3051-84-1	100483			145459093
100009062	209	52753	166413	Nucleotide	Dinucleotide	4286	NAMED	NHEPQPHJXSVOGF-KPKSGTNCSA-N	O[C@H]([C@@H]1OP(OC[C@H]2O[C@@H](N(C=CC(N)=N3)C3=O)[C@H](O)[C@@H]2O)(O)=O)[C@@H](O[C@@H]1CO)N4C(N=CN=C5N)=C5N=C4	(3'-5')-adenylylcytidine	4833-63-0	9050769			10875494
100009066	402	52669	208075	Lipid	Phosphatidylinositol (PI)	2535	NAMED	PDLAMJKMOKWLAJ-KTBSNPQYSA-N	O=C(CCCCCCCCCCCCCCC)OC[C@@]([H])(OC(CCCCCCC/C=C\CCCCCCCC)=O)COP(O[C@H]1[C@H](O)[C@@H](O)[C@H](O)[C@@H](O)[C@H]1O)(O)=O	1-palmitoyl-2-oleoyl-GPI (16:0/18:1)*		24767668	HMDB0009783		71296232
100009069	402	52677	165443	Lipid	Plasmalogen	2802	NAMED	LJVXDBWIBQQKFU-CCJYEBHUSA-N	[H][C@](OC(CCCCCCC/C=C\C/C=C\CCCCC)=O)(COP(OCCN)(O)=O)CO/C=C\CCCCCCCCCCCCCC	1-(1-enyl-palmitoyl)-2-linoleoyl-GPE (P-16:0/18:2)*		24769229	HMDB0011343		52925127
100009078	402	52687	165457	Lipid	Phosphatidylethanolamine (PE)	2445	NAMED	GKAFCSRKMWFPSJ-RJXNKANHSA-N	O=C(CCCCCCC/C=C\CCCCCCCC)OC[C@]([H])(COP(OCCN)(O)=O)OC(CCCCCCC/C=C\C/C=C\CCCCC)=O	1-oleoyl-2-linoleoyl-GPE (18:1/18:2)*		7825703	HMDB0005349		9546753
100009130	402	52697	165470	Lipid	Phosphatidylcholine (PC)	2359	NAMED	FPEVDFOXMCHLKL-KFDYCXSYSA-N	O=C(CCCCCCC/C=C\CCCCCCCC)OC[C@]([H])(COP(OCC[N+](C)(C)C)([O-])=O)OC(CC/C=C\C/C=C\C/C=C\C/C=C\C/C=C\C/C=C\CC)=O	1-oleoyl-2-docosahexaenoyl-GPC (18:1/22:6)*		24766785	HMDB0008123		24778955
100009131	402	52710	165488	Lipid	Phosphatidylcholine (PC)	2366	NAMED	ZZSZQATYGVHNLZ-PUMLCSCDSA-N	O=C(CCCCCCC/C=C\C/C=C\CCCCC)OC[C@]([H])(COP(OCC[N+](C)(C)C)([O-])=O)OC(CCC/C=C\C/C=C\C/C=C\C/C=C\CCCCC)=O	1-linoleoyl-2-arachidonoyl-GPC (18:2/20:4n6)*		24766809	HMDB0008147	C05208	24778979
100009139	402	53195	166625	Lipid	Phosphatidylcholine (PC)	2267	NAMED	SRQSAJRUMDQMMS-NLDJLLEISA-N	O=C(CCCCCCCCCCCCC)OC[C@]([H])(COP(OCC[N+](C)(C)C)([O-])=O)OC(CCC/C=C\C/C=C\C/C=C\C/C=C\CCCCC)=O	1-myristoyl-2-arachidonoyl-GPC (14:0/20:4)*		24766559	HMDB0007883		24778634
100009162	402	52716	165495	Lipid	Plasmalogen	2803	NAMED	PEWXKAOBUSBJLD-MCBGMKGZSA-N	[H][C@](OC(CCCCCCCCCCCCCCC)=O)(COP(OCC[N+](C)(C)C)([O-])=O)CO/C=C\CCCCCCCCCCCCCC	1-(1-enyl-palmitoyl)-2-palmitoyl-GPC (P-16:0/16:0)*		9322076	HMDB0011206		11146967
100009169	402	57375	210902	Lipid	Phosphatidylinositol (PI)	2532	NAMED	IBUKXRINTKQBRQ-KCKFLZCVSA-N	O=C(CCCCCCCCCCCCCCC)OC[C@@]([H])(OC(CCCCCCCCCCCCCCC)=O)COP(O[C@H]1[C@H](O)[C@@H](O)[C@H](O)[C@@H](O)[C@H]1O)(O)=O	1,2-dipalmitoyl-GPI (16:0/16:0)*		24767663	HMDB0009778
100009181	402	52726	210892	Lipid	Phosphatidylinositol (PI)	2543	NAMED	YOBFISPJJWPPTK-BAAZTTAESA-N	O=C(CCCCCCCCCCCCCCCCC)OC[C@@]([H])(OC(CCCCCCC/C=C\CCCCCCCC)=O)COP(O[C@H]1[C@H](O)[C@@H](O)[C@H](O)[C@@H](O)[C@H]1O)(O)=O	1-stearoyl-2-oleoyl-GPI (18:0/18:1)*			HMDB0240667
100009204	402	57341	210842	Lipid	Phosphatidylethanolamine (PE)	2405	NAMED	SLKDGVPOSSLUAI-PGUFJCEWSA-N	O=C(CCCCCCCCCCCCCCC)OC[C@]([H])(COP(OCCN)(O)=O)OC(CCCCCCCCCCCCCCC)=O	1,2-dipalmitoyl-GPE (16:0/16:0)*		393103	HMDB0008923		445468
100009217	402	53174	166599	Lipid	Phosphatidylethanolamine (PE)	2453	NAMED	SSCDRSKJTAQNNB-DWEQTYCFSA-N	O=C(CCCCCCC/C=C\C/C=C\CCCCC)OC[C@]([H])(COP(OCCN)(O)=O)OC(CCCCCCC/C=C\C/C=C\CCCCC)=O	1,2-dilinoleoyl-GPE (18:2/18:2)*		7825762	HMDB0009093		9546812
100009219	402	55041	210837	Lipid	Phosphatidylethanolamine (PE)	2448	NAMED	PECSWFQRRFRZPW-BHPGJWMBSA-N	O=C(CCCCCCC/C=C\CCCCCCCC)OC[C@]([H])(COP(OCCN)(O)=O)OC(CCC/C=C\C/C=C\C/C=C\C/C=C\CCCCC)=O	1-oleoyl-2-arachidonoyl-GPE (18:1/20:4)*		24768534	HMDB0009069		348281223
100009220	402	53209	166647	Lipid	Phosphatidylethanolamine (PE)	2452	NAMED	JZSZAGWWWKKXLO-RMEBTJIYSA-N	O=C(CCCCCCC/C=C\CCCCCCCC)OC[C@]([H])(COP(OCCN)(O)=O)OC(CC/C=C\C/C=C\C/C=C\C/C=C\C/C=C\C/C=C\CC)=O	1-oleoyl-2-docosahexaenoyl-GPE (18:1/22:6)*		24768542	HMDB0009078		52922113
100009227	209	54885	207774	Lipid	Lysophospholipid	2716	NAMED	VEEHTGYBVMTAAF-RFFZIGDUSA-N	[H][C@@](CO)(O)COP(OC[C@]([H])(O)COC(CCCCCCC/C=C\C/C=C\CCCCC)=O)(O)=O	1-linoleoyl-GPG (18:2)*			HMDB0240600
100009232	400	53231	179281	Xenobiotics	Chemical	6241	NAMED	DZLNHFMRPBPULJ-VKHMYHEASA-N	O=C(O)[C@]1(NCSC1)[H]	thioproline	34592-47-4	84120	HMDB0062164		93176
100009233	402	52944	166270	Lipid	Fatty Acid Metabolism (Acyl Choline)	1944	NAMED	UFQZDKMTMXCDBP-UHFFFAOYSA-N	C[N+](C)(C)CCOC(CCCCCCCCCCCCCC[CH2-])=O	palmitoylcholine		133731	HMDB0240592		151731
100009271	400	52984	166220	Lipid	Fatty Acid Metabolism (Acyl Carnitine, Hydroxy)	1921	NAMED	UEFRDQSMQXDWTO-UHFFFAOYSA-N	CC(O)CC(OC(C[N+](C)(C)C)CC([O-])=O)=O	(S)-3-hydroxybutyrylcarnitine			HMDB0013127		71464477
100009272	402	53013	166346	Lipid	Hexosylceramides (HCER)	3058	NAMED	VJLLLMIZEJJZTE-NNTBDIJYSA-N	[H][C@](O)([C@@](NC(CCCCCCCCCCCCCCC)=O)(CO[C@@H]1O[C@H](CO)[C@@H](O)[C@H](O)[C@H]1O)[H])/C=C/CCCCCCCCCCCCC	glycosyl-N-palmitoyl-sphingosine (d18:1/16:0)
100009329	305	63590	222872	Cofactors and Vitamins	Ascorbate and Aldarate Metabolism	4349	NAMED	SKKZOYBAANIUOV-ZAFYKAAXSA-N	O[C@@H](CO)[C@@](C1=O)([H])OC(O)=C1OS(O)(=O)=O	ascorbic acid 2-sulfate		77998	HMDB0060649		54676864
100009331	402	53260	179345	Lipid	Fatty Acid Metabolism (Acyl Choline)	1945	NAMED	GFSSJDJAEKYAGX-UHFFFAOYSA-N	O=C(CCCCCCC/[C-]=C/CCCCCCCC)OCC[N+](C)(C)C	oleoylcholine			HMDB0240596		59040790
100009334	402	53257	179341	Lipid	Fatty Acid Metabolism (Acyl Choline)	1946	NAMED	CLIZBTUFRKKPFA-UHFFFAOYSA-N	O=C(CCCCCCC/[C-]=C/CCCCCC)OCC[N+](C)(C)C	palmitoloelycholine			HMDB0013208
100009343	402	53176	166602	Lipid	Phosphatidylcholine (PC)	2361	NAMED	HZGAVPNEGHQJID-UNBCHYIMSA-N	O=C(CCCCCCC/C=C\C/C=C\CCCCC)OC[C@]([H])(COP(OCC[N+](C)(C)C)([O-])=O)OC(CCCCCCC/C=C\C/C=C\C/C=C\CC)=O	1-linoleoyl-2-linolenoyl-GPC (18:2/18:3)*		24766802	HMDB0008141		52922731
100009345	402	53180	166609	Lipid	Phosphatidylcholine (PC)	2311	NAMED	MMUCLZZSNHBNFL-KBTBXKTRSA-N	O=C(CCCCCCC/C=C\CCCCCC)OC[C@]([H])(COP(OCC[N+](C)(C)C)([O-])=O)OC(CCCCCCC/C=C\C/C=C\C/C=C\CC)=O	1-palmitoleoyl-2-linolenoyl-GPC (16:1/18:3)*		24766677	HMDB0008008		52922452
100009394	209	57652	212703	Lipid	Long Chain Polyunsaturated Fatty Acid (n3 and n6)	1567	NAMED	WPJGPAAPSBVXNU-HZJYTTRNSA-N	CCCCC/C=C\C/C=C\CCCCCC(O)=O	hexadecadienoate (16:2n6)	28290-73-5	13628094	HMDB0000477		13932172
100009406	402	53223	178791	Lipid	Fatty Acid Metabolism (Acyl Carnitine, Monounsaturated)	1886	NAMED	JFAGPSOZZSTLRF-KHPPLWFESA-N	O=C(OC(CC([O-])=O)C[N+](C)(C)C)CCCCCCC/C=C\CCCCCC	palmitoleoylcarnitine (C16:1)*		28639183	HMDB0013207		71464547
100010869	305	57547	211434	Amino Acid	Leucine, Isoleucine and Valine Metabolism	429	NAMED	AOWPAWLEXIYETE-UHFFFAOYSA-N	OC(C)(C(O)=O)C(C)O	2,3-dihydroxy-2-methylbutyrate	14868-24-7	266858	HMDB0029576		301941
100010895	400	57554	211532	Nucleotide	Pyrimidine Metabolism, Cytidine containing	4265	NAMED	RFCQJGFZUQFYRF-ZOQUXTDFSA-N	O=C1N(C=CC(N)=N1)[C@@H]([C@H](OC)[C@@H]2O)O[C@@H]2CO	2'-O-methylcytidine	2140-72-9	133067			150971
100010896	209	57655	212709	Nucleotide	Pyrimidine Metabolism, Uracil containing	4224	NAMED	SXUXMRMBWZCMEN-ZOQUXTDFSA-N	CO[C@@H]1[C@@H]([C@H](O[C@H]1N2C=CC(NC2=O)=O)CO)O	2'-O-methyluridine	2140-76-3	92343	HMDB0240328		102212
100010901	400	55015	208464	Peptide	Gamma-glutamyl Amino Acid	640	NAMED	LNLLNTMHVMIMOG-YUMQZZPRSA-N	O=C(N[C@@H](CCCCN)C(O)=O)CC[C@H](N)C(O)=O	gamma-glutamyl-alpha-lysine		58747			65254
100010917	402	54942	208027	Lipid	Diacylglycerol	2906	NAMED	YEJYLHKQOBOSCP-OZKTZCCCSA-N	CCCCCCCC/C=C\CCCCCCCC(O[C@@H](CO)COC(CCCCCCCCCCCCCCC)=O)=O	palmitoyl-oleoyl-glycerol (16:0/18:1) [2]*			HMDB0007102	C13861	5282283
100010919	402	54946	208031	Lipid	Diacylglycerol	2925	NAMED	AFSHUZFNMVJNKX-CLFAGFIQSA-N	OCC(OC(CCCCCCC/C=C\CCCCCCCC)=O)COC(CCCCCCC/C=C\CCCCCCCC)=O	oleoyl-oleoyl-glycerol (18:1/18:1) [2]*			HMDB0007218		9543716
100010923	402	54956	208041	Lipid	Diacylglycerol	2943	NAMED	KRECEGQUDDMNAQ-MYBRWWDOSA-N	OC[C@](COC(CCCCCCC/C=C\C/C=C\CCCCC)=O)([H])OC(CCC/C=C\C/C=C\C/C=C\C/C=C\CCCCC)=O	linoleoyl-arachidonoyl-glycerol (18:2/20:4) [2]*			HMDB0007257		9543796
100010925	402	54958	208043	Lipid	Diacylglycerol	2915	NAMED	YJEMDFYSDGNQNM-KUKVZOPTSA-N	CCCCCCCCCCCCCCCC(OCC(CO)OC(CCC/C=C/C/C=C/C/C=C/C/C=C/CCCCC)=O)=O	palmitoyl-arachidonoyl-glycerol (16:0/20:4) [2]*			HMDB0007112		9543736
100010937	402	54961	208046	Lipid	Diacylglycerol	2941	NAMED	LWXLWRXRJKMNLM-XBUMEPTLSA-N	CCCCCCCC/C=C/CCCCCCCC(OCC(OC(CCC/C=C/C/C=C/C/C=C/C/C=C/CCCCC)=O)CO)=O	oleoyl-arachidonoyl-glycerol (18:1/20:4) [2]*			HMDB0007228		9543786
100010940	402	54966	208051	Lipid	Diacylglycerol	2890	NAMED	BHGPPCIWDXQOMA-HZFIRFLSSA-N	CCCCCC/C=C/CCCCCCCC(OCC(OC(CCCCCCC/C=C/C/C=C/CCCCC)=O)CO)=O	diacylglycerol (16:1/18:2 [2], 16:0/18:3 [1])*
100010941	402	54968	208053	Lipid	Diacylglycerol	2932	NAMED	MQGBAQLIFKSMEM-WVZYQCMWSA-N	CCCCC/C=C/C/C=C/CCCCCCCC(OCC(OC(CCCCCCC/C=C/C/C=C/CCCCC)=O)CO)=O	linoleoyl-linoleoyl-glycerol (18:2/18:2) [1]*			HMDB0007248		9543729
100010942	402	54969	208054	Lipid	Diacylglycerol	2933	NAMED	MQGBAQLIFKSMEM-WVZYQCMWSA-N	CCCCC/C=C/C/C=C/CCCCCCCC(OCC(OC(CCCCCCC/C=C/C/C=C/CCCCC)=O)CO)=O	linoleoyl-linoleoyl-glycerol (18:2/18:2) [2]*			HMDB0007248		9543729
100010945	402	54980	208065	Lipid	Lactosylceramides (LCER)	3089	NAMED	VOZHMDQUIRUFQW-LOTHNZFDSA-N	O[C@H]([C@H]1O)[C@@H]([C@@H](CO)O[C@H]1OC[C@@H]([C@@H](/C=C/CCCCCCCCCCCCC)O)N([H])C(CCCCCCCCCCCCCCCCC)=O)O[C@@H]([C@@H]([C@H]2O)O)O[C@H](CO)[C@@H]2O	lactosyl-N-stearoyl-sphingosine (d18:1/18:0)*		8435601	HMDB0011591		10260120
100010950	402	57449	211103	Lipid	Diacylglycerol	2939	NAMED	NSXLMTYRMFVYNT-IOLLQWDPSA-N	CCCCCCCCCCCCCCCCCC(OCC(CO)OC(CCC/C=C/C/C=C/C/C=C/C/C=C/CCCCC)=O)=O	stearoyl-arachidonoyl-glycerol (18:0/20:4) [2]*			HMDB0007170		6438587
100010951	402	54994	208087	Lipid	Phosphatidylinositol (PI)	2562	NAMED	SHIZRFSRTKXRQL-XBUMEPTLSA-N	CCCCCCCC/C=C/CCCCCCCC(OCC(OC(CCC/C=C/C/C=C/C/C=C/C/C=C/CCCCC)=O)COP(O)(OC1C(O)C(O)C(O)C(O)C1O)=O)=O	1-oleoyl-2-arachidonoyl-GPI (18:1/20:4)*
100010955	305	57564	211466	Xenobiotics	Chemical	6192	NAMED	YFSUTJLHUFNCNZ-UHFFFAOYSA-N	O=S(C(F)(F)C(F)(F)C(F)(F)C(F)(F)C(F)(F)C(F)(F)C(F)(F)C(F)(F)F)(O)=O	perfluorooctanesulfonate (PFOS)	1763-23-1	67068	HMDB0059586	C18142	74483
100015609	402	57416	211068	Lipid	Ceramides	3032	NAMED	XXWRZIYYFPIQHE-XPAOSYCESA-N	[H][C@](NC(CCCCCCCCCCCCCCC)=O)(CO)[C@@](O)([H])/C=C/CCCCCCCC/C=C\CCC	N-palmitoyl-sphingadienine (d18:2/16:0)*			HMDB0240686
100015616	402	57387	210930	Lipid	Diacylglycerol	2944	NAMED	LBDXVTOFXXDOGH-MCULNMDYSA-N	CCCCCCCCCCCCCCCCCC(OCC(OC(CC/C=C/C/C=C/C/C=C/C/C=C/C/C=C/C/C=C/CC)=O)CO)=O	stearoyl-docosahexaenoyl-glycerol (18:0/22:6) [1]*			HMDB0056061
100015617	402	57368	210895	Lipid	Diacylglycerol	2945	NAMED	LBDXVTOFXXDOGH-MCULNMDYSA-N	CCCCCCCCCCCCCCCCCC(OCC(OC(CC/C=C/C/C=C/C/C=C/C/C=C/C/C=C/C/C=C/CC)=O)CO)=O	stearoyl-docosahexaenoyl-glycerol (18:0/22:6) [2]*
100015618	402	57373	210900	Lipid	Diacylglycerol	2917	NAMED	BXVYQJJBMVVALQ-UNMZRDIWSA-N	CCCCCCCCCCCCCCCC(OCC(OC(CC/C=C/C/C=C/C/C=C/C/C=C/C/C=C/C/C=C/CC)=O)CO)=O	palmitoyl-docosahexaenoyl-glycerol (16:0/22:6) [1]*			HMDB0007121		9543827
100015619	402	57374	210901	Lipid	Diacylglycerol	2918	NAMED	BXVYQJJBMVVALQ-UNMZRDIWSA-N	CCCCCCCCCCCCCCCC(OCC(OC(CC/C=C/C/C=C/C/C=C/C/C=C/C/C=C/C/C=C/CC)=O)CO)=O	palmitoyl-docosahexaenoyl-glycerol (16:0/22:6) [2]*			HMDB0007121		9543827
100015620	402	57370	210897	Lipid	Lactosylceramides (LCER)	3092	NAMED	MKOKWBRPIBQYJJ-WZBOJYASSA-N	[H][C@](NC(CCCCCCCCCCCCC/C=C\CCCCCCCC)=O)(CO[C@H]1[C@H](O)[C@@H](O)[C@H](O[C@H]2[C@H](O)[C@@H](O)[C@@H](O)[C@H](O2)CO)[C@H](O1)CO)[C@@](O)([H])/C=C/CCCCCCCCCCCCC	lactosyl-N-nervonoyl-sphingosine (d18:1/24:1)*		24846896	HMDB0004872
100015622	402	57371	210898	Lipid	Hexosylceramides (HCER)	3061	NAMED	YIGARKIIFOHVPF-YMBRMJIUSA-N	[H][C@](NC(CCCCCCCCCCCCCCCCCCCCC)=O)(CO[C@H]1[C@H](O)[C@@H](O)[C@@H](O)[C@H](O1)CO)[C@@](O)([H])/C=C/CCCCCCCCCCCCC	glycosyl-N-behenoyl-sphingosine (d18:1/22:0)*		24846901
100015624	402	57372	210899	Lipid	Ceramides	3034	NAMED	HILTUFAERVOALR-MQXYEJFFSA-N	[H][C@](NC(CCCCCCCCCCCCCCCCCCCCC)=O)(CO)[C@@](O)([H])/C=C/CCCCCCCC/C=C\CCC	N-behenoyl-sphingadienine (d18:2/22:0)*
100015632	402	57417	211069	Lipid	Ceramides	3033	NAMED	LBBFOWQGVUEADU-CKGMUTLASA-N	CCCCCCCCCCCCCCCCCC(NC(C(O)/C=C/CCCCCCCC/C=C/CCC)CO)=O	N-stearoyl-sphingadienine (d18:2/18:0)*			HMDB0240362		132282053
100015637	209	57663	212725	Lipid	Fatty Acid, Monohydroxy	1975	NAMED	RPGJJWLCCOPDAZ-UHFFFAOYSA-N	CCCCCCCCCCCCCCCCCCCCC(O)C(O)=O	2-hydroxybehenate		167899	HMDB0061660		193484
100015638	209	61698	217999	Lipid	Fatty Acid, Monohydroxy	1977	NAMED	UFOOFOUFKSIFCD-KTKRTIGZSA-N	OC(C(O)=O)CCCCCCCCCCCC/C=C\CCCCCCCC	2-hydroxynervonate*		4472208			5312783
100015642	402	57697	213187	Lipid	Ceramides	3024	NAMED	YWZGQPJRQXHVQX-HOXYDHSRSA-N	O[C@@H]([C@H](CO)NC(C(O)CCCCCCCCCCCCCC)=O)/C=C/CCCCCCCCCCCCC	N-(2-hydroxypalmitoyl)-sphingosine (d18:1/16:0(2OH))	34839-02-6	30786072			72715801
100015643	402	57426	211079	Lipid	Sphingolipid Synthesis	3003	NAMED	KWDXKYNWAKMLKK-YQMRQDNGSA-N	OC(/C=C/CCCCCCCC/C=C\CCC)C(CO)N([H])[H]	sphingadienine	25696-03-1	4952479			6449795
100015666	400	57404	211020	Lipid	Phospholipid Metabolism	2242	NAMED	ZWZWYGMENQVNFU-AKGZTFGVSA-N	OC([C@@H](N)COP(OCC(CO)O)(O)=O)=O	glycerophosphoserine*		2339060			3081457
100015724	402	57427	211080	Lipid	Sphingosines	3169	NAMED	RBEJCQPPFCKTRZ-LHMZYYNSSA-N	OC[C@H](N)[C@H](O)/C=C/CCCCCCCCCCCC	heptadecasphingosine (d17:1)	6918-48-5	4446670			5283557
100015727	402	57437	211091	Lipid	Ceramides	3052	NAMED	ODRVSCJZSDNQBP-LMGPGFSZSA-N	OC(/C=C/CCCCCCCCCCC)C(CO)NC(CCCCCCCCCCCCC/C=C\CCCCCCCC)=O	ceramide (d16:1/24:1, d18:1/22:1)*
100015731	402	57430	211083	Lipid	Ceramides	3044	NAMED	KXVLPPCAUYSNGY-BYCLXTJYSA-N	OC(/C=C/CCCCCCCCCCCC)C(CO)NC(CCCCCCCCCCCCCCC)=O	N-palmitoyl-heptadecasphingosine (d17:1/16:0)*			HMDB0240685
100015735	402	57432	211086	Lipid	Ceramides	3048	NAMED	ZKRPGPZHULJLKJ-IMVLJIQESA-N	OC(/C=C/CCCCCCCCCCCCC)C(CO)NC(CCCCCCCCCCCCC)=O	ceramide (d18:1/14:0, d16:1/16:0)*			HMDB0240681,HMDB0011773
100015737	402	57434	211088	Lipid	Ceramides	3049	NAMED	ICWGMOFDULMCFL-SJCQXOIGSA-N	OC(/C=C/CCCCCCCCCCCCC)C(CO)NC(CCCCCCCCCCCCCCCC)=O	ceramide (d18:1/17:0, d17:1/18:0)*			HMDB0240683,HMDB0240678
100015744	402	57443	211097	Lipid	Ceramides	3053	NAMED	QMVWGDBKESWTON-OQKRWUNJSA-N	CCCCCCCCCCCCC/C=C/C(O)C(NC(CCC/C=C/CC/C=C/CCCCCCCCCCCCCC)=O)CO	ceramide (d18:2/24:1, d18:1/24:2)*			HMDB0240679,HMDB0240680
100015745	402	57453	211107	Lipid	Hexosylceramides (HCER)	3083	NAMED	WYTRSDHGWSSQLK-PCKKJQKNSA-N	OC(/C=C/CCCCCCCC/C=C\CCC)C(COC1C(O)C(O)C(O)C(CO)O1)NC(CCCCCCCCCCCCC/C=C\CCCCCCCC)=O	glycosyl ceramide (d18:2/24:1, d18:1/24:2)*
100015752	402	57444	211098	Lipid	Hexosylceramides (HCER)	3065	NAMED	KNDOGXSGCOJBRQ-UHRQUHAFSA-N	O=C(C(O)CCCCCCCCCCCC/C=C\CCCCCCCC)NC(COC1OC(CO)C(O)C(O)C1O)C(O)/C=C/CCCCCCCCCCCCC	glycosyl-N-(2-hydroxynervonoyl)-sphingosine (d18:1/24:1(2OH))*
100015759	402	57464	211120	Lipid	Fatty Acid Metabolism (Acyl Choline)	1951	NAMED	WYVHUXGFCVDOEA-UHFFFAOYSA-N	C[N+](C)(C)C[CH-]OC(CCCCCCCCCCCCCCCCC)=O	stearoylcholine*			HMDB0240648		90111
100015760	402	57463	211119	Lipid	Fatty Acid Metabolism (Acyl Choline)	1949	NAMED	GVYIAXNFCSAJSK-OKLKQMLOSA-N	C[N+](C)(C)C[CH-]OC(CCCCCCC/C=C/C/C=C/CCCCC)=O	linoleoylcholine*			HMDB0013213		53481656
100015785	209	57810	213739	Lipid	Long Chain Polyunsaturated Fatty Acid (n3 and n6)	1566	NAMED	YHGJECVSSKXFCJ-KUBAVDMBSA-N	OC(CCCC/C=C\C/C=C\C/C=C\C/C=C\C/C=C\C/C=C\CC)=O	nisinate (24:6n3)	68378-49-4	9967286	HMDB0013025		11792612
100015786	402	57476	211139	Lipid	Dihydrosphingomyelins	3103	NAMED	UGRZESKDAPEULH-ACEXITHZSA-N	CCCCCCCCCCCCCCC[C@@H](O)[C@@H](NC(CCCCCCCCCCCCCCCCCCC)=O)COP([O-])(OCC[N+](C)(C)C)=O	sphingomyelin (d18:0/20:0, d16:0/22:0)*			HMDB0012090
100015787	402	57475	211138	Lipid	Sphingomyelins	3121	NAMED	HAFQHLHNPJDAGB-MAJDXUCPSA-N	CCCCCCCCCCCCCCCCCCC(N[C@H]([C@H](O)/C=C/CCCCCCCCCCCCC)COP([O-])(OCC[N+](C)(C)C)=O)=O	sphingomyelin (d18:1/19:0, d19:1/18:0)*
100015789	402	57479	211142	Lipid	Sphingomyelins	3112	NAMED	ZLNGRWIWHFFRNK-UKCALJHFSA-N	CCC/C=C/CCCCCCCC/C=C/[C@@H](O)[C@@H](NC(CCCCCCCCCCCCCCCC/C=C/C/C=C/CC)=O)COP([O-])(OCC[N+](C)(C)C)=O	sphingomyelin (d18:2/24:2)*			HMDB0240644
100015831	402	57511	211212	Lipid	Fatty Acid Metabolism (Acyl Carnitine, Polyunsaturated)	1893	NAMED	WJCRATGUUISKDG-QNEBEIHSSA-N	O=C(OC(C[N+](C)(C)C)CC([O-])=O)CCCCCCC/C=C\C/C=C\C/C=C\CC	linolenoylcarnitine (C18:3)*
100015832	402	57514	211215	Lipid	Fatty Acid Metabolism (Acyl Carnitine, Long Chain Saturated)	1869	NAMED	IUMXSSOVGPXXJL-UHFFFAOYSA-N	O=C(OC(C[N+](C)(C)C)CC([O-])=O)CCCCCCCCCCCCCCCCCCCCC	behenoylcarnitine (C22)*		28639204	HMDB0062468		71464577
100015833	402	57513	211214	Lipid	Fatty Acid Metabolism (Acyl Carnitine, Long Chain Saturated)	1868	NAMED	SVJLJQBGUITFLI-UHFFFAOYSA-N	O=C(OC(C[N+](C)(C)C)CC([O-])=O)CCCCCCCCCCCCCCCCCCC	arachidoylcarnitine (C20)*		28639199	HMDB0006460		53477833
100015834	402	57515	211216	Lipid	Fatty Acid Metabolism (Acyl Carnitine, Long Chain Saturated)	1870	NAMED	YDUFZFUYBBPVLJ-UHFFFAOYSA-N	O=C(CCCCCCCCCCCCCCCCCCCCCCC)OC(C[N+](C)(C)C)CC([O-])=O	lignoceroylcarnitine (C24)*			HMDB0240665
100015835	402	57516	211217	Lipid	Fatty Acid Metabolism (Acyl Carnitine, Long Chain Saturated)	1871	NAMED	KOCKWDDTAHPJSX-UHFFFAOYSA-N	[O-]C(CC(C[N+](C)(C)C)OC(CCCCCCCCCCCCCCCCCCCCCCCCC)=O)=O	cerotoylcarnitine (C26)*		35015992	HMDB0006347		53477828
100015836	402	57517	211218	Lipid	Fatty Acid Metabolism (Acyl Carnitine, Monounsaturated)	1891	NAMED	ONGUASHYQLGIFC-OCOZRVBESA-N	O=C(OC(C[N+](C)(C)C)CC([O-])=O)CCC/C=C/CCCCCCCCCCCCCCCCCCCC	ximenoylcarnitine (C26:1)*
100015837	402	57518	211219	Lipid	Fatty Acid Metabolism (Acyl Carnitine, Polyunsaturated)	1895	NAMED	RBFQHRALHSUPIA-SNPVRQPZSA-N	CCCCC/C=C\C/C=C\C/C=C\C/C=C\CCCC(OC(C[N+](C)(C)C)CC([O-])=O)=O	arachidonoylcarnitine (C20:4)			HMDB0006455		136212424
100015838	402	57519	211220	Lipid	Fatty Acid Metabolism (Acyl Carnitine, Monounsaturated)	1888	NAMED	PVOQPLSKYNZHOT-OUKQBFOZSA-N	O=C(OC(CC([O-])=O)C[N+](C)(C)C)CCCCCCCCC/C=C/CCCCCCCC	eicosenoylcarnitine (C20:1)*
100015839	402	57520	211221	Lipid	Fatty Acid Metabolism (Acyl Carnitine, Polyunsaturated)	1894	NAMED	OLZWDVKTOGTVLC-UTJQPWESSA-N	O=C(CCCCCCCCC/C=C\C/C=C\CCCCC)OC(C[N+](C)(C)C)CC([O-])=O	dihomo-linoleoylcarnitine (C20:2)*
100015840	402	57521	211222	Lipid	Fatty Acid Metabolism (Acyl Carnitine, Polyunsaturated)	1896	NAMED	RDIZZXFTCZPSRY-WYTUUNCASA-N	O=C(CCCCCC/C=C/C/C=C/C/C=C/CCCCC)OC(CC([O-])=O)C[N+](C)(C)C	dihomo-linolenoylcarnitine (C20:3n3 or 6)*
100015841	402	57525	211226	Lipid	Fatty Acid Metabolism (Acyl Carnitine, Monounsaturated)	1889	NAMED	WDWXOVLPQSTGNY-SEYXRHQNSA-N	O=C(CCCCCCCCCCC/C=C\CCCCCCCC)OC(CC([O-])=O)C[N+](C)(C)C	erucoylcarnitine (C22:1)*
100015842	402	57522	211223	Lipid	Fatty Acid Metabolism (Acyl Carnitine, Long Chain Saturated)	1864	NAMED	MDDWQHVKSHTZTD-UHFFFAOYSA-N	O=C(CCCCCCCCCCCCCC)OC(C[N+](C)(C)C)CC([O-])=O	pentadecanoylcarnitine (C15)*			HMDB0062517		123132011
100015845	402	57523	211224	Lipid	Fatty Acid Metabolism (Acyl Carnitine, Polyunsaturated)	1903	NAMED	WLLMYDQRCSWAST-WSDBEMKQSA-N	O=C(CC/C=C\C/C=C\C/C=C\C/C=C\C/C=C\C/C=C\CC)OC(C[N+](C)(C)C)CC([O-])=O	docosahexaenoylcarnitine (C22:6)*
100015846	402	57531	211232	Lipid	Fatty Acid Metabolism (Acyl Carnitine, Monounsaturated)	1890	NAMED	QGIHQXKFCAACHN-SEYXRHQNSA-N	O=C(CCCCCCCCCCCCC/C=C\CCCCCCCC)OC(C[N+](C)(C)C)CC([O-])=O	nervonoylcarnitine (C24:1)*			HMDB0006509
100015847	402	57524	211225	Lipid	Fatty Acid Metabolism (Acyl Carnitine, Polyunsaturated)	1904	NAMED	CWLXSCDZNRLDQX-UTJQPWESSA-N	CCCCC/C=C\C/C=C\CCCCCCCCCCCCCC(OC(C[N+](C)(C)C)CC([O-])=O)=O	tetracosadienoylcarnitine (C24:2)*
100015848	402	57526	211227	Lipid	Fatty Acid Metabolism (Acyl Carnitine, Polyunsaturated)	1898	NAMED	LDIMXAXYWUCEAM-UTJQPWESSA-N	CCCCC/C=C\C/C=C\CCCCCCCCCCCC(OC(C[N+](C)(C)C)CC([O-])=O)=O	docosadienoylcarnitine (C22:2)*					71464511
100015849	402	57527	211228	Lipid	Fatty Acid Metabolism (Acyl Carnitine, Polyunsaturated)	1899	NAMED	OCGDLIUNELUBCT-YHTMAJSVSA-N	O=C(OC(CC([O-])=O)C[N+](C)(C)C)CCCCCCCCCCC/C=C/C/C=C/C/C=C/CC	docosatrienoylcarnitine (C22:3)*
100015850	402	57528	211229	Lipid	Fatty Acid Metabolism (Acyl Carnitine, Polyunsaturated)	1900	NAMED	OLORTLVEDIELGC-SNPVRQPZSA-N	O=C(OC(CC([O-])=O)C[N+](C)(C)C)CCCCC/C=C\C/C=C\C/C=C\C/C=C\CCCCC	adrenoylcarnitine (C22:4)*
100015851	402	57529	211230	Lipid	Fatty Acid Metabolism (Acyl Carnitine, Polyunsaturated)	1901	NAMED	MJPIXACTUMSGGI-WMPRHZDHSA-N	O=C(OC(CC([O-])=O)C[N+](C)(C)C)CCCCC/C=C\C/C=C\C/C=C\C/C=C\C/C=C\CC	docosapentaenoylcarnitine (C22:5n3)*					71464594
100015852	402	57530	211231	Lipid	Fatty Acid Metabolism (Acyl Carnitine, Polyunsaturated)	1902	NAMED	KRXOUZZWQXTUIB-ZLUOAOMFSA-N	O=C(OC(CC([O-])=O)C[N+](C)(C)C)CC/C=C/C/C=C\C/C=C\C/C=C\C/C=C\CCCCC	docosapentaenoylcarnitine (C22:5n6)*					71464594
100015870	402	57597	212149	Lipid	Sphingosines	3170	NAMED	HTJSZHKGNMXZJN-WUKNDPDISA-N	CCCCCCCCCCCCCCC/C=C/C(O)C(N)CO	eicosanoylsphingosine (d20:1)*
100015882	402	57595	212143	Lipid	Hexosylceramides (HCER)	3079	NAMED	FXNTXJCUSRJUFN-QOSDPKFLSA-N	OCC(NC(CCCCCCCCCCCCCCCCCCC)=O)C(OC1OC(CO)C(O)C(O)C1O)/C=C/CCCCCCCCCCCCC	glycosyl ceramide (d18:1/20:0, d16:1/22:0)*
100015962	400	57687	213101	Amino Acid	Lysine Metabolism	138	NAMED	CDLVFVFTRQPQFU-UHFFFAOYSA-N	C[N+](C)(C)CCCCC([O-])=O	N,N,N-trimethyl-5-aminovalerate		34236878			14274897
100016063	400	61779	218152	Lipid	Fatty Acid Metabolism (Acyl Carnitine, Short Chain)	1843	NAMED	GCKJJXWIYAKHOA-LLVKDONJSA-N	CC(CCC(O[C@@H](C[N+](C)(C)C)CC([O-])=O)=O)C	isocaproylcarnitine
100016069	402	61769	218137	Lipid	Fatty Acid Metabolism (Acyl Carnitine, Monounsaturated)	1883	NAMED	PETYOUXDCHQKTQ-QXPKXGMISA-N	CCCCCC/C=C\CCCC(O[C@@H](C[N+](C)(C)C)CC([O-])=O)=O	5-dodecenoylcarnitine (C12:1)			HMDB13326		91825571
100019800	402	61839	218537	Lipid	Fatty Acid Metabolism (Acyl Carnitine, Hydroxy)	1929	NAMED	MHJOYNGEDDXLLU-UHFFFAOYSA-N	CCCCCCCCCCCCCC(O)CC(OC([N+](C)(C)C)CCC([O-])=O)=O	3-hydroxypalmitoylcarnitine			HMDB0013336		126456228
100019801	402	61840	218539	Lipid	Fatty Acid Metabolism (Acyl Carnitine, Hydroxy)	1930	NAMED	YBCVTTMMURGSEY-LMLDZDDJSA-N	CCCCCCCC/C=C\CCCCCC(O)CC(O[C@@H](C[N+](C)(C)C)CC([O-])=O)=O	3-hydroxyoleoylcarnitine		48061587			129637446
100019968	305	61858	218556	Carbohydrate	Pentose Metabolism	1290	NAMED	QXKAIJAYHKCRRA-PZGQECOJSA-N	OC[C@H](O)[C@@H](O)[C@@H](O)C(O)=O	lyxonate			HMDB0060255
100019978	209	61861	218578	Lipid	Fatty Acid, Dicarboxylate	1700	NAMED	YDPSQMGOAILWPE-FYWRMAATSA-N	O=C(O)CCCCCCCCCCCCCC/C=C/C(O)=O	octadecenedioate (C18:1-DC)					9543674
100020004	209	61871	218621	Lipid	Fatty Acid, Dicarboxylate	1708	NAMED	RIJDKRLRDVBUHJ-UHFFFAOYSA-N	OC(C1=C(CCC(O)=O)OC(CCCCC)=C1C)=O	3-carboxy-4-methyl-5-pentyl-2-furanpropionate (3-CMPFP)**		168762	HMDB0061643		194501
100020205	400	62060	218876	Amino Acid	Alanine and Aspartate Metabolism	43	NAMED	ZBYVTTSIVDYQSO-REOHCLBHSA-N	O=C(O)[C@@H](N)CC(NO)=O	hydroxyasparagine**		88149	HMDB32332	C20631	15991574
100020207	209	62061	218865	Xenobiotics	Food Component/Plant	4875	NAMED	DKEIWIJUHWVGRC-UHFFFAOYSA-N	O=C1C(C(O)=C2)=C(C=C2OS(=O)(O)=O)OC=C1C(C=C3)=CC=C3O	genistein sulfate*
100020217	400	62947	220818	Amino Acid	Urea cycle; Arginine and Proline Metabolism	519	NAMED	KXONJPJIFNGMCN-UHFFFAOYSA-N	O=C(C([N+](C)(C)C)C)N1CCCC1C([O-])=O	N,N,N-trimethyl-alanylproline betaine (TMAP)			HMDB0240365
100020219	400	62863	220648	Xenobiotics	Food Component/Plant	4786	NAMED	OLNJUISKUQQNIM-UHFFFAOYSA-N	O=CC1=CNC2=CC=CC=C12	3-formylindole	487-89-8	9838	HMDB29737	C08493	10256
100020241	400	62104	218950	Peptide	Gamma-glutamyl Amino Acid	649	NAMED	SCTJBDDLOROJJM-UHFFFAOYSA-N	NC(C(O)=O)CCC(NC(CCCNC(N)=O)C(O)=O)=O	gamma-glutamylcitrulline*
100020343	209	62850	220619	Lipid	Long Chain Polyunsaturated Fatty Acid (n3 and n6)	1551	NAMED	HXHZGHRLVRFQDR-HZJYTTRNSA-N	OC(CCC/C=C\C/C=C\CCCCC)=O	tetradecadienoate (14:2)*	39039-37-7	4471834	HMDB0000560		5312409
100020361	400	62853	220624	Amino Acid	Urea cycle; Arginine and Proline Metabolism	489	NAMED	YCCMTCQQDULIFE-UHFFFAOYSA-N	NC1CCCNC1=O	3-amino-2-piperidone	1892-22-4	4371576	HMDB0000323		5200225
100020371	400	63151	221884	Amino Acid	Alanine and Aspartate Metabolism	33	NAMED	QCYOIFVBYZNUNW-BYPYZUCNSA-N	C[C@@](C(O)=O)(N(C)C)[H]	N,N-dimethylalanine	2812-31-9	4589713			5488191
100020377	209	64131	233912	Xenobiotics	Food Component/Plant	5226	NAMED	WYUFTYLVLQZQNH-JAJWTYFOSA-N	O[C@H]([C@H]1O)[C@@H]([C@@H](CO)O[C@H]1OCC)O	ethyl beta-glucopyranoside		108559	HMDB0029968		121667
100020378	209	63357	222415	Lipid	Fatty Acid, Dicarboxylate	1710	NAMED	LPIOYESQKJFWPQ-UHFFFAOYSA-N	OC(C(O)=O)CCCCCCCC(O)=O	2-hydroxysebacate	103963-71-9	113866	HMDB0000424		128458
100020409	305	63687	223113	Cofactors and Vitamins	Ascorbate and Aldarate Metabolism	4350	NAMED	FBFZPSQPKNIVMT-ZAFYKAAXSA-N	O=C1O[C@@]([C@@H](O)CO)([H])C(OS(=O)(O)=O)=C1O	ascorbic acid 3-sulfate*		9600241			11425365
100020417	400	62862	220645	Amino Acid	Lysine Metabolism	115	NAMED	XXEWFEBMSGLYBY-ZETCQYMHSA-N	OC([C@@H](N)CCCCN(C)C)=O	N6,N6-dimethyllysine	2259-86-1	167778	HMDB0013287	C05545	193344
100020478	209	62276	219247	Lipid	Fatty Acid, Dicarboxylate	1690	NAMED	QHRHXXRXWDTFLI-HZJYTTRNSA-N	CCCCC/C=C\C/C=C\CC(O)=O	dodecadienoate (12:2)*					25480
100020723	209	62396	219543	Nucleotide	Dinucleotide	4289	NAMED	UYSXBCQACJTYFS-XPWFQUROSA-N	O[C@@H]1[C@@H]([C@@H](CO)O[C@H]1N2C3=NC=NC(N([H])[H])=C3N=C2)OP(OC[C@H]([C@H]([C@H]4O)O)O[C@H]4N5C6=NC=NC(N([H])[H])=C6N=C5)(O)=O	(3'-5')-adenylyladenosine*		85040			94231
100020728	209	62399	219546	Nucleotide	Dinucleotide	4293	NAMED	VSIFECIDUDPNRC-UHFFFAOYSA-N	OC1C(OP(OCC2OC(N3C=CC(NC3=O)=O)C(O)C2O)(O)=O)C(CO)OC1N4C=CC(N)=NC4=O	(3'-5')-cytidylyluridine*					145459097
100020825	400	62557	219908	Lipid	Fatty Acid Metabolism (Acyl Carnitine, Hydroxy)	1922	NAMED	VYEONLJQPYRKAN-UHFFFAOYSA-N	C[N+](C)(C)CC(OC(CC(O)CCC)=O)CC([O-])=O	3-hydroxyhexanoylcarnitine (1)
100020826	400	62556	219907	Lipid	Fatty Acid Metabolism (Acyl Carnitine, Hydroxy)	1923	NAMED	VYEONLJQPYRKAN-UHFFFAOYSA-N	C[N+](C)(C)CC(OC(CC(O)CCC)=O)CC([O-])=O	3-hydroxyhexanoylcarnitine (2)
100020837	305	63042	221622	Xenobiotics	Drug - Topical Agents	5963	NAMED	AKEUNCKRJATALU-UHFFFAOYSA-N	OC(C1=C(O)C=CC=C1O)=O	2,6-dihydroxybenzoic acid	303-07-1	8974	HMDB0013676		9338
100020893	209	62805	220431	Amino Acid	Methionine, Cysteine, SAM and Taurine Metabolism	448	NAMED	XMZBEAXQGSBWLG-NSCUHMNNSA-N	OC(C(O)=O)C(O)/C=C/SC	2,3-dihydroxy-5-methylthio-4-pentenoate (DMTPA)*			HMDB0240388
100020899	209	62807	220434	Amino Acid	Glutathione Metabolism	592	NAMED	SIGOFWMLBZTMPI-JHKACSFWSA-N	CC(COP(O)(OP(O)(OC[C@]1([H])[C@](O)([H])[C@@H](O)[C@@](N2C=NC3=C2N=CN=C3N)([H])O1)=O)=O)(C(O)C(NCCC(NCCSSC[C@@](NC(CC[C@H](N)C(O)=O)=O)([H])C(NCC(O)=O)=O)=O)=O)C	3'-dephospho-CoA-glutathione*
100020967	209	63009	221130	Amino Acid	Glutathione Metabolism	590	NAMED	PWCIUOASSAHGHI-WPZUCAASSA-N	O=C(CC[C@@H](C(O)=O)N([H])[H])N([H])[C@H](C(N([H])CC(O)=O)=O)CSC(C(O)=O)CC(O)=O	S-(1,2-dicarboxyethyl)glutathione	1115-52-2	7978145			9802383
100021000	402	62851	220620	Lipid	Sphingomyelins	3105	NAMED	FAVAZPKFPKOYCT-VTAPXIELSA-N	CCCCCCCCCCCCCCC(O)C(N[C@@H](COP([O-])(OCC[N+](C)(C)C)=O)[C@@H](/C=C/CCCCCCCCCCCCC)O)=O	hydroxypalmitoyl sphingomyelin (d18:1/16:0(OH))**
100021123	400	62959	220848	Amino Acid	Lysine Metabolism	117	NAMED	ZRJHLGYVUCPZNH-MQWKRIRWSA-N	[O-]C([C@@H](N)C(O)CCC[N+](C)(C)C)=O	hydroxy-N6,N6,N6-trimethyllysine*
100021141	402	63358	222426	Lipid	Fatty Acid Metabolism (Acyl Carnitine, Hydroxy)	1928	NAMED	VCRSQDIROUELAR-UHFFFAOYSA-N	OC(CCCCCCC)CC(OC(CC([O-])=O)C[N+](C)(C)C)=O	3-hydroxydecanoylcarnitine		59664325	HMDB0061636		121454166
100021162	402	62984	221101	Lipid	Ceramide PEs	3135	NAMED	JTVNQMOIYKXJKF-WSYRTZMQSA-N	CCCCCCCCCCCCC/C=C/[C@@]([H])(O)[C@@]([H])(NC(CCCCCCCCCCCCCCC)=O)COP(O)(OCCN)=O	palmitoyl-sphingosine-phosphoethanolamine (d18:1/16:0)
100021261	400	63052	221645	Peptide	Dipeptide Derivative	653	NAMED	JCCZCUUYYHWRGX-UHFFFAOYSA-N	NC(CC(C)C)C(N1C(C(O)=O)CC(O)C1)=O	leucylhydroxyproline*		20170035	HMDB0028930		20847829
100021262	400	63051	221644	Peptide	Dipeptide Derivative	652	NAMED	IFZSZULHIWFRSB-UHFFFAOYSA-N	NC(C(C)CC)C(N1C(C(O)=O)CC(O)C1)=O	isoleucylhydroxyproline*		35032815	HMDB0028908		61158802
100021478	400	64596	238817	Amino Acid	Histidine Metabolism	93	NAMED	MXETUSMIYKMMAT-UHFFFAOYSA-N	CN1C=NC=C1CC(O)C(O)=O	1-methyl-5-imidazolelactate	2022510-60-5	65563369
100021502	209	63436	222605	Lipid	Medium Chain Fatty Acid	1499	NAMED	WXBXVVIUZANZAU-CMDGGOBGSA-N	CCCCCCC/C=C/C(O)=O	(2 or 3)-decenoate (10:1n7 or n8)
100021874	402	64526	238635	Lipid	Sphingolipid Synthesis	3009	NAMED	BPUUVXWJPCOCMG-FDICQLOXSA-N	C[C@@H]([C@@H](CCCCCCCCCC/C=C\CCC)O)N	1-deoxysphingosine (m18:1)					15928896
100021918	209	64328	237314	Xenobiotics	Chemical	6179	NAMED	ICKWICRCANNIBI-UHFFFAOYSA-N	CC(C)(c1cc(C(C)(C)C)c(O)cc1)C	2,4-di-tert-butylphenol	96-76-4
100021990	400	64393	237477	Lipid	Fatty Acid Metabolism (Acyl Carnitine, Hydroxy)	1925	NAMED	RCXSFDNDEVSQNG-UHFFFAOYSA-N	[O-]C(CC(OC(C(O)CCCCCC)=O)C[N+](C)(C)C)=O	3-hydroxyoctanoylcarnitine (1)
100021991	400	64394	237478	Lipid	Fatty Acid Metabolism (Acyl Carnitine, Hydroxy)	1926	NAMED	RCXSFDNDEVSQNG-UHFFFAOYSA-N	[O-]C(CC(OC(C(O)CCCCCC)=O)C[N+](C)(C)C)=O	3-hydroxyoctanoylcarnitine (2)
100022041	400	64571	238237	Peptide	Modified Peptides	1219	NAMED	VOWFCBSRZKGKTF-UHFFFAOYSA-N	O=C(N1CCCC1C([O-])=O)C2CCC[N+]2(C)C	N,N-dimethyl-pro-pro
100022120	400	64568	238235	Amino Acid	Tryptophan Metabolism	263	NAMED	YLEQTOAIAOPFBY-UHFFFAOYSA-N	OC(C(N)(C)N(C1=C(C2)C=CC=C1)C2=O)=O	oxindolylalanine					20977764
999910445	400	47680	157553			NA	UNNAMED			X-10445
999911580	209	47479	148975			NA	UNNAMED			X-11580
999911615	209	32932	219822			NA	UNNAMED			X-11615
999911787	400	33132	156002			NA	UNNAMED			X-11787
999911795	400	33140	156004			NA	UNNAMED			X-11795
999912100	400	47687	157560			NA	UNNAMED			X-12100
999912411	209	46616	146378			NA	UNNAMED			X-12411
999912462	400	46620	157261			NA	UNNAMED			X-12462
999912798	400	46624	157263			NA	UNNAMED			X-12798
999913007	209	47203	148680			NA	UNNAMED			X-13007
999913553	209	47959	150152			NA	UNNAMED			X-13553
999913846	209	47978	150178			NA	UNNAMED			X-13846
999914056	400	46632	157266			NA	UNNAMED			X-14056
999915161	400	47620	157525			NA	UNNAMED			X-15161
999915220	209	46658	146599			NA	UNNAMED			X-15220
999915520	209	47523	149024			NA	UNNAMED			X-15520
999916964	209	46685	146632			NA	UNNAMED			X-16964
999917010	209	47993	150197			NA	UNNAMED			X-17010
999918345	209	47342	148819			NA	UNNAMED			X-18345
999921310	209	46354	145053			NA	UNNAMED			X-21310
999921353	209	46398	145481			NA	UNNAMED			X-21353
999921740	209	46909	148147			NA	UNNAMED			X-21740
999921788	209	46964	148217			NA	UNNAMED			X-21788
999921796	209	46972	148225			NA	UNNAMED			X-21796
999921928	305	47168	148640			NA	UNNAMED			X-21928
999922162	400	47417	157401			NA	UNNAMED			X-22162
999922767	209	48072	150286			NA	UNNAMED			X-22767
999922770	209	48075	150289			NA	UNNAMED			X-22770
999922771	209	48076	150290			NA	UNNAMED			X-22771
999922772	209	48077	150291			NA	UNNAMED			X-22772
999922776	209	48081	150295			NA	UNNAMED			X-22776
999922810	209	48127	150610			NA	UNNAMED			X-22810
999923587	400	49463	161125			NA	UNNAMED			X-23587
999923593	400	49469	161131			NA	UNNAMED			X-23593
999923782	402	49681	161533			NA	UNNAMED			X-23782
999924035	402	52064	164008			NA	UNNAMED			X-24035
999924241	400	52280	164303			NA	UNNAMED			X-24241
999924257	209	52311	164340			NA	UNNAMED			X-24257
999924425	400	52655	165410			NA	UNNAMED			X-24425
999924728	400	53157	166544			NA	UNNAMED			X-24728
999925109	400	61682	217977			NA	UNNAMED			X-25109
999925244	400	62451	219682			NA	UNNAMED			X-25244
999925271	400	62500	219782			NA	UNNAMED			X-25271
999925422	400	62719	220237			NA	UNNAMED			X-25422
999925936	400	63840	223405			NA	UNNAMED			X-25936

## Sheet: Sample Meta Data
PARENT_SAMPLE_NAME	CLIENT_SAMPLE_ID	PUBLICATION Sample ID	tumour type	MODEL	TREATMENT	RESPONSE
INCU-00236	BC1357_CTR_16	HBCx-202_16	PDX	BC1357	Untreated	Responder
INCU-00242	BC1101_CTR_28	HBCx-131_28	PDX	BC1101	Untreated	Resistant
INCU-00248	BC1115_CTR_13	HBCx-137 ontrol_13	PDX	BC1115	Untreated	Resistant
INCU-00249	BC1115_CTR_18	HBCx-137 Control_18	PDX	BC1115	Untreated	Resistant
INCU-00250	BC1115_CTR_11	HBCx-137 Control_11	PDX	BC1115	Untreated	Resistant
INCU-00251	BC1115_iacs_16	HBCx-137 IACS_16	PDX	BC1115	IACS	Resistant
INCU-00252	BC1115_iacs_1	HBCx-137 IACS_1	PDX	BC1115	IACS	Resistant
INCU-00253	BC1115_iacs_8	HBCx-137 IACS_8	PDX	BC1115	IACS	Resistant
INCU-00254	BC1080_CTR_6	HBCx-124 Control_6	PDX	BC1080	Untreated	Responder
INCU-00255	BC1080_CTR_4	HBCx-124 Control_4	PDX	BC1080	Untreated	Responder
INCU-00256	BC1080_CTR_4	HBCx-124 Control_4	PDX	BC1080	Untreated	Responder
INCU-00257	BC1080_iacs_1	HBCx-124 IACS_1	PDX	BC1080	IACS	Responder
INCU-00258	BC1080_iacs_5	HBCx-124 IACS_5	PDX	BC1080	IACS	Responder
INCU-00271	BC1115_CTR_15	HBCx-137 Control_15	PDX	BC1115	Untreated	Resistant
INCU-00272	BC1115_CTR_9	HBCx-137 Control_9	PDX	BC1115	Untreated	Resistant
INCU-00273	BC1115_CTR_7	HBCx-137 Control_7	PDX	BC1115	Untreated	Resistant
INCU-00274	BC1115_iacs_20	HBCx-137 IACS_20	PDX	BC1115	IACS	Resistant
INCU-00275	BC1115_iacs_4	HBCx-137 IACS_4	PDX	BC1115	IACS	Resistant
INCU-00276	BC1115_iacs_21	HBCx-137 IACS_21	PDX	BC1115	IACS	Resistant
INCU-00277	BC1080_CTR_11	HBCx-124 Control_11	PDX	BC1080	Untreated	Responder
INCU-00278	BC1080_CTR_16	HBCx-124 Control_16	PDX	BC1080	Untreated	Responder
INCU-00279	BC1080_iacs_17	HBCx-124 IACS_17	PDX	BC1080	IACS	Responder
INCU-00280	BC1080_iacs_3	HBCx-124 IACS_3	PDX	BC1080	IACS	Responder
INCU-00281	BC1080_iacs_13	HBCx-124 IACS_13	PDX	BC1080	IACS	Responder
INCU-00282	BC1115 patient	patient-137	patients primary tumor	NOT_APPLICABLE	Untreated	NOT_APPLICABLE
INCU-00283	BC1111 patient	patient-134	patients primary tumor	NOT_APPLICABLE	Untreated	NOT_APPLICABLE
INCU-00284	BC1060 patient	patient-118	patients primary tumor	NOT_APPLICABLE	Untreated	NOT_APPLICABLE
INCU-00285	BC1101 patient	patient-131	patients primary tumor	NOT_APPLICABLE	Untreated	NOT_APPLICABLE
INCU-00286	BC1357 patient	patient-202	patients primary tumor	NOT_APPLICABLE	Untreated	NOT_APPLICABLE
INCU-00287	BC1397 patient	patient-1397	patients primary tumor	NOT_APPLICABLE	Untreated	NOT_APPLICABLE
INCU-00288	BC1111 p2	HBCx-134	PDX	BC1111	Untreated	Responder
INCU-00289	BC1128 p4	HBCx-142	PDX	BC1128	Untreated	NOT_APPLICABLE

## Sheet: Batch-normalized Data
PARENT_SAMPLE_NAME	49	50	55	73	75	93	98	111	112	132	136	171	172	180	181	189	192	194	197	207	209	212	215	216	219	231	233	234	240	241	244	249	250	252	254	266	267	269	272	275	278	279	280	281	282	290	291	297	301
INCU-00236	1.36072	0.811806	0.881568	1.13404	0.831456	1.246	0.641583	1.17685	1.01429	1.78321	3.89528	0.750611	0.218894	0.661827	0.709504	1.33327	1.85714	0.584413	0.571484	1.03773	0.78634	0.732212		1.55837	0.356089	0.880255	0.243786	0.734459	0.619728		0.264723	0.594787	3.75699	1.1048	2.55347	1.00047	1.47914	0.415558	4.79625	1.00913	0.404601	4.6373	0.361651		0.839211	0.69801	0.950426	0.89579	2.09718
INCU-00242	0.21874	0.377944	0.419346	1.57616	1.4953	0.801149	1.35217	0.876422	0.205605	0.258329	0.452161	0.452466	0.981647	0.601346	1.44106	1.03701	0.345241	0.533254	1.00118	0.487786	0.866777	0.873376	1.92276	0.426582	1.07731	0.800199	1.22769	1.35611	0.967153			1.14353	0.888708	1.73105	1.47077	0.943596	0.972129	0.63196	0.281562	1.11981	1.54932	1.93751	2.23513	1.83853	1.18542	0.419378	0.565105	0.489507	0.91457
INCU-00248	3.63935	1.85037	1.2769	0.508869	0.372909	1.05294	0.330692	3.68175	1.58382	0.54565		1.16351	2.15503	0.915924	0.47842	1.26944	23.9496	2.49972	2.82427	1.21039	2.3253	2.22522	0.75205	9.52852	1.09042	1.89603	2.6091	1.0123	1.1379		1.31591	0.772314	0.188904	1.58804	0.68843	1.03192	1.02556	0.775278	0.702182	0.744794	9.88204		3.93019	0.949708	1.72631	1.33126	1.1121	1.72725	1.2894
INCU-00249	2.88444	1.16818	0.892674	0.329663	0.355704	1.40131	0.512421	3.09751	2.68643	1.28545	0.296026	0.955238	1.5287	3.38301	0.586964	1.04874	20.8846	1.69751	2.87419	1.29181	1.69407	2.02831	0.418461	14.2279	0.925342	1.75828	2.41864	1.61988	0.939576		1.22504		0.548643	0.803145	0.307989	0.989287	0.898005	1.88887	1.2812	0.760681	10.2969	0.00582059	4.01429	1.20481	1.57415	0.975705	1.04328	1.31774	1.50406
INCU-00250	2.62293	0.993563	1.0825		0.368828	1.22446	0.476459	3.08826	1.37138	0.595448		0.762471	2.97987	1.73429	0.730116	1.48585	19.0941	1.6535	2.97573	1.27393	2.17442	1.98737	0.96529	9.71138	1	2.02004	2.08379	0.94804	1.17725		1.17742	0.0906944	0.374638	1.68717	1.02759	0.981986	1.34745	1.03237	1.70495	0.721746	10.053	0.0078248	3.81254	1.13175	1.55664	0.192839	0.57307	1.33269	1.28888
INCU-00251	3.23358	1.05108	1.0743	0.682898	0.525841	1.04024	1.70041	3.1781	1.01978	0.667114		1.10186	1.34653	1.77591	0.657836	1.35217	19.8744	2.49878	3.12992	1.84793	2.02908	2.14913	0.443567	5.52375	1.01979	1.96752	1.91357	0.869188	0.861243	2.74296	1.26065	0.882599	0.41596	1.0959	0.640531	1.04756	1.08541	1.10711	0.971523	0.716583	10.1477	0.00612807	2.64911	0.485866	1.36973	0.33951	0.595472	1.19043	1.19769
INCU-00252	3.62829	1.02368	0.901221			0.747118	1.2636	2.92563	0.985712	0.387559	0.674021	1.17112	2.43765	0.585532	0.470947	1.54194	21.1476	3.37173	2.60973	1.79548	2.42238	1.99889	0.739462	5.72704	0.89932	1.85411	2.12537	0.902754	0.867531		1.22145	1.29112	0.195117	0.966478	1.12669	1.09205	1.8451	0.747492	1.6409	0.769223	12.352		3.53864	1	1.5387	0.231444	0.508049	1.65607	0.840397
INCU-00253	3.66292	3.26276	1.04959	0.217261	0.286344	1.18272	0.810836	3.05579	1.49521	1.17347		1.34883	1.80613	0.555907	0.540934	1.1478	19.7759	3.56086	2.53644	1.80216	2.2314	2.28427	0.532439	3.03721	1.13061	2.23651	2.28797	0.599588	0.80969		1.36287	0.463022	0.408148	0.352139	1.18405	1.12458	0.905192	1.32021	0.81695	0.762337	8.68168		2.62938	0.76936	1.21379	0.949172	1	1.11675	0.904699
INCU-00254	1.88683	1.01699	1.32383	0.309984	0.471943	0.586874	0.428596	0.468658	3.2712	0.676168		1.17394	0.692524	0.295133	1.33998	0.759835	3.00463	1.16047	2.88119	1.86279	1.63835	1.51249	0.640492	1.72213	0.992694	0.974685	2.80367	4.5903	1.10722		0.715668	0.259234	1.36902	1.1983	0.758153	1.15898	0.957414	2.2139	1.08368	0.651732	3.89167	3.03427	0.830879		0.962974	2.37402	1.67417	1.37517	1.19976
INCU-00255	2.81791	1.00644	1.07301	1.04884	0.855953	0.678066	2.74488	0.487517	3.85711	0.847729	1.70231	1.22579	0.665004	2.11626	1.90566	0.887273	3.66861	0.952202	3.09638	1.92839	1.51881	1.3028	0.621966	1.11746	1.71709	1.16002	2.28615	4.7725	1.0736	1.28296	1.06557		1.44251	1.60371	0.723568	1.13418	0.716946	2.78359	2.52375	0.743144	5.95008	1.65468	1.40218	0.442093	1.03515	1.82517	1.42304	1.41315	1.18171
INCU-00256	1.63595	5.53084	0.698859	2.17921	2.07226	0.772476	0.514242	0.363144	2.47464	0.780583	0.124496	0.961519	0.554061	1.0174	1.60335	1.0177	2.90785	1.31474	1.51745	1.17756	1.47465	1.31593	2.40559	0.359384	1.75587	1.30661	1.8928	3.96566	1.11792	1.26948	0.304171	3.52349	1.20257	0.533046	0.367891	0.972797	0.664083	2.85994	1.52639	0.640456	1.16388	0.0748992	1.01634		1.00516	3.73749	2.46457	1.84418	1.57185
INCU-00257	0.441269	1.89474	1.38923	0.497076	0.569021	0.702681	0.733124	0.822729	2.98677	1.18873	1.263	1.00409	0.755026	0.737016	1.38605	1.14055	0.559307	1.42216	1.17022	1.20462	1.45511	1.05696	1.64741	0.599824	1.23759	1.01229	1.2728	1.38479	1.3672	0.649765	4.09026	0.783806	1.38602	0.417391	1.38219	1.11137	0.818198	1.11086	1.4347	0.571111	0.708667	0.244855	0.562329		0.852168	2.76643	1.67969	1.70185	1.64854
INCU-00258	0.47301	2.31837	1.66756	1.36806	0.959642	0.747693	0.699146	0.924929	3.20211	1.11744	2.18637	0.988155	0.661149	0.444919	1.54552	1.14933	0.698006	1.57787	1.11362	1.23817	1.32826	1.05996	1.46906	0.40298	0.957902	1.06675	1.29838	1.65934	1.52131		1.6962	0.333138	1.42261	0.387772	1.58659	1.13345	0.744533	1.61077	3.75387	0.594828	1.1185	0.148248	0.558748		0.875118	2.81545	1.81833	1.75656	1.64687
INCU-00271	2.5745	1.14936	1.1957		0.360462	0.860258	1.0224	4.06606	1.51112	0.717738		0.961032	2.90474	2.77331	0.767512	1.65134	21.2806	1.92709	2.71959	1.52551	1.94902	1.97483	0.703376	6.63626	1.16587	2.23513	2.53029	1.07656	0.926295		1.09988	0.849853	0.39836	1.50708	0.714305	1.01367	0.969737	1.3366	0.46815	0.751633	12.9281	0.00965427	4.19266	1.24621	1.62325	0.516856	0.766495	1.51589	1.26741
INCU-00272	4.68148	1.73174	1.00426			1.1971	0.439781	3.55864	1.90563	0.672369	0.0922634	1.08589	2.5139	1.07057	0.384822	0.883673	24.7881	2.00123	1.95048	1.09158	2.38141	1.89275	0.583984	18.1218	1.17261	1.45639	2.16924	1.39255	0.685827		1.12917	0.216733	0.382544	1.67586	2.06329	1.02789	1.24412	0.841227	0.606441	0.765998	12.2453		3.11312	0.78598	1.74289	2.06064	1.70019	1.87855	1.08015
INCU-00273	2.28185	1.12894	0.814598	0.245263	0.485899	0.797209	1.06023	3.34324	1.08347	0.573274	0.180918	1.10752	1.7195	3.35199	0.898258	1.22743	15.9591	1.95053	2.60721	1.90879	1.55352	1.78725		10.7555	1.53682	1.79612	2.21196	1.52456	0.743101		0.983105		0.457211	2.57721	0.669772	1.02594	1.11616	2.16603	1.35076	0.823006	10.2188		2.51426	0.471587	1.4409	1.73326	1.28456	1.57999	1.25707
INCU-00274	2.4768	2.59881	1.18615	0.268895		1.13547	0.962792	2.51109	1.38194	0.853314		1.30289	1.46824	5.83672	0.998919	1.01915	13.478	3.22544	2.21427	1.58016	2.14089	2.20933	0.706435	2.16592	0.971389	1.89827	2.2277	0.584706	1.02039		1.13257	3.2155	0.786643	0.831661	1.21786	1.23006	0.943693	2.18668	2.44889	0.853454	7.08271		2.01544	0.343823	1.24029	2.03056	1.8221	1.22072	1.12109
INCU-00275	3.70156	1.69795	1.03752		0.171629	1.09416	1.97943	2.76161	2.00564	1.20545		1.08184	2.0812	0.371077	0.538594	1.00175	20.0073	3.82623	2.44864	1.55579	2.42292	2.77358	0.850006	3.03345	0.829194	1.85827	2.54286	0.63654	1.08814		1.27684	0.269082	0.308157	0.461729	0.887461	1.06202	0.953902	0.891947	0.653263	0.836224	11.2755		3.12462	0.852107	1.4596	1.56508	1.28802	1.31365	1.01698
INCU-00276	2.50705	1.30499	1.22506			1.17906	0.976708	2.90863	1.30482	0.833551		1.28835	1.19788	2.57994	0.966119	1.40502	14.2604	3.14907	2.82413	1.67004	2.4642	2.31561	0.622542	2.74824	1.17677	1.93144	1.92005	0.614443	0.75291		1.03206	0.844317	0.621894	1.30664	1.18089	1.0934	1.04002	1.5168	1.46648	0.909811	9.9189		2.34167	0.4726	1.36655	1.41666	1.36692	1.43393	0.848659
INCU-00277	2.16455	2.412	1.44875	0.79629	1.09113	0.540145	0.604602	0.380519	2.90488	1.04372		1.13463	0.372156	0.599459	1.30308	0.713341	3.71582	1.17117	2.21527	1.49093	1.3069	1.04953	2.02767	0.499024	1.63602	1.05694	2.39084	4.60727	1.11868		1.65493	1.15179	1.79855	0.685118	0.55521	0.917581	0.91006	2.34744	3.16995	0.745592	2.0084	0.0304586	0.405716		1.02936	4.43035	3.10241	1.00043	1.56528
INCU-00278	1.19604	0.639772	0.618389	0.494645	0.378642	0.907106	1.28284	0.46249	2.37917	0.733921		1.32673	0.653528	0.644251	2.98776	1.21152	1.117	1.35186	2.15187	1.32482	0.736265	1.01279	0.499377	4.06997	0.510781	1.26165	0.248572	2.41681	1.97314	1.24056	1.4497	1.34339	2.58586	0.874144	0.27099	1.05816	0.821812	0.0217527	0.645533	0.753018	0.192948	19.5481	0.0933678		0.578887	1.2517	1.19581	1.57598	3.13339
INCU-00279	1.13566	3.08805	1.8722	0.440703	0.330909	0.814222	1	1.15522	2.89359	0.996845	2.56922	1.84132	0.538054	0.958634	1.78692	1.24338	1.29531	1.57856	1.00369	1.22158	1.15896	1.02824	1	0.781135	1.39301	1.13906	0.659588	1.38798	1.60335	1	2.3088	1.72422	2.8255	0.208946	1.87227	1.05329	0.722691	0.305311	1.87008	0.676898	0.670238	0.356018	0.397557		0.883984	3.81752	2.69497	1.66506	1.09089
INCU-00280	0.586155	0.566652	1.82615			0.649759	0.797147	0.602341	2.21532	2.95132	2.31336	1.43976	0.590578	4.40083	1.21546	1.16065	0.669872	1.45347	1.61793	1.32435	1.49485	1.08172	1.19391	0.964932	1.41213	1.16058	1.30198	1.54516	1.17142	0.421898	2.68373	5.27947	1.15803	0.393067	4.19627	1.05091	0.711511	0.477609	0.582192	0.751126	6.13018	9.61074	0.552088		0.938924	2.61764	1.96195	1.28032	0.778618
INCU-00281	0.395758	2.16311	1.23466	0.299745		0.653335	0.963203	0.93224	1.91029	1.3428	1.38096	1.41348	0.431315	1.11188	1.68157	1.10917	0.516862	1.42861	0.88579	1.05962	0.783157	1.19011	1.41367	0.558225	1.00258	1.0717	1.16325	1.89005	1.06734	0.725491	0.674875	0.425952	2.29263	0.242163	1.4536	1.08209	0.774623	1.23446	2.75759	0.642237	0.811889	0.452861	0.251192		0.813126	3.16331	2.11909	1.621	1.66223
INCU-00282	0.502765	0.100646	1.04904	0.374165	0.613778	0.639381	0.875694		0.457884	1.00982		0.944128	23.4494	1.252	2.5743	0.0860742	0.968038	0.290741	0.866556	0.0944377	0.0474384	1.36563	0.156254		0.0809399	0.533131	0.213868	0.171944	0.45197	0.580191	0.478404	0.215405	0.448398	0.465808	1.59109	0.205103	0.225555	0.0937616		1.42787	0.211007	0.00831973			0.0385259	0.42373	0.254799	0.453692	0.164905
INCU-00283	0.0650951	0.11496	1.44158	2.6481	2.18578	0.735561	1.17656		0.168556	2.55139		1.15785	27.9182	0.489005	1.28956	0.0492912	0.146762	0.299448	0.599646	0.134437	0.00691774	0.0405033			0.0962186	0.562507	0.00264376	0.249964	0.30019	0.766767	0.356652	0.169445	0.948552	0.530974	4.70825	0.296957	0.460361	0.0195584		1.56714	0.0368951	0.459255			0.0226244	0.732413	0.330751	0.299178	0.228029
INCU-00284	0.377279	0.371859	0.751276	1.08693	2.69641	0.428465	0.774181	0.268468	0.0523441	0.0958912		3.15234	104.675	1	1.56617	0.703499	0.237606	0.792934	0.534824	0.741111	0.00439754	0.0576556				0.798921	0.000521212	0.2455	0.175706	1.4641	0.866912	0.628366	2.39435	0.0665181	0.415243	0.866982	0.23527			1.4465	0.0279223	1.86769			0.0646077			1.24	0.365121
INCU-00285	0.246731	0.334786	1.21005	3.80423	6.53966	0.391432			0.0330709	1.64055		1.20237	39.0686	0.403931	0.936132	0.113175	0.305093	0.211646	0.45381	0.178857	0.0181206	0.0358615			0.154513	0.882918	0.0802893	0.62479	0.335386	2.9245	0.427082	4.30012	1.01603	0.48875	2.98166	0.348837	0.366599			3.17224	0.0606657	0.195122			0.030352	2.23542	0.761274	0.725578	0.364919
INCU-00286	0.55311	0.26162	2.47336	1.02518	1.10818	0.369368		0.193716	0.0977026	4.22522		1.22585	44.5152	0.191259	0.601254	0.0967855	0.591414	0.341733	0.615617	0.275654	0.25677	0.058475	1.57337		0.341581	0.97702	0.379101	0.795234	1.81857		0.366877	4.18991	0.414799	0.749204	1.05658	0.563045	0.172045	0.115976		2.12071	0.923954	0.0117689	0.163443	0.1779	0.105127	0.841298	0.801195	0.622305	0.452391
INCU-00287	0.152373	0.172827	1.6862	5.45706	4.34336	0.400802	1.27404	0.162442	0.28772	0.724659		1.5687	34.6268	0.529448	1.83913	0.12382	0.28776	0.33193	1.65576	0.672757	0.847258	0.264594	1.21858		0.467112	0.588415	1.55068	0.882159	2.47612		0.791438	0.527502	0.63287	1.58226	1.0065	0.773803	2.92348	1.11425		2.60158	1.43763	0.0579876	0.252957		0.421825	0.0772009	0.430604	0.999567	0.581186
INCU-00288	0.138239	0.527203	0.98127	0.272917	0.53406	1.74344	1.98555	0.741325	8.26014	0.842327	1.11367	1.74713	2.24176	7.57615	1.00108	1.24154	0.222709	1.58315	1.02102	1.11102	0.848708	0.78088	0.965424	0.403797	2.34618	1.12519	0.744816	0.736319	2.61984	0.259286	1.32618	17.1558	0.983965	2.92394	0.409827	1.1578	1.46611	0.595188	0.307448	1.32935	0.810247	3.86417	0.98366	0.711222	0.874089	8.03099	6.78136	0.731721	0.470676
INCU-00289	1.26716	1.13505	1.6156	0.291063	0.578853	0.784124	1.56068	0.946191	1.82046	1.24668	0.571638	2.1385	0.923941	0.517634	0.634317	0.544661	0.865925	0.967576	1.34799	1.92247	1.14376	0.645321	1.14732	2.90629	1.37421	0.904234	1.85459	0.944557	8.74941		0.383654	2.2346	1.13061	3.98981	1.47255	1.23736	3.84353	3.61605	1.16265	0.9529	3.10494	0.389871	0.889706	0.351868	1.71956	15.2571	9.1844	1.77538	1.03851
[truncated: 707 more columns]

## Sheet: Batch-norm Imputed Data
PARENT_SAMPLE_NAME	49	50	55	73	75	93	98	111	112	132	136	171	172	180	181	189	192	194	197	207	209	212	215	216	219	231	233	234	240	241	244	249	250	252	254	266	267	269	272	275	278	279	280	281	282	290	291	297	301
INCU-00236	1.36072	0.811806	0.881568	1.13404	0.831456	1.246	0.641583	1.17685	1.01429	1.78321	3.89528	0.750612	0.218894	0.661827	0.709504	1.33327	1.85714	0.584413	0.571484	1.03773	0.78634	0.732212	0.156254	1.55837	0.356089	0.880255	0.243786	0.734458	0.619728	0.259286	0.264723	0.594787	3.75699	1.1048	2.55347	1.00047	1.47914	0.415558	4.79625	1.00913	0.404601	4.6373	0.361651	0.0833886	0.839211	0.69801	0.950426	0.89579	2.09718
INCU-00242	0.21874	0.377944	0.419346	1.57616	1.4953	0.801149	1.35217	0.876422	0.205605	0.258329	0.452161	0.452466	0.981647	0.601346	1.44106	1.03701	0.345241	0.533255	1.00118	0.487786	0.866777	0.873376	1.92276	0.426582	1.07731	0.800199	1.22769	1.35611	0.967153	0.259286	0.177833	1.14353	0.888708	1.73105	1.47077	0.943596	0.972129	0.63196	0.281562	1.11981	1.54932	1.93751	2.23513	1.83853	1.18542	0.419378	0.565105	0.489507	0.91457
INCU-00248	3.63935	1.85037	1.2769	0.50887	0.372909	1.05294	0.330692	3.68175	1.58382	0.54565	0.0922634	1.16351	2.15503	0.915924	0.47842	1.26944	23.9496	2.49972	2.82427	1.21039	2.3253	2.22522	0.75205	9.52852	1.09042	1.89603	2.6091	1.0123	1.1379	0.259286	1.31591	0.772314	0.188904	1.58804	0.68843	1.03192	1.02556	0.775278	0.702182	0.744794	9.88204	0.0058206	3.93019	0.949709	1.72631	1.33126	1.1121	1.72725	1.2894
INCU-00249	2.88444	1.16818	0.892674	0.329663	0.355704	1.40131	0.512421	3.09751	2.68643	1.28545	0.296026	0.955238	1.5287	3.38301	0.586964	1.04874	20.8846	1.69751	2.87419	1.29181	1.69407	2.02831	0.418461	14.2279	0.925342	1.75828	2.41864	1.61988	0.939576	0.259286	1.22504	0.0906944	0.548643	0.803145	0.307989	0.989287	0.898005	1.88887	1.2812	0.760681	10.2969	0.0058206	4.01429	1.20481	1.57415	0.975705	1.04328	1.31774	1.50406
INCU-00250	2.62293	0.993563	1.0825	0.217261	0.368828	1.22446	0.476459	3.08826	1.37138	0.595448	0.0922634	0.76247	2.97987	1.73429	0.730116	1.48585	19.0941	1.6535	2.97573	1.27393	2.17442	1.98737	0.96529	9.71138	1	2.02004	2.08379	0.94804	1.17725	0.259286	1.17742	0.0906944	0.374638	1.68717	1.02759	0.981986	1.34745	1.03237	1.70495	0.721746	10.053	0.0078248	3.81254	1.13175	1.55664	0.192839	0.57307	1.33269	1.28888
INCU-00251	3.23358	1.05108	1.0743	0.682898	0.525841	1.04024	1.70041	3.1781	1.01978	0.667114	0.0922634	1.10186	1.34653	1.77591	0.657836	1.35217	19.8744	2.49878	3.12992	1.84793	2.02908	2.14913	0.443567	5.52375	1.01979	1.96752	1.91357	0.869188	0.861243	2.74296	1.26065	0.882599	0.41596	1.0959	0.640531	1.04756	1.08541	1.10711	0.971523	0.716582	10.1477	0.00612807	2.64911	0.485866	1.36973	0.33951	0.595472	1.19043	1.19769
INCU-00252	3.62829	1.02368	0.901221	0.217261	0.171629	0.747118	1.2636	2.92563	0.985712	0.387559	0.674021	1.17112	2.43765	0.585532	0.470947	1.54194	21.1476	3.37173	2.60973	1.79548	2.42238	1.99889	0.739462	5.72704	0.89932	1.85411	2.12537	0.902754	0.867531	0.259286	1.22145	1.29112	0.195117	0.966478	1.12669	1.09205	1.8451	0.747492	1.6409	0.769223	12.352	0.0058206	3.53864	1	1.5387	0.231444	0.508048	1.65607	0.840397
INCU-00253	3.66292	3.26276	1.04959	0.217261	0.286344	1.18272	0.810836	3.05579	1.49521	1.17347	0.0922634	1.34883	1.80613	0.555907	0.540934	1.1478	19.7759	3.56086	2.53644	1.80216	2.2314	2.28427	0.532439	3.03721	1.13061	2.23651	2.28797	0.599588	0.80969	0.259286	1.36287	0.463022	0.408148	0.352139	1.18405	1.12458	0.905192	1.32021	0.81695	0.762337	8.68168	0.0058206	2.62938	0.76936	1.21379	0.949172	1	1.11675	0.904699
INCU-00254	1.88683	1.01699	1.32383	0.309984	0.471943	0.586874	0.428596	0.468658	3.2712	0.676168	0.0922634	1.17394	0.692524	0.295132	1.33998	0.759835	3.00463	1.16047	2.88119	1.86279	1.63835	1.51249	0.640492	1.72213	0.992694	0.974685	2.80367	4.5903	1.10722	0.259286	0.715668	0.259234	1.36902	1.1983	0.758153	1.15898	0.957414	2.2139	1.08368	0.651732	3.89167	3.03427	0.830879	0.0833886	0.962974	2.37402	1.67417	1.37517	1.19976
INCU-00255	2.81791	1.00644	1.07301	1.04884	0.855953	0.678066	2.74488	0.487517	3.85711	0.847729	1.70231	1.22579	0.665004	2.11626	1.90566	0.887273	3.66861	0.952202	3.09638	1.92839	1.51881	1.3028	0.621966	1.11746	1.71709	1.16002	2.28615	4.7725	1.0736	1.28296	1.06557	0.0906944	1.44251	1.60371	0.723568	1.13418	0.716946	2.78359	2.52375	0.743144	5.95008	1.65468	1.40218	0.442093	1.03515	1.82517	1.42304	1.41315	1.18171
INCU-00256	1.63595	5.53084	0.698858	2.17921	2.07226	0.772476	0.514242	0.363144	2.47464	0.780583	0.124496	0.961519	0.554061	1.0174	1.60335	1.0177	2.90785	1.31474	1.51745	1.17756	1.47465	1.31593	2.40559	0.359384	1.75587	1.30661	1.8928	3.96566	1.11792	1.26948	0.304171	3.52349	1.20257	0.533046	0.367891	0.972797	0.664083	2.85994	1.52639	0.640456	1.16388	0.0748992	1.01634	0.0833886	1.00516	3.73749	2.46457	1.84418	1.57185
INCU-00257	0.441269	1.89474	1.38923	0.497076	0.569021	0.702681	0.733125	0.822729	2.98677	1.18873	1.263	1.00409	0.755026	0.737016	1.38605	1.14055	0.559307	1.42216	1.17022	1.20462	1.45511	1.05696	1.64741	0.599824	1.23759	1.01229	1.2728	1.38479	1.3672	0.649765	4.09026	0.783806	1.38602	0.417391	1.38219	1.11137	0.818198	1.11086	1.4347	0.571111	0.708667	0.244855	0.562329	0.0833886	0.852168	2.76643	1.67969	1.70185	1.64854
INCU-00258	0.47301	2.31837	1.66756	1.36806	0.959642	0.747693	0.699146	0.924929	3.20211	1.11744	2.18637	0.988155	0.661149	0.444919	1.54552	1.14933	0.698006	1.57787	1.11362	1.23817	1.32826	1.05996	1.46906	0.40298	0.957902	1.06675	1.29838	1.65934	1.52131	0.259286	1.6962	0.333138	1.42261	0.387772	1.58659	1.13345	0.744533	1.61077	3.75387	0.594828	1.1185	0.148248	0.558748	0.0833886	0.875118	2.81545	1.81833	1.75656	1.64687
INCU-00271	2.5745	1.14936	1.1957	0.217261	0.360462	0.860258	1.0224	4.06606	1.51112	0.717738	0.0922634	0.961032	2.90474	2.77331	0.767512	1.65134	21.2806	1.92709	2.71959	1.52551	1.94902	1.97483	0.703376	6.63626	1.16587	2.23513	2.53029	1.07656	0.926295	0.259286	1.09988	0.849853	0.39836	1.50708	0.714305	1.01367	0.969737	1.3366	0.46815	0.751633	12.9281	0.00965427	4.19266	1.24621	1.62325	0.516856	0.766495	1.51589	1.26741
INCU-00272	4.68148	1.73174	1.00426	0.217261	0.171629	1.1971	0.439781	3.55864	1.90563	0.672369	0.0922634	1.08589	2.5139	1.07057	0.384822	0.883673	24.7881	2.00123	1.95048	1.09158	2.38141	1.89275	0.583984	18.1218	1.17261	1.45639	2.16924	1.39255	0.685826	0.259286	1.12917	0.216733	0.382544	1.67586	2.06329	1.02789	1.24412	0.841227	0.606441	0.765998	12.2453	0.0058206	3.11312	0.78598	1.74289	2.06064	1.70019	1.87855	1.08015
INCU-00273	2.28185	1.12894	0.814598	0.245263	0.4859	0.797209	1.06023	3.34324	1.08347	0.573274	0.180918	1.10752	1.7195	3.35199	0.898258	1.22743	15.9591	1.95053	2.60721	1.90879	1.55352	1.78725	0.156254	10.7555	1.53682	1.79612	2.21196	1.52456	0.743101	0.259286	0.983105	0.0906944	0.457211	2.57721	0.669772	1.02594	1.11616	2.16603	1.35076	0.823006	10.2188	0.0058206	2.51426	0.471587	1.4409	1.73326	1.28456	1.57999	1.25707
INCU-00274	2.4768	2.59881	1.18615	0.268895	0.171629	1.13547	0.962792	2.51109	1.38194	0.853314	0.0922634	1.30289	1.46824	5.83672	0.998919	1.01915	13.478	3.22544	2.21427	1.58016	2.14089	2.20933	0.706435	2.16592	0.971389	1.89827	2.2277	0.584706	1.02039	0.259286	1.13257	3.2155	0.786643	0.831661	1.21786	1.23006	0.943693	2.18668	2.44889	0.853454	7.08271	0.0058206	2.01544	0.343823	1.24029	2.03056	1.8221	1.22072	1.12109
INCU-00275	3.70156	1.69795	1.03752	0.217261	0.171629	1.09416	1.97943	2.76161	2.00564	1.20545	0.0922634	1.08184	2.0812	0.371077	0.538594	1.00175	20.0073	3.82623	2.44864	1.55579	2.42292	2.77358	0.850006	3.03345	0.829194	1.85826	2.54286	0.63654	1.08814	0.259286	1.27684	0.269082	0.308157	0.461729	0.887461	1.06202	0.953902	0.891947	0.653263	0.836224	11.2755	0.0058206	3.12462	0.852107	1.4596	1.56508	1.28802	1.31365	1.01698
INCU-00276	2.50705	1.30499	1.22506	0.217261	0.171629	1.17906	0.976708	2.90863	1.30482	0.833551	0.0922634	1.28835	1.19788	2.57994	0.966119	1.40502	14.2604	3.14907	2.82413	1.67004	2.4642	2.31561	0.622542	2.74824	1.17677	1.93144	1.92005	0.614442	0.75291	0.259286	1.03206	0.844317	0.621894	1.30664	1.18089	1.0934	1.04002	1.5168	1.46648	0.909811	9.9189	0.0058206	2.34167	0.4726	1.36655	1.41666	1.36692	1.43393	0.848659
INCU-00277	2.16455	2.412	1.44875	0.79629	1.09113	0.540145	0.604602	0.380519	2.90488	1.04372	0.0922634	1.13463	0.372156	0.599459	1.30308	0.713341	3.71582	1.17117	2.21527	1.49093	1.3069	1.04953	2.02767	0.499024	1.63602	1.05694	2.39084	4.60727	1.11868	0.259286	1.65493	1.15179	1.79855	0.685118	0.55521	0.91758	0.91006	2.34744	3.16995	0.745592	2.0084	0.0304586	0.405716	0.0833886	1.02936	4.43035	3.10241	1.00043	1.56528
INCU-00278	1.19604	0.639772	0.618389	0.494645	0.378642	0.907106	1.28284	0.46249	2.37917	0.733921	0.0922634	1.32673	0.653528	0.644251	2.98776	1.21152	1.117	1.35186	2.15187	1.32482	0.736265	1.01279	0.499377	4.06997	0.510781	1.26165	0.248572	2.41681	1.97314	1.24056	1.4497	1.34339	2.58586	0.874144	0.27099	1.05816	0.821812	0.0217527	0.645533	0.753018	0.192948	19.5481	0.0933678	0.0833886	0.578887	1.2517	1.19581	1.57598	3.13339
INCU-00279	1.13566	3.08805	1.8722	0.440703	0.330909	0.814222	1	1.15522	2.89359	0.996845	2.56922	1.84132	0.538054	0.958634	1.78692	1.24338	1.29531	1.57856	1.00369	1.22158	1.15896	1.02824	1	0.781135	1.39301	1.13906	0.659588	1.38798	1.60335	1	2.3088	1.72422	2.8255	0.208946	1.87227	1.05329	0.722691	0.305311	1.87008	0.676898	0.670238	0.356018	0.397557	0.0833886	0.883984	3.81752	2.69497	1.66506	1.09089
INCU-00280	0.586155	0.566652	1.82615	0.217261	0.171629	0.649759	0.797147	0.602341	2.21532	2.95132	2.31336	1.43976	0.590578	4.40083	1.21546	1.16065	0.669872	1.45347	1.61793	1.32435	1.49485	1.08172	1.19391	0.964932	1.41213	1.16058	1.30198	1.54516	1.17142	0.421898	2.68373	5.27947	1.15803	0.393067	4.19627	1.05091	0.711511	0.477609	0.582192	0.751126	6.13018	9.61074	0.552088	0.0833886	0.938924	2.61764	1.96195	1.28032	0.778618
INCU-00281	0.395758	2.16311	1.23466	0.299745	0.171629	0.653335	0.963203	0.93224	1.91029	1.3428	1.38096	1.41348	0.431315	1.11188	1.68157	1.10917	0.516862	1.42861	0.88579	1.05962	0.783157	1.19011	1.41367	0.558225	1.00258	1.0717	1.16325	1.89005	1.06734	0.725491	0.674874	0.425952	2.29263	0.242163	1.4536	1.08209	0.774623	1.23446	2.75759	0.642237	0.811889	0.452861	0.251192	0.0833886	0.813126	3.16331	2.11909	1.621	1.66223
INCU-00282	0.502765	0.100646	1.04904	0.374165	0.613778	0.639381	0.875694	0.162442	0.457884	1.00982	0.0922634	0.944128	23.4494	1.252	2.5743	0.0860742	0.968038	0.290741	0.866556	0.0944377	0.0474384	1.36563	0.156254	0.211917	0.0809399	0.533131	0.213868	0.171944	0.45197	0.58019	0.478404	0.215405	0.448398	0.465808	1.59109	0.205103	0.225555	0.0937616	0.213013	1.42787	0.211007	0.00831973	0.0933678	0.0833886	0.0385259	0.42373	0.254799	0.453692	0.164905
INCU-00283	0.0650951	0.11496	1.44158	2.6481	2.18578	0.735561	1.17656	0.162442	0.168556	2.55139	0.0922634	1.15785	27.9182	0.489005	1.28956	0.0492912	0.146762	0.299448	0.599646	0.134437	0.00691774	0.0405033	0.156254	0.211917	0.0962186	0.562507	0.00264376	0.249964	0.30019	0.766767	0.356652	0.169445	0.948552	0.530974	4.70825	0.296957	0.460361	0.0195584	0.213013	1.56714	0.0368951	0.459255	0.0933678	0.0833886	0.0226244	0.732413	0.330751	0.299178	0.228029
INCU-00284	0.377279	0.371859	0.751276	1.08693	2.69641	0.428465	0.774181	0.268468	0.0523441	0.0958912	0.0922634	3.15234	104.675	1	1.56617	0.703499	0.237606	0.792934	0.534824	0.741111	0.00439754	0.0576556	0.156254	0.211917	0.0809399	0.798921	0.000521212	0.2455	0.175706	1.4641	0.866912	0.628366	2.39435	0.0665181	0.415243	0.866982	0.23527	0.0195584	0.213013	1.4465	0.0279223	1.86769	0.0933678	0.0833886	0.0646077	0.0772009	0.0383096	1.24	0.365121
INCU-00285	0.246731	0.334786	1.21005	3.80423	6.53966	0.391432	0.330692	0.162442	0.0330709	1.64055	0.0922634	1.20237	39.0686	0.403931	0.936132	0.113175	0.305093	0.211646	0.45381	0.178857	0.0181206	0.0358615	0.156254	0.211917	0.154513	0.882918	0.0802893	0.62479	0.335386	2.9245	0.427082	4.30012	1.01603	0.48875	2.98166	0.348837	0.366599	0.0195584	0.213013	3.17224	0.0606657	0.195122	0.0933678	0.0833886	0.030352	2.23542	0.761274	0.725578	0.364919
INCU-00286	0.55311	0.26162	2.47336	1.02518	1.10818	0.369368	0.330692	0.193716	0.0977026	4.22522	0.0922634	1.22585	44.5152	0.191259	0.601254	0.0967855	0.591414	0.341733	0.615617	0.275654	0.25677	0.058475	1.57337	0.211917	0.341581	0.97702	0.379101	0.795234	1.81857	0.259286	0.366877	4.18991	0.414799	0.749204	1.05658	0.563045	0.172045	0.115976	0.213013	2.12071	0.923954	0.0117689	0.163443	0.1779	0.105127	0.841298	0.801195	0.622305	0.452391
INCU-00287	0.152373	0.172827	1.68619	5.45706	4.34336	0.400802	1.27404	0.162442	0.28772	0.724659	0.0922634	1.5687	34.6268	0.529449	1.83913	0.12382	0.28776	0.33193	1.65576	0.672757	0.847258	0.264594	1.21858	0.211917	0.467112	0.588415	1.55068	0.882159	2.47612	0.259286	0.791438	0.527502	0.63287	1.58226	1.0065	0.773803	2.92348	1.11425	0.213013	2.60158	1.43763	0.0579876	0.252957	0.0833886	0.421825	0.0772009	0.430604	0.999567	0.581186
INCU-00288	0.138239	0.527203	0.98127	0.272917	0.53406	1.74344	1.98555	0.741324	8.26014	0.842327	1.11367	1.74713	2.24176	7.57615	1.00108	1.24154	0.222709	1.58315	1.02102	1.11102	0.848708	0.78088	0.965424	0.403797	2.34618	1.12519	0.744816	0.736319	2.61984	0.259286	1.32618	17.1558	0.983965	2.92394	0.409827	1.1578	1.46611	0.595188	0.307448	1.32935	0.810247	3.86417	0.98366	0.711222	0.874089	8.03099	6.78136	0.731721	0.470676
INCU-00289	1.26716	1.13505	1.6156	0.291063	0.578853	0.784124	1.56068	0.946191	1.82046	1.24668	0.571638	2.1385	0.923941	0.517634	0.634317	0.544661	0.865925	0.967577	1.34799	1.92247	1.14376	0.645321	1.14732	2.90629	1.37421	0.904234	1.85459	0.944557	8.74941	0.259286	0.383654	2.2346	1.13061	3.98981	1.47255	1.23736	3.84353	3.61605	1.16265	0.952899	3.10494	0.389871	0.889706	0.351868	1.71956	15.2571	9.1844	1.77538	1.03851
[truncated: 707 more columns]

## Sheet: Mass_extracted-norm Data
PARENT_SAMPLE_NAME	49	50	55	73	75	93	98	111	112	132	136	171	172	180	181	189	192	194	197	207	209	212	215	216	219	231	233	234	240	241	244	249	250	252	254	266	267	269	272	275	278	279	280	281	282	290	291	297	301
INCU-00236	1.36072	0.802406	0.868296	1.13404	0.831456	1.22377	0.630163	1.17685	1.01429	1.77172	3.32652	0.750612	0.218894	0.650508	0.709504	1.33327	1.85714	0.584413	0.571484	1.03773	0.766608	0.732212	0.156254	1.55837	0.356089	0.867866	0.243786	0.703215	0.619728	0.24154	0.257622	0.594787	3.50034	1.06688	2.5398	0.996332	1.47914	0.415558	4.79625	0.992407	0.373867	4.6373	0.361651	0.0833886	0.839211	0.59263	0.910996	0.894699	2.09718
INCU-00242	0.21874	0.373568	0.413033	1.57616	1.4953	0.786859	1.32811	0.876422	0.205605	0.256664	0.38614	0.452466	0.981647	0.591061	1.44106	1.03701	0.345241	0.533255	1.00118	0.487786	0.845026	0.873376	1.92276	0.426582	1.07731	0.788937	1.22769	1.29842	0.967153	0.24154	0.173062	1.14353	0.827999	1.67163	1.4629	0.939694	0.972129	0.63196	0.281562	1.10125	1.43163	1.93751	2.23513	1.83853	1.18542	0.356064	0.54166	0.488911	0.91457
INCU-00248	3.63935	1.82895	1.25768	0.50887	0.372909	1.03416	0.324806	3.68175	1.58382	0.542134	0.0787917	1.16351	2.15503	0.900259	0.47842	1.26944	23.9496	2.49972	2.82427	1.21039	2.26695	2.22522	0.75205	9.52852	1.09042	1.86935	2.6091	0.969238	1.1379	0.24154	1.28061	0.772314	0.175999	1.53353	0.684745	1.02766	1.02556	0.775278	0.702182	0.732451	9.13138	0.0058206	3.93019	0.949709	1.72631	1.13028	1.06596	1.72515	1.2894
INCU-00249	2.88444	1.15465	0.879235	0.329663	0.355704	1.37632	0.5033	3.09751	2.68643	1.27717	0.252802	0.955238	1.5287	3.32515	0.586964	1.04874	20.8846	1.69751	2.87419	1.29181	1.65156	2.02831	0.418461	14.2279	0.925342	1.73353	2.41864	1.55097	0.939576	0.24154	1.19218	0.0906944	0.511164	0.775576	0.30634	0.985197	0.898005	1.88887	1.2812	0.748075	9.51475	0.0058206	4.01429	1.20481	1.57415	0.828401	1	1.31614	1.50406
INCU-00250	2.62293	0.982058	1.06621	0.217261	0.368828	1.20262	0.467978	3.08826	1.37138	0.591611	0.0787917	0.76247	2.97987	1.70463	0.730116	1.48585	19.0941	1.6535	2.97573	1.27393	2.11986	1.98737	0.96529	9.71138	1	1.99161	2.08379	0.907711	1.17725	0.24154	1.14583	0.0906944	0.349046	1.62926	1.02209	0.977926	1.34745	1.03237	1.70495	0.709785	9.28938	0.0078248	3.81254	1.13175	1.55664	0.163726	0.549296	1.33106	1.28888
INCU-00251	3.23358	1.03891	1.05813	0.682898	0.525841	1.02169	1.67015	3.1781	1.01978	0.662815	0.0787917	1.10186	1.34653	1.74553	0.657836	1.35217	19.8744	2.49878	3.12992	1.84793	1.97816	2.14913	0.443567	5.52375	1.01979	1.93983	1.91357	0.832213	0.861243	2.55522	1.22683	0.882599	0.387545	1.05828	0.637102	1.04322	1.08541	1.10711	0.971523	0.704707	9.37686	0.00612807	2.64911	0.485866	1.36973	0.288253	0.570768	1.18898	1.19769
INCU-00252	3.62829	1.01182	0.887654	0.217261	0.171629	0.733792	1.24111	2.92563	0.985712	0.385061	0.575605	1.17112	2.43765	0.575518	0.470947	1.54194	21.1476	3.37173	2.60973	1.79548	2.36159	1.99889	0.739462	5.72704	0.89932	1.82801	2.12537	0.864351	0.867531	0.24154	1.18869	1.29112	0.181788	0.933303	1.12066	1.08753	1.8451	0.747492	1.6409	0.756475	11.4137	0.0058206	3.53864	1	1.5387	0.196502	0.486971	1.65405	0.840397
INCU-00253	3.66292	3.22498	1.03379	0.217261	0.286344	1.16162	0.796404	3.05579	1.49521	1.1659	0.0787917	1.34883	1.80613	0.546399	0.540934	1.1478	19.7759	3.56086	2.53644	1.80216	2.17541	2.28427	0.532439	3.03721	1.13061	2.20503	2.28797	0.574082	0.80969	0.24154	1.32632	0.463022	0.380267	0.340052	1.17771	1.11993	0.905192	1.32021	0.81695	0.749703	8.0222	0.0058206	2.62938	0.76936	1.21379	0.805873	0.958513	1.11539	0.904699
INCU-00254	1.88683	1.00522	1.3039	0.309984	0.471943	0.576406	0.420967	0.468658	3.2712	0.671811	0.0787917	1.17394	0.692524	0.290085	1.33998	0.759835	3.00463	1.16047	2.88119	1.86279	1.59724	1.51249	0.640492	1.72213	0.992694	0.960967	2.80367	4.39504	1.10722	0.24154	0.696471	0.259234	1.2755	1.15716	0.754095	1.15419	0.957414	2.2139	1.08368	0.640931	3.59605	3.03427	0.830879	0.0833886	0.962974	2.01561	1.60472	1.37349	1.19976
INCU-00255	2.81791	0.994784	1.05686	1.04884	0.855953	0.665971	2.69603	0.487517	3.85711	0.842266	1.45375	1.22579	0.665004	2.08007	1.90566	0.887273	3.66861	0.952202	3.09638	1.92839	1.4807	1.3028	0.621966	1.11746	1.71709	1.14369	2.28615	4.56948	1.0736	1.19515	1.03698	0.0906944	1.34397	1.54867	0.719695	1.12949	0.716946	2.78359	2.52375	0.730828	5.4981	1.65468	1.40218	0.442093	1.03515	1.54962	1.364	1.41143	1.18171
INCU-00256	1.63595	5.4668	0.688337	2.17921	2.07226	0.758697	0.505089	0.363144	2.47464	0.775553	0.106318	0.961519	0.554061	1	1.60335	1.0177	2.90785	1.31474	1.51745	1.17756	1.43764	1.31593	2.40559	0.359384	1.75587	1.28822	1.8928	3.79696	1.11792	1.18259	0.296012	3.52349	1.12042	0.514748	0.365922	0.968774	0.664083	2.85994	1.52639	0.629842	1.07547	0.0748992	1.01634	0.0833886	1.00516	3.17324	2.36233	1.84193	1.57185
INCU-00257	0.441269	1.8728	1.36831	0.497076	0.569021	0.690147	0.720075	0.822729	2.98677	1.18107	1.07858	1.00409	0.755026	0.724411	1.38605	1.14055	0.559307	1.42216	1.17022	1.20462	1.41859	1.05696	1.64741	0.599824	1.23759	0.998047	1.2728	1.32588	1.3672	0.605292	3.98054	0.783806	1.29134	0.403063	1.37479	1.10677	0.818198	1.11086	1.4347	0.561646	0.654835	0.244855	0.562329	0.0833886	0.852168	2.34877	1.61	1.69977	1.64854
INCU-00258	0.47301	2.29153	1.64246	1.36806	0.959642	0.734357	0.686702	0.924929	3.20211	1.11024	1.86713	0.988155	0.661149	0.43731	1.54552	1.14933	0.698006	1.57787	1.11362	1.23817	1.29493	1.05996	1.46906	0.40298	0.957902	1.05174	1.29838	1.58875	1.52131	0.24154	1.6507	0.333138	1.32543	0.374461	1.5781	1.12876	0.744533	1.61077	3.75387	0.58497	1.03354	0.148248	0.558748	0.0833886	0.875118	2.39039	1.7429	1.75442	1.64687
INCU-00271	2.5745	1.13605	1.1777	0.217261	0.360462	0.844913	1.0042	4.06606	1.51112	0.713113	0.0787917	0.961032	2.90474	2.72588	0.767512	1.65134	21.2806	1.92709	2.71959	1.52551	1.90011	1.97483	0.703376	6.63626	1.16587	2.20367	2.53029	1.03076	0.926295	0.24154	1.07038	0.849853	0.371148	1.45535	0.710482	1.00948	0.969737	1.3366	0.46815	0.739177	11.9461	0.00965427	4.19266	1.24621	1.62325	0.438825	0.734695	1.51404	1.26741
INCU-00272	4.68148	1.71169	0.989141	0.217261	0.171629	1.17575	0.431954	3.55864	1.90563	0.668037	0.0787917	1.08589	2.5139	1.05226	0.384822	0.883673	24.7881	2.00123	1.95048	1.09158	2.32165	1.89275	0.583984	18.1218	1.17261	1.43589	2.16924	1.33331	0.685826	0.24154	1.09888	0.216733	0.356412	1.61833	2.05224	1.02364	1.24412	0.841227	0.606441	0.753303	11.3152	0.0058206	3.11312	0.78598	1.74289	1.74954	1.62965	1.87626	1.08015
INCU-00273	2.28185	1.11587	0.802334	0.245263	0.4859	0.782989	1.04136	3.34324	1.08347	0.56958	0.154502	1.10752	1.7195	3.29466	0.898258	1.22743	15.9591	1.95053	2.60721	1.90879	1.51454	1.78725	0.156254	10.7555	1.53682	1.77084	2.21196	1.45971	0.743101	0.24154	0.956734	0.0906944	0.425979	2.48874	0.666187	1.0217	1.11616	2.16603	1.35076	0.809366	9.44261	0.0058206	2.51426	0.471587	1.4409	1.47158	1.23127	1.57807	1.25707
INCU-00274	2.4768	2.56872	1.16829	0.268895	0.171629	1.11521	0.945654	2.51109	1.38194	0.847815	0.0787917	1.30289	1.46824	5.73689	0.998919	1.01915	13.478	3.22544	2.21427	1.58016	2.08716	2.20933	0.706435	2.16592	0.971389	1.87156	2.2277	0.559833	1.02039	0.24154	1.10219	3.2155	0.732906	0.803113	1.21134	1.22497	0.943693	2.18668	2.44889	0.83931	6.5447	0.0058206	2.01544	0.343823	1.24029	1.724	1.74651	1.21924	1.12109
INCU-00275	3.70156	1.67829	1.0219	0.217261	0.171629	1.07465	1.9442	2.76161	2.00564	1.19768	0.0787917	1.08184	2.0812	0.36473	0.538594	1.00175	20.0073	3.82623	2.44864	1.55579	2.36212	2.77358	0.850006	3.03345	0.829194	1.83211	2.54286	0.609461	1.08814	0.24154	1.24259	0.269082	0.287107	0.44588	0.882711	1.05763	0.953902	0.891947	0.653263	0.822365	10.419	0.0058206	3.12462	0.852107	1.4596	1.32879	1.23459	1.31205	1.01698
INCU-00276	2.50705	1.28988	1.20661	0.217261	0.171629	1.15803	0.959323	2.90863	1.30482	0.82818	0.0787917	1.28835	1.19788	2.53582	0.966119	1.40502	14.2604	3.14907	2.82413	1.67004	2.40236	2.31561	0.622542	2.74824	1.17677	1.90426	1.92005	0.588304	0.75291	0.24154	1.00438	0.844317	0.579411	1.26178	1.17457	1.08888	1.04002	1.5168	1.46648	0.894733	9.16544	0.0058206	2.34167	0.4726	1.36655	1.20278	1.31021	1.43218	0.848659
INCU-00277	2.16455	2.38407	1.42694	0.79629	1.09113	0.53051	0.59384	0.380519	2.90488	1.03699	0.0787917	1.13463	0.372156	0.589207	1.30308	0.713341	3.71582	1.17117	2.21527	1.49093	1.27411	1.04953	2.02767	0.499024	1.63602	1.04206	2.39084	4.41128	1.11868	0.24154	1.61054	1.15179	1.67569	0.661601	0.552238	0.913786	0.91006	2.34744	3.16995	0.733236	1.85584	0.0304586	0.405716	0.0833886	1.02936	3.76149	2.9737	0.999214	1.56528
INCU-00278	1.19604	0.632364	0.609079	0.494645	0.378642	0.890926	1.26001	0.46249	2.37917	0.729192	0.0787917	1.32673	0.653528	0.633233	2.98776	1.21152	1.117	1.35186	2.15187	1.32482	0.717789	1.01279	0.499377	4.06997	0.510781	1.24389	0.248572	2.314	1.97314	1.15565	1.41081	1.34339	2.40922	0.844138	0.26954	1.05379	0.821812	0.0217527	0.645533	0.740539	0.178291	19.5481	0.0933678	0.0833886	0.578887	1.06273	1.1462	1.57406	3.13339
INCU-00279	1.13566	3.05229	1.84402	0.440703	0.330909	0.799699	0.982201	1.15522	2.89359	0.990421	2.19408	1.84132	0.538054	0.942239	1.78692	1.24338	1.29531	1.57856	1.00369	1.22158	1.12987	1.02824	1	0.781135	1.39301	1.12303	0.659588	1.32894	1.60335	0.931555	2.24687	1.72422	2.63248	0.201774	1.86225	1.04894	0.722691	0.305311	1.87008	0.66568	0.619326	0.356018	0.397557	0.0833886	0.883984	3.24118	2.58317	1.66303	1.09089
INCU-00280	0.586155	0.56009	1.79866	0.217261	0.171629	0.638169	0.782959	0.602341	2.21532	2.9323	1.97558	1.43976	0.590578	4.32556	1.21546	1.16065	0.669872	1.45347	1.61793	1.32435	1.45734	1.08172	1.19391	0.964932	1.41213	1.14425	1.30198	1.47943	1.17142	0.393021	2.61174	5.27947	1.07892	0.379574	4.17381	1.04656	0.711511	0.477609	0.582192	0.738678	5.66453	9.61074	0.552088	0.0833886	0.938924	2.22245	1.88055	1.27876	0.778618
INCU-00281	0.395758	2.13806	1.21608	0.299745	0.171629	0.641682	0.946059	0.93224	1.91029	1.33414	1.17932	1.41348	0.431315	1.09286	1.68157	1.10917	0.516862	1.42861	0.88579	1.05962	0.763505	1.19011	1.41367	0.558225	1.00258	1.05661	1.16325	1.80965	1.06734	0.675835	0.656772	0.425952	2.13602	0.233851	1.44582	1.07762	0.774623	1.23446	2.75759	0.631593	0.750217	0.452861	0.251192	0.0833886	0.813126	2.68574	2.03117	1.61903	1.66223
INCU-00282	0.502765	0.0994805	1.03325	0.374165	0.613778	0.627976	0.860107	0.227419	0.457884	1.00331	0.0787917	0.944128	23.4494	1.23059	2.5743	0.0860742	0.968038	0.290741	0.866556	0.0944377	0.046248	1.36563	0.156254	0.211917	0.0809399	0.525628	0.213868	0.164629	0.45197	0.540479	0.465571	0.215405	0.417767	0.449819	1.58257	0.204255	0.225555	0.0937616	0.213013	1.40421	0.194979	0.00831973	0.0933678	0.0833886	0.0385259	0.359759	0.244228	0.45314	0.164905
INCU-00283	0.0911331	0.15908	1.98783	3.70734	3.06009	1.01142	1.61786	0.227419	0.235979	3.54892	0.0787917	1.62099	39.0854	0.672899	1.80538	0.0690077	0.205466	0.419227	0.839504	0.188212	0.00944181	0.0567046	0.156254	0.211917	0.134706	0.776427	0.00370126	0.335063	0.420267	1	0.48592	0.237223	1.23726	0.717847	6.55626	0.414021	0.644505	0.0273818	0.213013	2.15764	0.0477295	0.642956	0.0933678	0.0833886	0.0316742	0.870575	0.443842	0.418339	0.31924
INCU-00284	0.377279	0.367553	0.739965	1.08693	2.69641	0.420822	0.760401	0.268468	0.0523441	0.0952733	0.0787917	3.15234	104.675	0.982897	1.56617	0.703499	0.237606	0.792934	0.534824	0.741111	0.00428719	0.0576556	0.156254	0.211917	0.0809399	0.787677	0.000521212	0.235056	0.175706	1.36389	0.843658	0.628366	2.23079	0.0642348	0.41302	0.863397	0.23527	0.0217527	0.213013	1.42253	0.0258013	1.86769	0.0933678	0.0833886	0.0646077	0.090583	0.0587524	1.23849	0.365121
INCU-00285	0.246731	0.33091	1.19183	3.80423	6.53966	0.38445	0.324806	0.227419	0.0330709	1.62998	0.0787917	1.20237	39.0686	0.397023	0.936132	0.113175	0.305093	0.211646	0.45381	0.178857	0.0176659	0.0358615	0.156254	0.211917	0.154513	0.870492	0.0802893	0.598211	0.335386	2.72433	0.415626	4.30012	0.946628	0.471973	2.9657	0.347394	0.366599	0.0217527	0.213013	3.11967	0.0560574	0.195122	0.0933678	0.0833886	0.030352	1.89793	0.729692	0.724694	0.364919
INCU-00286	0.774354	0.362027	3.41058	1.43525	1.55145	0.507891	0.324806	0.271203	0.136784	5.87719	0.0787917	1.71619	62.3213	0.263184	0.841755	0.1355	0.827979	0.478426	0.861864	0.385915	0.350458	0.081865	2.20272	0.211917	0.478213	1.34858	0.530742	1.06597	2.54599	0.24154	0.499851	5.86588	0.541049	1.01288	1.47129	0.785004	0.240862	0.162367	0.213013	2.91978	1.19528	0.0164764	0.22882	0.24906	0.147177	1	1.07514	0.870165	0.633348
INCU-00287	0.213323	0.239157	2.32513	7.63988	6.08071	0.551114	1.75191	0.227419	0.402808	1.00798	0.0787917	2.19618	48.4776	0.728551	2.57479	0.173348	0.402864	0.464702	2.31807	0.94186	1.1564	0.370432	1.70601	0.211917	0.653957	0.812188	2.17095	1.18249	3.46657	0.24154	1.07829	0.738502	0.825493	2.13912	1.40155	1.07884	4.09287	1.55996	0.213013	3.58185	1.8598	0.0811826	0.35414	0.0833886	0.590555	0.091764	0.577836	1.39769	0.813661
INCU-00288	0.138239	0.521099	0.966497	0.272917	0.53406	1.71234	1.95021	0.741324	8.26014	0.836899	0.951063	1.74713	2.24176	7.44658	1.00108	1.24154	0.222709	1.58315	1.02102	1.11102	0.827411	0.78088	0.965424	0.403797	2.34618	1.10936	0.744816	0.704996	2.61984	0.24154	1.29061	17.1558	0.916749	2.82357	0.407633	1.15302	1.46611	0.595188	0.307448	1.30732	0.748699	3.86417	0.98366	0.711222	0.874089	6.81854	6.50002	0.730829	0.470676
INCU-00289	1.26716	1.12191	1.59128	0.291063	0.578853	0.770138	1.53291	0.946191	1.82046	1.23865	0.488171	2.1385	0.923941	0.508781	0.634317	0.544661	0.865925	0.967577	1.34799	1.92247	1.11506	0.645321	1.14732	2.90629	1.37421	0.891508	1.85459	0.904376	8.74941	0.24154	0.373363	2.2346	1.05337	3.85286	1.46467	1.23225	3.84353	3.61605	1.16265	0.937107	2.86909	0.389871	0.889706	0.351868	1.71956	12.9537	8.80337	1.77322	1.03851
[truncated: 707 more columns]

## Sheet: Log Transformed data
PARENT_SAMPLE_NAME	49	50	55	73	75	93	98	111	112	132	136	171	172	180	181	189	192	194	197	207	209	212	215	216	219	231	233	234	240	241	244	249	250	252	254	266	267	269	272	275	278	279	280	281	282	290	291	297	301
INCU-00236	0.308013	-0.22014	-0.141222	0.125789	-0.184577	0.201937	-0.461777	0.162844	0.0141868	0.571952	1.20193	-0.286867	-1.51917	-0.430002	-0.343189	0.287637	0.619039	-0.537148	-0.559519	0.0370394	-0.26578	-0.311685	-1.85627	0.443638	-1.03257	-0.141718	-1.41147	-0.352093	-0.478475	-1.42072	-1.35626	-0.519552	1.25286	0.0647345	0.932087	-0.00367489	0.391462	-0.878132	1.56783	-0.0076221	-0.983856	1.53413	-1.01707	-2.48424	-0.175293	-0.523185	-0.0932171	-0.111268	0.740595
INCU-00242	-1.51987	-0.984655	-0.884228	0.454989	0.402325	-0.239706	0.283754	-0.131908	-1.5818	-1.35999	-0.951557	-0.793043	-0.0185233	-0.525835	0.365379	0.0363399	-1.06351	-0.628756	0.00118089	-0.717879	-0.168387	-0.135389	0.653763	-0.851951	0.074467	-0.237069	0.205134	0.261151	-0.0333983	-1.42072	-1.7541	0.134116	-0.188743	0.513802	0.380419	-0.0622005	-0.0282664	-0.458929	-1.2674	0.0964452	0.358812	0.661406	0.804301	0.608967	0.1701	-1.03265	-0.613116	-0.715576	-0.0893012
INCU-00248	1.29181	0.603741	0.229268	-0.675564	-0.986421	0.03359	-1.12453	1.30339	0.459841	-0.612242	-2.54095	0.151438	0.767807	-0.105073	-0.737266	0.238572	3.17595	0.91618	1.03825	0.19094	0.818437	0.799854	-0.284952	2.25429	0.0865621	0.625589	0.959004	-0.0312451	0.129186	-1.42072	0.247337	-0.258364	-1.73727	0.427572	-0.378709	0.0272808	0.0252401	-0.254534	-0.353563	-0.311359	2.21172	-5.14635	1.36869	-0.0516002	0.545987	0.122461	0.0638785	0.545314	0.25418
INCU-00249	1.05933	0.143801	-0.128703	-1.10969	-1.03366	0.319411	-0.686569	1.1306	0.988215	0.244644	-1.37515	-0.045795	0.424417	1.20151	-0.532791	0.047591	3.03901	0.529165	1.05577	0.256048	0.501722	0.707204	-0.871173	2.65521	-0.0775919	0.55016	0.883207	0.438879	-0.0623265	-1.42072	0.17578	-2.40026	-0.671064	-0.254149	-1.18306	-0.0149141	-0.10758	0.63598	0.247795	-0.290253	2.25284	-5.14635	1.38986	0.186319	0.453714	-0.188258	0	0.274703	0.408168
INCU-00250	0.964291	-0.0181046	0.0641063	-1.52666	-0.997424	0.184502	-0.759334	1.12761	0.31582	-0.524906	-2.54095	-0.271191	1.09188	0.53335	-0.314552	0.395989	2.94938	0.502891	1.09049	0.24211	0.751348	0.68681	-0.0353268	2.2733	0	0.688942	0.734189	-0.0968297	0.163178	-1.42072	0.136131	-2.40026	-1.05255	0.488124	0.0218469	-0.0223215	0.298211	0.0318601	0.533534	-0.342793	2.22887	-4.85046	1.3383	0.123764	0.442528	-1.80956	-0.599119	0.285978	0.25377
INCU-00251	1.17359	0.0381747	0.0565032	-0.38141	-0.642756	0.0214575	0.512912	1.15628	0.0195857	-0.411259	-2.54095	0.0970019	0.29753	0.557061	-0.4188	0.301714	2.98943	0.915804	1.14101	0.614064	0.682168	0.765065	-0.812907	1.70906	0.0195964	0.662599	0.648971	-0.183667	-0.149378	0.938137	0.204433	-0.124884	-0.947924	0.0566452	-0.450825	0.0423166	0.0819546	0.101755	-0.0288905	-0.349974	2.23824	-5.09488	0.974222	-0.721821	0.314613	-1.24392	-0.560773	0.173099	0.180395
INCU-00252	1.28876	0.0117555	-0.119174	-1.52666	-1.76242	-0.30953	0.216007	1.07351	-0.014391	-0.954353	-0.552334	0.157962	0.891036	-0.552485	-0.75301	0.433041	3.05153	1.21543	0.959246	0.585271	0.859336	0.692592	-0.301833	1.7452	-0.106116	0.60323	0.753946	-0.145776	-0.142104	-1.42072	0.17285	0.255506	-1.70491	-0.0690257	0.11392	0.0839136	0.612534	-0.291031	0.495246	-0.279086	2.43481	-5.14635	1.26374	0	0.430941	-1.62708	-0.71955	0.503227	-0.173881
INCU-00253	1.29826	1.17093	0.0332328	-1.52666	-1.25056	0.149815	-0.227649	1.11704	0.402264	0.153497	-2.54095	0.299237	0.591186	-0.604405	-0.614458	0.137847	2.98446	1.27	0.930761	0.588986	0.777216	0.826046	-0.630287	1.11094	0.122757	0.790741	0.827664	-0.554983	-0.211104	-1.42072	0.282405	-0.769981	-0.966881	-1.07866	0.163575	0.113266	-0.0996085	0.277787	-0.202178	-0.288078	2.08221	-5.14635	0.966748	-0.262196	0.193746	-0.215829	-0.0423718	0.109206	-0.100153
INCU-00254	0.634899	0.0052023	0.265361	-1.17123	-0.750898	-0.550942	-0.8652	-0.757881	1.18516	-0.397778	-2.54095	0.160364	-0.367412	-1.23758	0.292651	-0.274654	1.10015	0.148822	1.0582	0.622074	0.468277	0.413757	-0.445518	0.543564	-0.00733308	-0.0398149	1.03093	1.48048	0.10185	-1.42072	-0.361729	-1.35002	0.243341	0.145972	-0.282237	0.143395	-0.0435189	0.794754	0.0803642	-0.444834	1.27984	1.10997	-0.185272	-2.48424	-0.0377293	0.700923	0.472948	0.317356	0.182123
INCU-00255	1.036	-0.0052295	0.0553013	0.0476809	-0.15554	-0.406509	0.991779	-0.718429	1.34992	-0.171659	0.374149	0.203586	-0.407962	0.732402	0.644827	-0.119603	1.29981	-0.0489781	1.13023	0.656687	0.392516	0.264518	-0.474869	0.111056	0.540634	0.134263	0.826871	1.5194	0.0710148	0.178272	0.0363166	-2.40026	0.295628	0.437393	-0.328928	0.121765	-0.332754	1.02374	0.925745	-0.313577	1.7044	0.50361	0.338031	-0.816235	0.0345431	0.43801	0.310422	0.344601	0.166961
INCU-00256	0.492222	1.69869	-0.373476	0.778963	0.72864	-0.276152	-0.683021	-1.01296	0.906096	-0.254179	-2.24133	-0.0392409	-0.590481	0	0.472098	0.0175469	1.06742	0.273637	0.417033	0.163448	0.363004	0.27454	0.877794	-1.02336	0.562966	0.253264	0.638059	1.3342	0.111472	0.16771	-1.21736	1.25945	0.113703	-0.664077	-1.00533	-0.0317237	-0.409349	1.0508	0.422904	-0.462286	0.0727574	-2.59161	0.0162077	-2.48424	0.0051487	1.15475	0.859647	0.610815	0.452254
INCU-00257	-0.818101	0.627433	0.313578	-0.699011	-0.563838	-0.370851	-0.328399	-0.195128	1.09419	0.166418	0.0756494	0.00408153	-0.281003	-0.322396	0.326455	0.131511	-0.581057	0.352174	0.157191	0.186161	0.349666	0.0553992	0.499205	-0.511119	0.21317	-0.00195458	0.241221	0.282075	0.312767	-0.502045	1.38142	-0.243593	0.255677	-0.908661	0.318302	0.101448	-0.200651	0.105135	0.360953	-0.576884	-0.423371	-1.40709	-0.575668	-2.48424	-0.159972	0.853893	0.476235	0.530495	0.499888
INCU-00258	-0.748639	0.829218	0.496192	0.313395	-0.041195	-0.30876	-0.375855	-0.0780382	1.16381	0.10458	0.624402	-0.0119155	-0.413776	-0.827114	0.43536	0.139176	-0.359528	0.456077	0.107618	0.213638	0.258459	0.0582305	0.384619	-0.908869	-0.04301	0.0504459	0.261116	0.462947	0.419572	-1.42072	0.501199	-1.0992	0.281737	-0.982266	0.456221	0.121119	-0.294998	0.476712	1.32279	-0.536195	0.0329888	-1.90887	-0.582057	-2.48424	-0.133396	0.871459	0.555549	0.562136	0.498874
INCU-00271	0.945654	0.127559	0.16356	-1.52666	-1.02037	-0.168521	0.00419617	1.40267	0.412853	-0.338115	-2.54095	-0.0397471	1.06635	1.00279	-0.264602	0.50159	3.0578	0.65601	1.00048	0.422331	0.64191	0.680483	-0.351864	1.89255	0.153467	0.790124	0.928333	0.0302983	-0.0765625	-1.42072	0.0680137	-0.162692	-0.991156	0.375248	-0.341812	0.00943321	-0.0307302	0.290131	-0.758966	-0.302218	2.48041	-4.64036	1.43334	0.220107	0.484431	-0.823654	-0.308299	0.414781	0.236973
INCU-00272	1.54361	0.537479	-0.010918	-1.52666	-1.76242	0.161906	-0.839437	1.26938	0.644814	-0.403412	-2.54095	0.0824038	0.921835	0.0509386	-0.954974	-0.123669	3.21037	0.693762	0.668078	0.0876246	0.84228	0.638032	-0.537882	2.89711	0.159231	0.361787	0.774376	0.287666	-0.377131	-1.42072	0.0942933	-1.52909	-1.03167	0.481395	0.718933	0.0233689	0.218431	-0.172894	-0.500148	-0.283287	2.42614	-5.14635	1.13562	-0.240824	0.555543	0.559351	0.488367	0.62928	0.0771033
INCU-00273	0.824986	0.109632	-0.22023	-1.40542	-0.721753	-0.244636	0.0405256	1.20694	0.0801704	-0.562857	-1.86755	0.102119	0.542031	1.1923	-0.107298	0.20492	2.77003	0.668099	0.958281	0.64647	0.415112	0.580678	-1.85627	2.37542	0.429713	0.571456	0.793879	0.378238	-0.296923	-1.42072	-0.0442295	-2.40026	-0.853366	0.911777	-0.406185	0.0214689	0.109898	0.772898	0.300665	-0.211503	2.24523	-5.14635	0.921979	-0.751652	0.365269	0.386338	0.208047	0.456202	0.228787
INCU-00274	0.906968	0.943407	0.15554	-1.31344	-1.76242	0.109047	-0.055878	0.920716	0.323491	-0.165092	-2.54095	0.264588	0.384063	1.74692	-0.00108151	0.0189695	2.60106	1.17107	0.794921	0.457529	0.735806	0.792691	-0.347524	0.772844	-0.0290286	0.626771	0.800969	-0.580117	0.0201813	-1.42072	0.0972973	1.16798	-0.310738	-0.21926	0.191726	0.202916	-0.0579541	0.782382	0.895637	-0.175176	1.87865	-5.14635	0.700839	-1.06763	0.215342	0.544648	0.55762	0.198225	0.114305
INCU-00275	1.30876	0.517777	0.0216637	-1.52666	-1.76242	0.0719918	0.664849	1.01581	0.695963	0.180388	-2.54095	0.0786616	0.732946	-1.0086	-0.618794	0.00174806	2.9961	1.34188	0.895533	0.441986	0.859561	1.02014	-0.162512	1.1097	-0.187301	0.60547	0.933288	-0.49518	0.0844714	-1.42072	0.217199	-1.31274	-1.2479	-0.807706	-0.124758	0.0560262	-0.0471939	-0.114348	-0.425775	-0.195571	2.34363	-5.14635	1.13931	-0.160043	0.378163	0.284272	0.210736	0.271588	0.0168368
INCU-00276	0.919108	0.25455	0.187818	-1.52666	-1.76242	0.146717	-0.0415271	1.06768	0.266069	-0.188525	-2.54095	0.253362	0.18055	0.930518	-0.0344681	0.34005	2.65748	1.14711	1.0382	0.51285	0.876452	0.839675	-0.473944	1.01096	0.162774	0.644091	0.65235	-0.530511	-0.283809	-1.42072	0.00436978	-0.169228	-0.545743	0.232527	0.160901	0.0851453	0.0392388	0.416604	0.382863	-0.11123	2.21544	-5.14635	0.850866	-0.749507	0.31229	0.184637	0.270191	0.3592	-0.164098
INCU-00277	0.772214	0.868809	0.355529	-0.227792	0.0872129	-0.633916	-0.521145	-0.966218	1.06639	0.0363237	-2.54095	0.12631	-0.988442	-0.528978	0.26473	-0.337796	1.3126	0.158	0.795373	0.399401	0.242245	0.0483461	0.706887	-0.695101	0.492269	0.0412002	0.871643	1.48416	0.112146	-1.42072	0.47657	0.141315	0.516222	-0.413093	-0.593776	-0.0901586	-0.0942449	0.853326	1.15372	-0.310288	0.618337	-3.49139	-0.902102	-2.48424	0.0289335	1.32482	1.08981	-0.000786377	0.448065
INCU-00278	0.179014	-0.45829	-0.495807	-0.703915	-0.971164	-0.115494	0.231117	-0.771131	0.866751	-0.315819	-2.54095	0.28272	-0.425371	-0.456917	1.09452	0.191873	0.11065	0.301484	0.766337	0.281279	-0.331579	0.012707	-0.694394	1.40364	-0.671815	0.218244	-1.39202	0.838976	0.679626	0.144666	0.344166	0.295193	0.879301	-0.169439	-1.31104	0.0523914	-0.196244	-3.82802	-0.437679	-0.300377	-1.72434	2.97288	-2.37121	-2.48424	-0.546648	0.0608395	0.136449	0.453656	1.14212
INCU-00279	0.127217	1.11589	0.611946	-0.819384	-1.10591	-0.22352	-0.0179597	0.144289	1.0625	-0.00962478	0.785762	0.610481	-0.619797	-0.0594965	0.580493	0.217835	0.258747	0.456511	0.00368334	0.200149	0.122106	0.0278479	0	-0.247008	0.331468	0.116028	-0.41614	0.28438	0.472092	-0.0709002	0.809537	0.544775	0.967927	-1.60061	0.621784	0.0477756	-0.324774	-1.18643	0.62598	-0.406946	-0.479124	-1.03277	-0.922416	-2.48424	-0.123316	1.17594	0.949016	0.508643	0.0869894
INCU-00280	-0.534172	-0.579657	0.587043	-1.52666	-1.76242	-0.449152	-0.244675	-0.506932	0.795398	1.07579	0.680862	0.364475	-0.526653	1.46454	0.195123	0.148982	-0.400668	0.373955	0.481145	0.280921	0.376615	0.078553	0.177233	-0.035698	0.345102	0.134747	0.263886	0.391658	0.158218	-0.933892	0.960017	1.66383	0.0759614	-0.968704	1.42883	0.0455104	-0.340364	-0.738963	-0.540955	-0.302893	1.73422	2.26288	-0.594047	-2.48424	-0.0630202	0.798611	0.631565	0.245893	-0.250235
INCU-00281	-0.926953	0.7599	0.19563	-1.20482	-1.76242	-0.443663	-0.0554503	-0.0701649	0.647257	0.28829	0.164941	0.346055	-0.840917	0.0888003	0.519727	0.103609	-0.659979	0.356705	-0.121275	0.0579131	-0.269835	0.174049	0.346189	-0.582993	0.00257412	0.0550688	0.15122	0.593133	0.0651708	-0.391806	-0.420419	-0.853429	0.758945	-1.45307	0.368676	0.0747504	-0.255379	0.210634	1.01436	-0.45951	-0.287393	-0.792169	-1.38154	-2.48424	-0.20687	0.987956	0.708613	0.481827	0.50816
INCU-00282	-0.687633	-2.30779	0.0327103	-0.983057	-0.488122	-0.465253	-0.150699	-1.48096	-0.781139	0.00330434	-2.54095	-0.0574938	3.15485	0.207495	0.945578	-2.45255	-0.0324838	-1.23532	-0.143228	-2.35981	-3.07374	0.311614	-1.85627	-1.55156	-2.51405	-0.643161	-1.5424	-1.80406	-0.794139	-0.615299	-0.76449	-1.53523	-0.872831	-0.79891	0.459052	-1.58839	-1.48919	-2.367	-1.5464	0.339471	-1.63486	-4.78913	-2.37121	-2.48424	-3.25643	-1.02232	-1.40965	-0.791555	-1.80239
INCU-00283	-2.39543	-1.83835	0.687045	1.31031	1.11844	0.0113526	0.481106	-1.48096	-1.44401	1.26664	-2.54095	0.483038	3.66575	-0.396161	0.590773	-2.67354	-1.58247	-0.869342	-0.174944	-1.67019	-4.66261	-2.8699	-1.85627	-1.55156	-2.00466	-0.253053	-5.59908	-1.09344	-0.866866	0	-0.721712	-1.43875	0.212897	-0.331499	1.88042	-0.881838	-0.439273	-3.59788	-1.5464	0.769015	-3.04221	-0.441678	-2.37121	-2.48424	-3.45225	-0.138602	-0.812288	-0.871462	-1.14181
INCU-00284	-0.974772	-1.00089	-0.301152	0.0833597	0.991921	-0.865545	-0.27391	-1.31503	-2.94992	-2.35101	-2.54095	1.14814	4.65086	-0.0172505	0.448632	-0.351688	-1.43714	-0.232015	-0.625818	-0.299605	-5.45212	-2.85327	-1.85627	-1.55156	-2.51405	-0.238667	-7.55935	-1.44793	-1.73894	0.310342	-0.170008	-0.464632	0.802355	-2.74521	-0.884258	-0.14688	-1.44702	-3.82802	-1.5464	0.352438	-3.65733	0.6247	-2.37121	-2.48424	-2.73942	-2.40149	-2.83442	0.213895	-1.00753
INCU-00285	-1.39946	-1.10591	0.175489	1.33611	1.87789	-0.955942	-1.12453	-1.48096	-3.4091	0.488565	-2.54095	0.184293	3.66532	-0.923762	-0.0659985	-2.17882	-1.18714	-1.55284	-0.790077	-1.72117	-4.03612	-3.32809	-1.85627	-1.55156	-1.86748	-0.138697	-2.52212	-0.513811	-1.09247	1.00222	-0.877971	1.45864	-0.0548492	-0.750833	1.08711	-1.0573	-1.00349	-3.82802	-1.5464	1.13773	-2.88138	-1.63413	-2.37121	-2.48424	-3.49489	0.640766	-0.315133	-0.322005	-1.00808
INCU-00286	-0.255726	-1.01604	1.22688	0.361341	0.439193	-0.677488	-1.12453	-1.30489	-1.98936	1.77108	-2.54095	0.540105	4.1323	-1.3349	-0.172266	-1.99879	-0.188767	-0.737253	-0.148658	-0.952138	-1.04852	-2.50268	0.789695	-1.55156	-0.737699	0.29905	-0.63348	0.063882	0.93452	-1.42072	-0.693446	1.76915	-0.614246	0.0127988	0.386143	-0.242067	-1.42353	-1.8179	-1.5464	1.07151	0.178377	-4.10583	-1.47482	-1.39006	-1.91612	0	0.072449	-0.139072	-0.456736
INCU-00287	-1.54495	-1.43064	0.843777	2.03338	1.80512	-0.595813	0.560705	-1.48096	-0.909296	0.00795315	-2.54095	0.786721	3.8811	-0.316698	0.945766	-1.75245	-0.909156	-0.766359	0.840733	-0.0598986	0.145309	-0.993085	0.53416	-1.55156	-0.424714	-0.208024	0.775163	0.167619	1.24317	-1.42072	0.0753779	-0.303131	-0.191774	0.760394	0.337582	0.0758907	1.40925	0.444658	-1.5464	1.27588	0.620467	-2.51105	-1.03806	-2.48424	-0.526692	-2.38853	-0.548465	0.33482	-0.206212
INCU-00288	-1.97877	-0.651816	-0.0340773	-1.29859	-0.627247	0.537863	0.667937	-0.299317	2.11144	-0.178052	-0.0501749	0.557976	0.807262	2.00775	0.00108034	0.216352	-1.50189	0.459415	0.0208005	0.105277	-0.189454	-0.247334	-0.0351879	-0.906844	0.852788	0.103781	-0.294618	-0.349563	0.963112	-1.42072	0.255115	2.84234	-0.0869215	1.038	-0.897388	0.142382	0.382613	-0.518878	-1.17945	0.26798	-0.289418	1.35175	-0.0164747	-0.34077	-0.134573	1.91964	1.87181	-0.313575	-0.753585
INCU-00289	0.236778	0.115032	0.464539	-1.23422	-0.546707	-0.261186	0.427165	-0.0553103	0.599092	0.21402	-0.717089	0.760107	-0.0791067	-0.675738	-0.455207	-0.607592	-0.143957	-0.0329608	0.298615	0.653609	0.108907	-0.438007	0.137426	1.06688	0.317878	-0.114841	0.617663	-0.10051	2.16899	-1.42072	-0.985205	0.804064	0.0519965	1.34881	0.38163	0.20884	1.34639	1.28538	0.1507	-0.0649575	1.05399	-0.94194	-0.116864	-1.0445	0.542069	2.56138	2.17513	0.572798	0.0377825
[truncated: 707 more columns]
