# Supplementary material for: Oxidative phosphorylation is a metabolic vulnerability of endocrine therapy and palbociclib resistant metastatic breast cancers
Source: Nat Commun. 2023 Jul 14;14:4221. doi: 10.1038/s41467-023-40022-5 (PMC10349040; doi:10.1038/s41467-023-40022-5)
Supplement: Supplementary file 8 — Source Data [file 41467_2023_40022_MOESM8_ESM.xlsx]

## Sheet: figure 1
Fig 1D		Enrichment	p-value
	Purine Metabolism, Adenine containing	1.89	0.05
	Xanthine Metabolism	2.1	0.04
	Pyrimidine Metabolism, Uracil containing	2.21	0.005
	Nucleotide Sugar	2.33	0.06
	TCA Cycle	2.34	0.02
	Gamma-glutamyl Amino Acid	2.74	0.0001
	Riboflavin Metabolism	3.49	0.02
	Phenylalanine Metabolism	3.5	0.007
Fig 1E		PT						BM PDX
	gamma-glutamylglutamate	0.690907	0.22427	0.221144	0.0833978	0.189037	0.263272	2.04535	1.0068	0.810745	0.537991	1.34014	3.05568
	gamma-glutamylcysteine	0.0299793	0.0299793	0.0299793	0.0877364	0.434342	0.291741	3.4662	0.707109	0.788153	2.37661	1.38297	1.23905
	gamma-glutamylglutamine	0.114409	0.310533	0.15647	0.165274	0.220119	0.353847	2.94284	1.18084	0.858581	0.427727	0.653521	4.20699
	gamma-glutamylhistidine	0.218541	0.0788526	0.0517499	0.0545139	0.0899289	0.0517499	2.66961	1.04709	1.56177	0.427732	0.981921	1.48632
	gamma-glutamylphenylalanine	0.666674	0.0920612	0.088501	0.0738829	0.0600671	0.133427	2.03934	1.00613	1.24378	0.664782	1.00918	1.0346
	glutamate, gamma-methyl ester	0.0127747	0.0227741	0.011004	0.0381914	0.257423	0.19678	2.09532	0.969626	0.906103	1.35416	1.37249	1.2151
	gamma-glutamylvaline	0.499537	0.144965	0.0824613	0.101572	0.0353203	0.170851	2.00373	0.946418	1.4611	1.04064	1.28952	0.895251
	gamma-glutamyl-epsilon-lysine	0.417719	0.474882	0.210732	0.127721	0.24247	0.379971	0.692864	1.02322	1.13739	0.43108	0.857394	1.52124
	gamma-glutamylglycine	0.279104	0.0618073	0.0454103	0.0731168	0.0657361	0.267402	3.3762	0.976677	1.90664	0.697895	5.46207	3.6297
	gamma-glutamyltryptophan	0.716311	0.0803292	0.0567611	0.0567611	0.0567611	0.0567611	4.26134	1.02887	0.704101	0.334895	0.471682	1.15623
	gamma-glutamylmethionine	0.143345	0.169561	0.0365802	0.0779858	0.110653	0.110226	4.3414	0.979459	0.624323	0.72496	0.34969	3.02069
	gamma-glutamylthreonine	0.515489	0.188981	0.0706554	0.103461	0.140279	0.171923	3.50914	0.881101	2.11768	0.748016	1.19065	1.93632
	gamma-glutamylisoleucine	0.36953	0.11083	0.106947	0.106947	0.106947	0.189926	1.85947	1.129	1.34266	0.704209	1.24204	0.649728
	gamma-glutamylalanine	0.200435	0.203986	0.135246	0.211071	0.135246	0.135246	3.20846	0.791916	0.683377	0.462499	0.359759	2.07099
	gamma-glutamyl-alpha-lysine	0.356054	0.222464	0.0603118	0.0789379	0.0991359	0.0603118	1.16058	0.858355	0.972682	0.671306	0.323035	1.36148
	gamma-glutamylcitrulline	0.106474	0.106474	0.106474	0.106474	0.106474	0.106474	2.1695	1.22972	0.190063	0.36518	0.106474	1.3048
Fig. 1F		PT						BM PDX
	citrate	0.237202	0.533201	0.325667	0.201119	0.144747	0.180843	2.71651	0.656601	1.91638	1.10586	1.08472	1.73092
	aconitate	0.171455	0.416066	0.326587	0.235749	0.167133	0.163362	2.25325	0.447686	2.24906	1.23067	0.983412	1.82167
	fumarate	0.263217	0.252662	0.30283	0.213349	0.380308	0.400992	1.58973	1.30826	1.34704	0.92429	1.23296	0.882999
	succinate	0.0665181	0.48875	0.530974	0.465808	0.749204	1.58226	0.685118	1.73105	2.92394	2.57721	3.98981	1.33644
	itaconate	0.188968	0.060333	0.060333	0.0605994	0.0617792	2.1414	2.35043	2.31351	0.875241	0.854072	2.50216	2.30783
Fig. 1G		PT						BM PDX
	UDP-glucose	0.0171782	0.0291917	0.0171782	0.0652281	0.171118	0.420793	1.81225	1.29313	1.19319	1.93588	1	1.92825
	UDP-N-acetylglucosamine	0.00595378	0.0114062	0.0144904	0.0538991	0.186811	0.82296	0.842028	1.05318	0.393348	1.14571	1.45406	1.2134
	UDP-galactose	0.0254329	0.0254329	0.0254329	0.148371	0.284452	0.572372	1.52991	1.1103	0.972406	1.56318	1.44761	1.89599
		PT						BM PDX
	cAMP	0.741111	0.178857	0.134437	0.0944377	0.275654	0.672757	1.49093	0.487786	1.11102	1.90879	1.92247	1.0646
	AMP	0.00439754	0.0181206	0.00691774	0.0474384	0.25677	0.847258	1.3069	0.866777	0.848708	1.55352	1.14376	0.93227
	adenosine	0.28966	0.459014	0.130088	0.152474	0.538291	0.620514	1.62598	1.02381	0.533112	0.819817	0.615583	0.526901
	adenosine 3',5'-diphosphate	0.0235008	0.0235008	0.0235008	0.0235008	0.0235008	0.0235008	0.846768	1.59668	2.05016	1.41799	0.17526	1.55197
	1-methyladenosine	0.691792	0.312682	0.29008	0.219913	0.536599	0.468644	0.766246	0.534479	1.18218	1.19513	1.0971	1.41735
	2'-deoxyadenosine 5'-monophosphate	0.0400149	0.0400149	0.0400149	0.0400149	0.0400149	0.0515476	1.87478	0.659046	0.53299	1.88172	0.666074	1.44581
	N6-carbamoylthreonyladenosine	0.577188	0.250272	0.268153	0.49693	0.508691	0.896314	2.90111	1.08073	2.61513	4.13206	4.02544	0.993973
	3'-AMP	0.0395094	0.0395094	0.175563	0.0395094	0.290997	0.350628	2.04442	0.756106	4.29269	1.67258	0.683969	2.18723
	N6-succinyladenosine	0.0256097	0.0558289	0.114872	0.100409	0.110574	0.616345	1.47344	1.09431	1.08768	2.5683	1.00558	0.695871
	2'-AMP	0.0268324	0.0268324	0.0528577	0.0268324	0.0587211	0.111519	1.9589	0.750258	3.80537	1.18772	1.03196	2.35555
Fig. 1G		PT						BM PDX
	uridine-2',3'-cyclic monophosphate	2.69641	6.53966	2.18578	0.613778	1.10818	4.34336	1.09113	1.4953	0.53406	0.4859	0.578853	0.972645
	2'-deoxyuridine	1.5441	0.140609	0.471218	0.140609	0.202774	0.140609	2.0167	0.957873	1.0584	1.0359	1.41611	1.40721
	3-ureidopropionate	0.0333875	0.0724708	0.0393622	0.0457162	0.0658954	0.0374099	0.856622	1.99554	2.1724	1.56229	1.50202	1.34843
	3-(3-amino-3-carboxypropyl)uridine	0.0752783	0.133366	0.0962119	0.234858	0.308349	1.19823	1.29808	0.929562	1.02917	1.49298	2.13487	0.955469
Fig 1H		PT						BM PDX
	cytidine 2',3'-cyclic monophosphate	1.08693	3.80423	2.6481	0.374165	1.02518	5.45706	0.79629	1.57616	0.272917	0.245263	0.291063	1.11651
	cytidine diphosphate	0.0933678	0.0933678	0.0933678	0.0933678	0.163443	0.252957	0.405716	2.23513	0.98366	2.51426	0.889706	0.692998
	cytidine triphosphate	0.0833886	0.0833886	0.0833886	0.0833886	0.1779	0.0833886	0.0833886	1.83853	0.711222	0.471587	0.351868	0.0833886
	CMP	0.0646077	0.030352	0.0226244	0.0385259	0.105127	0.421825	1.02936	1.18542	0.874089	1.4409	1.71956	1.25816
	cytidine	0.0777662	0.393204	0.204316	0.0857985	0.133823	0.181859	1.6285	0.50861	0.692793	1.97566	3.78124	1.22802
	cytosine	0.438609	0.185828	0.435318	0.302848	0.635487	0.58386	0.798401	0.798008	2.147	0.983272	1.45986	1.31512
	2'-deoxycytidine	0.160242	0.615505	0.354138	0.09959	0.0417271	0.0417271	1.38815	0.102013	0.640053	2.05238	4.60951	1.11387
	5-methylcytidine	0.273249	0.273249	0.273249	0.273249	0.273249	0.273249	0.812498	1.10907	0.273249	1.2954	2.13845	1.40336
	N4-acetylcytidine	0.19792	0.138916	0.138916	0.138916	0.138916	0.138916	1.01988	1.00462	2.0244	0.989059	0.895954	0.864451

## Sheet: fig 2a
HBCx-124	days	Control			IACS 10759				fulvestrant						HBCx-134	days	Control					IACS 10759					Fulvestrant
	1	1	1	1	1	1	1	1	1	1	1	1				1	1	1	1	1	1	1	1	1	1	1	1	1	1	1	1	1	1	1
	4	1	0.877551	1	0.732558	1	0.511628	1	0.671875	1	1	1				4	0.765625	1	1.96	1	1.63636	0.734694	0.784722	0.277778	0.793651	1	1.40625	1	1.42578	1.46939	1.11111	1.62	1.13636	1.13636
	8	1.26736	0.734694	1	0.436047	1	0.732558	0.833333	0.671875	1.19048	1	1				8	1.14844	1.12755	2.21	1.28571	2.22727	1	1	0.277778	1	0.583333	1.54861	1	1.58203	2.06633	1.40625	1.8	1.63636	1.13636
	11	1.40625	1	1	0.436047	0.877551	0.436047	0.658436	1	1.19048	1	1				11	1.14844	1.25	2.7	1.75397	2.22727	0.734694	0.694444	0.222222	0.698413	0.583333	1.54861	1	1.58203	2.80612	1.54861	1.8	1.84091	1.63636
	15	1.40625	1	0.863281	0.186047	0.642857	0.366279	0.526749	1.42578	1.71429	1.16667	1.19048				15	1.875	1.25	2.7	1.94444	3.27273	0.902041	0.611111	0.4375	0.857143	0.694444	1.6875	1.30612	1.58203	2.80612	1.6875	1.98	2.51136	2.22727
	18	1.73611	1	0.863281	0.0348837	0.382653	0.232558	0.259259	1.42578	2	1.59259	1.19048				18	1.875	1.25	2.7	2.28571	3.27273	0.902041	0.875	0.4375	0.595238	0.694444	2.08333	1.30612	1.58203	2.80612	2.08333	2.7	2.51136	2.22727
	22	1.90972	1	1.125	0.00581395	0.382653	0.186047	0.18107	1.95312	2	1.81481	1.71429				22	1.875	1.63265	2.7	2.28571	3.27273	0.902041	0.875	0.222222	0.595238	0.583333	2.08333	1.65306	1.58203	3.06122	2.08333	3.52	3.27273	2.51136
	25	2.3125	1	1.125	0.00581395	0.382653	0.186047	0.0987654	2.14844	2	1.81481	2.73016				25	2.375	1.63265	2.7	2.28571	3.27273	1.30612	0.520833	0.222222	0.5	0.694444	2.25694	1.65306	1.58203	3.31633	2.25694	3.52	3.63636	2.78409
	29	2.52083	1	1.58203	0	0.321429	0.186047	0.154321	2.60156	1.71429	2.37037	2				29	2.53125	1.95918	4.46	4.36508	3.63636	0.902041	0.520833	0.222222	0.5	1	2.25694	1.82041	1.58203	3.31633	2.25694	3.52	3.63636	3.63636
	32	3	0.734694	1.74219	0	0.204082	0.0348837	0.154321	2.60156	1.71429	2.37037	1.71429				32	3.32031	2.68878	5.5	5.7619	5.06818	0.902041	0.520833	0.222222	0.5	1	2.25694	1.82041	1.58203	3.31633	2.25694	3.84	4	3.63636
	36	3	1.46939	2.34375	0	0.204082	0.0813953	0.154321	3.375	1.71429	2.37037	2
HBCx-118	days	Control				IACS 10759				fulvestrant					HBCx-202	days	Control						IACS 10759
	1	1	1	1	1	1	1	1	1	1	1	1	1			1	1	1	1	1	1	1	1	1	1	1	1	1
	4	1.19048	1.55556	1.16667	1.19048	0.507937	0.634921	0.634921	0.634921	0.732558	1	1.40625	1.42578			4	1	1.19048	2.12209	2.89286	1.17333	1.17333	1.13953	1	0.5	0.634921	1.19048	0.852273
	8	1.19048	1.75397	1.33333	1.71429	0.285714	0.507937	0.507937	0.507937	0.837209	1	1.54861	1.95312			8	1.55556	1.71429	2.59302	3.21429	1.17333	1.92	0.732558	0.634921	0.5	1	1	0.715909
	11	1.19048	2.53968	2.96296	1.71429	0.285714	0.285714	0.507937	0.285714	1.13953	1.14286	1.6875	2.60156			11	2.28571	2	3.48837	4.375	1.68	1.92	1.13953	0.634921	0.5	1	0.761905	0.454545
	15	1.71429	2.53968	2.0463	2	0.507937	0.222222	0.507937	0.285714	1.48837	1	2.08333	2.83594			15	3.96825	2.73016	4.22093	4.82143	1.68	2.16	1.13953	0.507937	1	1	0.888889	0.454545
	18	1.71429	2.79365	2.0463	2	0.507937	0.0952381	0.634921	0.285714	1.67442	1	2.73264	2.83594			18	4.36508	3.11111	4.57558	4.82143	1.92	3.26667	1.13953	0.507937	1	1	0.888889	0.545455
	22	1.71429	3.85714	2.0463	2	0.634921	0.0634921	1	0.222222	1.86047	1.36508	2.73264	2.83594			22	6.24603	5.79365	4.92442	4.82143	2.16	4.26667	1.13953	0.507937	1.14286	1	1.01587	0.545455
	25	2	4.7619	2.26852	2	1	0.0634921	1	0.222222	2.35465	1.55556	2.73264	3.65625			25	6.24603	5.79365	4.92442	5.25	2.16	5.4	1.28488	0.634921	1.14286	1.19048	1.5873	0.852273
	29	2	6.24603	2.96296	2.28571	1	0.015873	1.19048	0.222222	4.22093	1.55556	2.73264	3.65625			29	8	6.42857	6.69767	7.42857	2.16	5.94667	1.67442	1.19048	1.14286	1.39683	1.5873	0.852273
	32	3.11111	6.24603	3.75	2.28571	1	0.015873	1.39683	0.222222	4.57558	2.28571	3.5	3.9375			32	9.38889	6.42857	8.84302	8	3.26667	8	1.67442	1.19048	1.14286	1.39683	2.28571	0.852273
HBCx-124	days	Control							IACS10759 2,5mg/kg							IACS10759 5mg/kg							IACS10759 10mg/kg							metformin 400 mg/kg
	1	1	1	1	1	1	1	1	1	1	1	1	1	1	1	1	1	1	1	1	1	1	1	1	1	1	1	1	1	1	1	1	1	1	1	1
	4	1.58203	1.25	1	1.68	1.44	1.63265	1.59259	1.125	1.30612	1.46939	1.55556	1.16667	1.44	1.13953	1	1	1.55556	1	1	1	1	1	1	1	0.694444	1	0.436047	0.857143	1.26736	1.46939	1.55556	1.16667	1.55556	1.55556	1
	8	2.14844	2.14844	1.86047	2.61333	2.29333	2.47959	1.59259	1.25	1.46939	2.06633	2.28571	1.81481	2.29333	1.67442	1	1	1.55556	1	1	1	1	1	0.877551	0.857143	0.37037	1	0.436047	0.857143	2.08333	2.06633	2.28571	1.81481	2.28571	2.03175	1.86047
	11	2.14844	2.83594	2.35465	3.84	2.29333	4.01531	1.81481	1.25	1.46939	2.06633	2.28571	1.81481	2.29333	1.67442	1.125	0.765625	1.55556	1	1	1.16667	1	0.9	0.321429	0.31746	0.12963	1	0.366279	0.595238	2.73264	2.80612	2.53968	1.81481	2.28571	3.21429	2.59302
	15	2.34375	3.65625	3.19767	5.4	2.29333	5.14286	1.81481	1.25	2.06633	2.80612	3.21429	2.66667	2.61333	1.86047	1.125	0.671875	1.55556	1	0.694444	1.16667	1.36508	0.6125	0.321429	0.253968	0.037037	0.84	0.186047	0.5	3.5	3.70408	3.53968	2.37037	3.21429	4.36508	3.48837
	18	3.07422	4.62109	4.57558	7.33333	2.61333	6.46939	1.81481	1.58203	2.80612	3.70408	3.53968	3.37963	3.41333	2.59302	1.58203	0.671875	1.55556	1	0.694444	1.16667	1.36508	0.5375	0.321429	0.031746	0.00925926	0.533333	0.0813953	0.253968	4.40278	4.77551	3.53968	3.37963	4.36508	6.72222	3.77907
	22	3.07422	5.74219	5.44186	10.4933	3.41333	6.89796	1.81481	1.58203	2.80612	4.77551	3.53968	3.75	3.41333	3.48837	2.83594	0.671875	2.28571	1	0.694444	1.59259	1.36508	0.1	0.0714286	0.00793651	0.00925926	0.186667	0.0813953	0.111111	5.44444	6.46939	5.55556	3.37963	5.7619	8.57143	5.27907
	25	3.65625	8	6.87791	12.1067	3.41333	8.5	2.37037	2.14844	3.70408	5.14286	3.85714	3.75	3.41333	3.48837	3.65625	0.671875	2.28571	1	0.694444	1.59259	1.36508	0.04375	0.0714286	0.00793651	0.00925926	0.0533333	0.0232558	0.031746	6.25	8	7.20635	4.62963	6.24603	10.7302	6.69767

## Sheet: fig 2d
	days	mouse 2	mouse 45	mouse 48	mouse 25	mouse 42	mouse 34
	1	1	1	1	1	1	1
	4	1	1.6	0.6	1	1	1.4
	8	1.6	1.6	1	1.1	0.8	0.9
	11	1.6	1.2	1	1.4	1.4	0.7
	15	1.6	0.7	1	1.6	1	1.1
	18	1.2	0.7	1.6	1.4	1.4	0.7
	22	1.6	1	1.6	1	0.5	1.6
	25	1.6	1.2	1.8	0.7	0.2	1.6
	29	1.6	1.6	1.6	1.4	0.4	1
	32	1.6	1.6	1.2	1.1	0.8	0.9
	36	1.6	1.6	1	1.1	0.5	1.1
	39	1	1.2	1.2	1.1	0.5	0.7
	43	1	0.7	0.6	1.4	0.5	0.7
	46	0.7	0.6	0.6	1.3	0.5	1.3
	50	0.7	0.4	0.3	1.3	0.8	1.4
	53	0.7	0.3	0.4	1.3	0.8	0.9
	57	0.6	0.6	0.6	1.6	0.8	0.9
	60	0.4	0.3	0.1	1.3	1	0.9
	64	1	0.7	0.7	1.3	1	0.6
	67	0.8	0.4	0.7	1.4	1	1
	71				1.7
	74				1.6
	78				2.1
	81				2.1
	85				2.1
	88				2.1
	92				2.1
	95				2.8
	99				2.8
	102				3.1
	106				3
	109				3
	114				3.1
	120				3.7
	127				4.3
	134				4.4
	141				4.4
	150				5
	156				7

## Sheet: Fig 2f
Survival proportion (HBCx-124 palboR25)
	days	control	fulvestrant palbo	IACS	IACS + palbo fulv
	0	100	100	100	100
	8	80	83.3333
	12	60
	15	40
	19		66.6667
	22	20
	26	0	50
	33		33.3333
	47		16.6667
	57		0
	67			83.3333
	70			66.6667
	88
	123			50	75
	130			33.3333
	137			16.6667	50
	144
	151				25
	170			16.6667	0

## Sheet: fig 2g
Figure 2G
HBCx-134	days	mouse 23	mouse 34	mouse 31	mouse 38
	1	1	1	1	1
	5	1.125	1.286	1.125	1.167
	8	1.375	1.429	1.25	1.167
	21	1.796	2.052	1.375	1.588
	26	1.796	2.052	1.375	1.588
	29	1.796	2.052	1.74	1.588
	36	1.125	0.945	1.582	1
	47	1.125	1.286	1.125	1
	50	1.25	1.286	1.125	1.167
	54	1.25	1.429	1.125	1.167
	61	1.125	1.429	0.766	1.167
	81	0.319	0.735	0.67	1.167
	92	0.319	0.735	0.422	1
	99	0.319	0.735	0.422	1.167
	106	0.319	0.735	0.422	1.167
	111	0.204	0.437	0.422	1.167
	119	0.163	0.437	0.422	1
	127	0.092	0.437	0.422	0.694
	141	0.092	0.437	0.422	0.579
	155	0.069	0.364	0.422	0.579
	162	0.069	0.364	0.422	0.579
	169	0.069	0.364	0.422	0.579
	176	0.069	0.364	0.766	0.579
	183	0.069	0.437	0.766	0.579
	190	0.069	0.437	0.766	0.579
	211	0.031	0.364	1	0.579
	220	0.03	0.2	1.4	0.8
	239	0.005	0.079	3.072
	244	0.005		3.309
	249	0.005		3.309
	252	0.005		3.938
	256	0.005		3.938
	259	0.005		4.621
	263	0.005		4.951
	265	0.005		4.951
	270	0.005		5.742
	277	0.005		8
	280			10
	281
	287
	291

## Sheet: Fig 2i
HBCx-134 palboR31	days	Control				IACS 10 mg/kg					palbo+fulvestant						palbo+fulvestant + IACS
	1	1	1	1	1	1	1	1	1	1	1	1	1	1	1	1	1	1	1	1	1
	4	1.36508	1.48837	1.71429	1	1.44	1	1.125	1.68	1.68	1.36508	1	1.25	1.19048	1.71429	1.71429	1.71429	1	1.16667	1	1
	7	1.75397	1.48837	1.71429	1	1.44	1	1.42578	1	2.61333	1.55556	1	2.14844	1.39683	1.71429	2.73016	1.71429	1	0.694444	1.14286	1.71429
	11	1.94444	1.67442	1.71429	2.28571	1.44	1.19048	1.58203	0.84	2.61333	2.28571	1	2.14844	1.39683	2	3.11111	1.71429	1	1	1.14286	2
	14	3.53968	2.35465	1.71429	2.53968	1.44	1.71429	1.125	0.533333	2.94667	3.96825	2.73016	2.34375	2	2	3.11111	2.73016	0.671875	0.583333	1.14286	2
	18	4.36508	1.86047	2	3.96825	1	2	1.125	0.533333	3.84	5.28571	3.11111	2.34375	2	2	3.11111	2	0.765625	0.694444	1.28571	2
	21	4.7619	1.86047	2	5.7619	0.533333	2	1.125	0.533333	3.84	5.7619	4.06349	3.07422	3.11111	2.73016	4.06349	1.71429	0.765625	0.694444	1.94444	2
	25	4.7619	2.59302	2	7.42857	0.24	2	0.863281	0.84	5.4	6.85714	3.11111	3.07422	4.57143	3.11111	3.11111	1.71429	0.863281	0.694444	1.94444	2
	28	4.7619	2.59302	2	7.42857	0.0133333	1.19048	0.863281	0.533333	5.4	8.72222	3.11111	3.07422	4.57143	6.42857	2.28571	1.19048	0.765625	0.694444	1.28571	2.28571
	32	4.7619	2.4186	2	9.38889	0.0133333	1.39683	0.863281	0.533333	5.4	9.38889	3.11111	3.07422	4.57143	8.73016	2	1.19048	0.765625	0.694444	1.75397	2.28571
	35	5.15873	3.48837	2.28571	9.38889	0	1.39683	0.863281	0.426667	3.84	9.38889	3.50794	6.125	7.07937	8.73016	2	0.634921	0.765625	0.694444	1.75397	2.28571

## Sheet: Fig. 3a
		iacs (M)	MCF7 LTED	MCF7 LTED	MCF7 LTED	MCF7 LTED	MCF7 LTED	MCF7 LTED	MCF7 LTED	MCF7 LTED	MCF7 LTED	MCF7LTED YS357S	MCF7LTED YS357S	MCF7LTED YS357S	MCF7LTED YS357S	MCF7LTED YS357S	MCF7LTED YS357S	MCF7LTED YS357S	MCF7LTED YS357S	MCF7LTED YS357S	MCF7 WT	MCF7 WT	MCF7 WT	MCF7 WT	MCF7 WT	MCF7 WT	MCF7 WT	MCF7 WT	MCF7 WT	MCF7-PalboR	MCF7-PalboR	MCF7-PalboR	MCF7-PalboR	MCF7-PalboR	MCF7-PalboR
	0	-13	1.11254	0.992126	0.895333	1.07703	0.989865	0.933108	0.79797	1.05685	1.14518	1.17136	0.966072	0.862565	1.07072	1.06409	0.865193	0.995843	1.02078	0.983373	1.09946	0.93808	0.962461	1.11	0.89					1.06408	0.980071	0.955853	1.00667	0.99095	1.00238
	vehicle	-12	0.921836	1.07912	1.03995	0.750676	0.795946	0.804054	1.05	1	0.95	0.856527	0.87119	0.993675	0.733702	0.792265	0.855249	0.76247	0.976247	1.4038	0.772059	0.842879	1.03444	0.94374	1.05626	1.06603	0.933966			1.0058	0.903633	1.11478	1.09026	1.0381	1.1217
	10-	-11	1.05032	0.925676	0.919595	1.01689	0.92665	1.19239	1.38046			1.37752	1.46809	1.42496	1.00774	1.00663	1.11492	0.904988	1.14905	0.880048	1.05186	1.02051	0.932276	1.06237	1.06237	0.953124	1.01765			1.01261	1.04213	1.04668	0.892355
	10-	-10	0.95122	0.897638	1.15402	0.855405	0.916216	0.954054	1.14289	1.06294	1.34467	0.956584	1.14807	0.991949	0.843094	0.909392	0.981215	0.90677	0.828385	1.13123	0.870743	0.789474	0.956656	0.731427*	0.818946	0.731427*	0.818946			0.861251	0.932392	0.671588	0.743748
	10-	-9	0.738045	0.743806	0.826351	0.752703						0.784934	1.01696	0.872915	0.826519	0.841989	0.745856	0.807007	0.881829	1.18646	0.917183	0.725619	0.803406							0.454087	0.496468	0.631181	0.567278	0.592998	0.631579
	10-	-8	0.536393	0.555982	0.714999	0.450676	0.415541	0.441892	0.636548	0.607614	0.695178	0.690052	0.673663	0.76682	0.579006	0.648619	0.830939	0.705463	0.73753	1.08848	0.794118	0.815015	0.640867							0.379163	0.385806	0.45225	0.431531
	10-	-7	0.53236	0.530056	0.642404	0.340541	0.417568	0.362162	0.698985	0.551269	0.643401	0.631397	0.608108	0.610696	0.575691	0.848619	0.565746	0.730404	0.774941	1.13123	0.669892	0.790635	0.604876							0.288345	0.252018	0.359371	0.478685
	10-	-6	0.548492	0.572691	0.372297	0.387838	0.393919					0.606383	0.655549	0.656412	0.534807	0.61989	0.769061	0.578979	0.814133	1.16687	0.732585	0.779025	0.467879	0.406321	0.632072	0.594333	0.548101	0.504543	0.570746	0.317104	0.239152	0.377947	0.158609
	10-	-5	0.288919	0.238729	0.299372	0.115343	0.160033	0.115343	0.155597			0.203047	0.236826	0.237782							0.312157	0.207546	0.2512	0.203047	0.236826	0.237782				0.200012	0.160008	0.1342
	10	-4	0.158044	0.197345	0.178044							0.098635	0.049989	0.06044							0.023571	0.060608	0	0.098635	0.049989	0.06044				0.10982	0.0809871	0.03646
		iacs (M)	T47D WT	T47D WT	T47D WT	T47D LTED	T47D LTED	T47D LTED	T47D LTED	T47D LTED	T47D LTED	T47D LTED	T47D LTED	T47D LTED
	0	-13	0.917566	1.05809	1.02434	1.01317	0.818631	1.1682	1.17436	0.923411	0.902227	0.774463	1.40095	0.824582
	vehicle	-12	1.02985	1.17451	1.01332	0.770244	0.960829	1.10105	0.923411	0.947854	0.881586	0.784606	0.76432	0.699881
	10-	-11	0.932032	1.02847	1.4411	0.798881	0.839368	0.894668	0.667029	0.61271	0.717002	0.602029	0.641408	0.756563
	10-	-10	0.943743	1.09323	1.32813	0.922317	0.738644	0.726794	0.556219	0.532319	0.570342	0.670644	0.917064	0.886038
	10-	-9	0.897015	1.03261	1.55132	0.712969	0.744569	0.544108	0.508419	0.519826	0.521456	0.420644	0.671838	0.594272
	10-	-8	0.877038	0.967164	1.09943	0.490783	0.499671	0.447334	0.431831	0.608365	0.462792	0.456444	0.449284	0.597852
	10-	-7	0.824569	0.932721	1.2682	0.561883	0.542133	0.525346	0.44704	0.484519	0.32428	0.468377	0.418854	0.442721
	10-	-6	0.907233	0.752239	0.992652	0.704082	0.689269	0.549045	0.44704	0.449212	0.437806	0.429594	0.423031	0.384248

## Sheet: Fig3b
Fig 3b	MCF7 WT	MCF7 LTED	MCF7 PalboR		T47D WT	T47D LTED
	0.00265638	1.05892	1.0186		0.665641	2.54584
	0.22301	1.19554	0.897569		0.604847	1.51706
	-0.287869	1.16016	0.836776		0.606494	1.42158
	-0.502954	1.09207	0.988835		0.573454	2.57487
	-0.14917	1.07827	0.927467		0.553749	1.45469
	-0.14297	1.08753	0.864259		0.554529	1.31803
	-0.109281	0.989311	0.95852		0.674313	3.00666
	0.0583977	1.00888	0.859709		0.637635	1.45777
	0.0627195	1.02135	0.808269		0.611917	1.25596
	0.0837909	1.067	0.534286		0.611073	3.00321
	0.0420636	1.10275	0.465147		0.542496	1.45368
	0.0524914	1.11645	0.402918		0.546807	1.52753
	0.0873524	1.04448	0.383278		0.636526	0.941087
	0.112516	1.1101	0.39362		0.568281	1.45381
	0.122938	1.13901	0.546494		0.548396	1.67323
	0.172598	0.94308	0.473634		0.647663	1.37161

## Sheet: Fig3d
HBCx-180	days	Control								IACS 10759								palbo + fulvestrant							palbo + fulv + IACS
	1	1	1	1	1	1	1	1	1	1	1	1	1	1	1	1	1	1	1	1	1	1	1	1	1	1	1	1	1	1	1	1
	4	1	1.36508	1	1.44	1.71429	1.44	1.44	0.833333	1	0.694444	0.814815	1.44	1.17333	1	1	1	1	1.36508	0.84	1	1	1.19048	1.68	0.55102	0.84	1.16667	1	0.694444	0.507937	0.507937	0.507937
	8	1.12755	1.36508	1.55556	1.92	2	3.84	1.44	1.5625	1.12755	1.125	1.16667	1	0.84	1	1	1.19048	1.12755	1.14286	0.84	0.84	0.84	1.39683	1.50667	0.382653	0.533333	1.59259	0.583333	0.583333	0.634921	0.634921	1.39683
	11	2.55102	1.55556	1.55556	2.61333	2	3.84	1.92	1.5625	1.12755	1.36111	1.16667	1	0.426667	1	0.507937	1.39683	1.12755	1.14286	1.44	0.84	1	1.39683	2.61333	0.382653	0.533333	1.59259	0.583333	0.296296	0.507937	1	0.634921
	15	2.55102	2.03175	1.75397	3.84	3.11111	3.84	2.29333	2.625	1	1	0.694444	1.44	0.533333	1	0.634921	1.19048	1.12755	1.14286	1	1.17333	2.29333	1.39683	1.68	0.244898	0.533333	2.37037	0.37037	0.444444	0.507937	1	1
	18	4.01531	2.03175	2.28571	4.26667	3.11111	3.84	2.29333	2.625	1.30612	1.36111	1	1.44	0.426667	0.84	0.507937	1.19048	1.12755	1.14286	1	1.17333	2.29333	2	2.61333	0.382653	0.84	1.81481	0.583333	0.296296	0.507937	1	0.634921
	22									1.86224	1.36111	1	1.68	0.533333	1	0.507937	1.19048	1.12755	1.14286	1	1	2.61333	2	2.61333	0.382653	0.426667	1.81481	0.12963	0.166667	0.222222	0.507937	0.634921
	25									1.63265	1.36111	0.694444	1.44	0.533333	0.84	0.285714	1.19048	1.12755	1.55556	1	0.84	3.41333	2	2.61333	0.382653	0.24	1.16667	0.12963	0.166667	0.222222	0.285714	0.634921
	29									1.12755	1.70139	0.37037	0.84	0.426667	0.533333	0.0634921	1.71429	1	1.55556	1	0.533333	3.41333	2	2.61333	0.382653	0.186667	1	0.037037	0.0555556	0.015873	0.285714	0.634921
	32									1.30612	1.53472	0.518519	1	0.533333	0.84	0.0634921	1.19048	1	1.55556	1	0.533333	3.41333	2	2.61333	0.321429	0.186667	1	0.037037	0.037037	0.015873	0.0634921	0.507937
	36									1.30612	1.70139	0.37037	1.44	0.306667	0.533333	0.222222	1.71429	1.12755	1.55556	1	0.84	3.41333	2.28571	2.94667	0.382653	0.0533333	1.16667	0.037037	0.037037	0.015873	0.0952381	0.285714
	39									1.46939	1.70139	0.37037	1	0.426667	0.426667	0.0952381	1.39683	1.63265	2.03175	0.84	1.17333	5.4	2.73016	2.61333	0.382653	0.0533333	1.16667	0.037037	0.037037	0.015873	0.0634921	0.507937
	43									1.30612	1.125	0.37037	0.84	0.24	0.533333	0.0952381	2								0.204082	0.0533333	1	0.037037	0.00925926	0.015873	0.0634921	0.507937
	46									1.30612	0.694444	0.37037	1	0.24	0.84	0.0634921	2								0.321429	0.0533333	0.583333	0.037037	0.00925926	0.015873	0.0634921	0.507937
HBCx-227	days	Control									IACS 10759							palbo + fulvestrant								palbociclib + fulvestrant + IACS
	1	1	1	1	1	1	1	1	1	1	1	1	1	1	1	1	1	1	1	1	1	1	1	1	1	1	1	1	1	1
	4	1.55556	1	1	1	2.28571	2.22222	1	1.19048	1.68	1.36986	1	1.68	1.68	1	1.19048	1.19048	1	1.68	1	1.19048	1.71429	1.68	1	1	0.636364	1	0.642857	0.583333	1
	8	1.75397	1.55556	1.94444	2.28571	3.53968	3.375	3.11111	1.39683	1.68	1.50685	1.55556	1.68	1.68	1.68	1.19048	1.19048	0.690625	1.68	0.634921	1.19048	1.19048	1.68	1.19048	1.19048	0.727273	0.642857	0.734694	0.583333	1
	11	1.75397	1.75397	2.79365	2.28571	3.53968	3.375	3.50794	3.88889	2.61333	1.50685	1.55556	1.68	2.61333	1.68	1.19048	2	0.690625	1	0.761905	2	1.19048	1.68	1.19048	1.19048	1.13636	0.44898	0.642857	0.694444	0.84
	15	1.94444	2.79365	3.55556	3.04762	5.55556	4.22222	6.42857	3.88889	3.84	1.50685	1.55556	1.68	1.68	1	2	2	0.690625	1.68	0.761905	2	1.39683	2.61333	2	1.71429	1.63636	0.642857	1.46939	0.694444	0.106667
	18	1.94444	3.04762	7.68254	3.30159	5.55556	4.5	6.42857	5.07937	3.84	1.64384	1.75397	2.61333	1	1	2	2	0.690625	1.68	0.761905	2	2	3.84	2	1.71429	1.43182	0.642857	1.12755	0.694444	0.106667
	22	3.30159	4.8254	9.60317	4.5	10.7302	5.55556	6.42857	6.09524	8	1.78082	2.53968	3.84	0.533333	1	2	3.11111	1	2.94667	1.39683	3.11111	3.50794	4.26667	2	1.71429	1	0.642857	0.734694	0.694444	0.106667
	25										2.32055	4.7619	5.94667	1	2.61333	3.11111	3.11111	1	3.84	2	3.50794	4.57143	9.33333	2	1.71429	0.545455	0.734694	0.734694	0.694444	0.106667

## Sheet: Fig. 5b &c
Fig. 5b		control HBCx-124 (responder)						control HBCx-137 (resistant)
	glutathione, reduced (GSH)	9.6442	13.202	5.5791	6.8353	0.0033		67.9518	55.1945	58.7151	55.6037	65.4013	56.0496
	S-methylglutathione	3.6952	2.7624	1.2823	2.3786	0.0871		31.1304	26.7318	28.419	26.2475	33.755	23.9255
	glutathione, oxidized (GSSG)	0.834	0.751	0.6572	1.5676	0.0019		2.54236	3.7279	3.34215	3.51961	2.90534	3.9144
	ophthalmate	2.1716	2.2933	0.6561	2.0041	0.0324		8.44083	4.44727	6.41784	5.36126	4.7377	15.6251
	S-(1,2-dicarboxyethyl)glutathione	4.0606	4.6317	1.4932	2.7307	0.1086		15.7969	15.3727	16.8495	13.8427	16.5309	13.6822
	cysteine-glutathione disulfide	4.3561	3.0061	0.1717	0.1487	0.2347		0.120833	0.244311	0.297828	0.346019	0.0879598	0.175829
	cysteinylglycine	3.5269	5.3923	1.0548	1.8201	0.1749		8.95571	9.3317	9.11067	11.7163	11.0975	9.26095
	S-adenosylmethionine (SAM)	2.0068	1.9844	1.8277	1.5166	1.0502		3.1219	2.6811	2.4933	2.8635	2.953	2.4065
	cystathionine	0.6643	1.5129	0.7647	0.646	1.137		0.9853	2.6088	1.0383	1.857	3.1518
	homocysteine	5.7668	7.7066	1.9627	2.7951	0.9835		6.9001	8.5798	8.95	7.2573	6.6219
Fig. 5c		HBCx-124 control					HBCx-124 IACS
	glutathione, reduced (GSH)	9.6442	13.202	5.5791	6.8353	0.0033	0.5482	1	0.2569	1.2091	0.2476
	S-methylglutathione	3.6952	2.7624	1.2823	2.3786	0.0871	0.3658	0.5044	0.0871	0.1983	0.2559
	S-adenosylhomocysteine (SAH)	2.8789	3.0939	1.5162	2.2135	2.1501	1.16928	1.11273	1.00288	1.61663	0.885079
		HBCx-137 control						HBCx-137 IACS
	glutathione, reduced (GSH)	67.9518	55.1945	58.7151	55.6037	65.4013	56.0496	51.9358	67.5411	54.1692	47.7698	60.7831	53.0425
	S-methylglutathione	31.1304	26.7318	28.419	26.2475	33.755	23.9255	27.5856	21.2859	30.3235	22.2926	33.2303	28.7135
	S-adenosylhomocysteine (SAH)	2.822	2.8719	2.9733	2.7174	1.9489	2.6051	3.1274	2.6076	2.5344	2.2125	2.4467	2.8219

[truncated: 6 more sheets: Fig. 5e, Fig 5f, Fig. 6, Fig 7a, Fig S1, Fig. S2]
